# Supplementary material for: Development of a machine learning model for hepatic steatosis screening using non-invasive Traditional Chinese Medicine diagnostics and clinical variables: a health checkup study with community screening potential
Source: Front Med (Lausanne). 2026 Jan 14;12:1704441. doi: 10.3389/fmed.2025.1704441 (PMC12847276; doi:10.3389/fmed.2025.1704441)
Supplement: Supplementary file 2 [file Table_1.XLSX]

## Sheet: Sheet1
Age	Peaceful Constitution Score	Qi Deficiency Score	Yang Deficiency Score	Yin Deficiency Score	Phlegm-Dampness Score	Dampness-Heat Score	Blood Stasis Score	Qi Stagnation Score	Special Constitution Score	Pulse Rate	H1	H2	H3	H4	H5	T1	T2	T3	T4	T5	W1	W2	ASS	AD	T	Overall RGB_R_12	Overall RGB_G_12	Overall RGB_B_12	Overall HSV_H_12	Overall HSV_S_12	Overall HSV_V_12	Overall Lab_L_12	Overall Lab_A_12	Overall Lab_B_12	Forehead RGB_R_13	Forehead RGB_G_13	Forehead RGB_B_13	Forehead HSV_H_13	Forehead HSV_S_13	Forehead HSV_V_13	Forehead Lab_L_13	Forehead Lab_A_13	Forehead Lab_B_13	Left Face RGB_R_14	Left Face RGB_G_14	Left Face RGB_B_14	Left Face HSV_H_14	Left Face HSV_S_14	Left Face HSV_V_14
43	62.5	40.63	42.86	37.5	40.63	20.83	32.14	28.57	25	54	24.714	13.683	24.407	5.785		0.202	0.259		0.35	0.261	0.05	0.033	86.311	73.624	0.611
47	53.13	50	39.29	28.13	21.88	20.83	32.14	46.43	17.86	54	13.712	12.609	12.468	7.653	-0.774	0.206		0.286	0.478	0.664	0.313	0.218	112.031	50.482	1.142	171.33	134.33	101.34	28.28	0.41	171.33				163.15	130.73	95.52		0.41	163.15				140.91	121.14	104.38	27.53	0.26	140.91
39	53.13	34.38	14.29	15.63	34.38	25	39.29	46.43	17.86	65	3.176	1.826	3.227	0.462	0.152	0.059	0.098				0	0	18.337	-34.094		180.19	134.63	104.25	24.01	0.42	180.19				159.37	117.77	88.54	24.76	0.44	159.37				151.21	127.59	111.85	24	0.26	151.21
39	50	34.38	46.43	18.75	46.88	20.83	28.57	28.57	17.86	55	26.342	22.516	21.073	13.376	0.666	0.139	0.209	0.243	0.367	0.697	0.213	0.156	161.992		1.064	178.36	121.43	98.95		0.45	178.36				179.81	122.31	95.79	18.94	0.47	179.81				139.86	110.88	100.22		0.28	139.86
52	71.88	18.75	0	0	0	0	0	0	0	71	3.742	3.194	5.15	2.157	0.234	0.198	0.26			0.718			93.864	38.235		185.56	130.36	99	21.74	0.47	185.56				181.59	128.75	93.6	23.97	0.48	181.59				145.91	117.81	101.96	21.64	0.3	145.91
52	46.88	46.88	67.86	31.25	34.38	41.67	46.43	53.57	10.71	47	3.019	2.714	2.871	2.698	0.173				0.364		0	0	9.591	-30.22
52	75	28.13	39.29	50	46.88	45.83	25	42.86	21.43	57	21.761	18.724	18.981	10.166	0.218	0.138	0.225	0.249	0.37	0.639	0.219	0.137	126.008	46.153	1.009	166.19	120.8	96.62	20.86	0.42	166.19				166.39	121.41	95.81	21.76	0.42	166.39				130.17	107.8	96.42	20.24	0.26	130.17
52	50	65.63	42.86	40.63	34.38	33.33	39.29	46.43	14.29	54	14.641	13.59	13.425	6.128	0.827	0.13	0.19	0.215	0.379	0.725	0.245	0.207	97.18	56.895	1.104	169.37	123.65	95.24	22.99	0.44	169.37				150.43	109.81	81.42	24.68	0.46	150.43				136.97	113.31	99.56	22.05	0.27	136.97
60	19	9	9	15	5	8	6	7	6	68	12.992	10.556	9.952	5.533	-0.309	0.136	0.195	0.21	0.356	0.553	0.158	0.09	67.801	20.503	0.909	178.38	130.45	96.92	24.7	0.46	178.38				176.53	128.22	91.52	25.9	0.48	176.53				139.06	114.77	97.04	25.32	0.3	139.06
45	65.63	34.38	14.29	25	28.13	33.33	21.43	53.57	39.29	92	4.492	4.492	5.169	2.305	0.17	0.134	0.134	0.202	0.412	0.489	0.314	0.24	37.211	17.221	0.901	174.29	115.33	91.21		0.48	174.29	54.51	21.88	23.34	172.27	113.08	84.59	19.49	0.51	172.27	53.61	21.76	25.88	136.14	105.11	93.6		0.31	136.14
29	40.63	40.63	32.14	50	43.75	58.33	67.86	53.57	17.86	74	4.854	2.486	2.459	2.391	0.089	0.062	0.113	0.115		0.137	0.042	0.026	7.528	2.685		179.62	136.89	106.74	24.82	0.41	179.62				179.38	139.7	107.3	26.97	0.4	179.38				144.57	123.51	108.4	25.06	0.25	144.57
44	50	12.5	0	3.13	15.63	8.33	14.29	25	7.14	74	15.343	11.613	11.389	8.102	0.44	0.155	0.235	0.24	0.362	0.721	0.151	0.096	78.62	64.075	1.083	173.67	121.75	93.25	21.27	0.46	173.67				168.09	117.43	87.36	22.35	0.48	168.09				136.97	110.16	94.99	21.67	0.31	136.97
52	68.75	18.75	7.14	25	9.38	29.17	3.57	10.71	7.14	81	6.111	5.55	6.906	2.196	0.57	0.118	0.16	0.249	0.435	0.541	0.24	0.213	46.386	17.509	0.976	176.67	129.75	97.75	24.33	0.45	176.67				170.31	124.2	89.51	25.76	0.47	170.31				143.95	119.98	103.39	24.54	0.28	143.95
53	65.63	6.25	3.57	3.13	15.63	8.33	17.86	3.57	21.43	47	5.165	5.127	5.176	2.24	-0.04		0.226	0.237		0.515	0	0	17.801	-38.287	1.067	181.99	133.05	105.97	21.37	0.42	181.99				179.31	131.14	100.37	23.39	0.44	179.31				147.34	121.22	108.4	19.76	0.26	147.34
30	40.63	56.25	39.29	50	56.25	45.83	50	39.29	21.43	116	21.536	13.623	13.825	7.967		0.1	0.188	0.238	0.395	0.469	0.101	0.065	116.559	54.502	0.864	184.87	131.21	105.89	19.23	0.43	184.87				184.67	131.44	101.92	21.41	0.45	184.67				148.45	121.46	108.21	19.75	0.27	148.45
40	65.63	3.13	35.71	34.38	25	25	39.29	25	17.86	25	7.618	6.587	7.137	2.212	0.09		0.27	0.282	0.45		0.105	0.07	36.252	-26.186		178.69	131.23	97.17	25.07	0.46	178.69				173.17	126.58	90.2	26.31	0.48	173.17				140.24	115.49	98.99	23.99	0.29	140.24
57	56.25	15.63	35.71	18.75	18.75	16.67	21.43	7.14	14.29	78	13.955	12.984	12.525	8.976	0.826	0.083	0.13	0.136	0.195		0	0	22.396			170.74	121.36	94.88	20.94	0.44	170.74				168.19	119.56	91.79	21.81	0.45	168.19				134.87	109.86	95.97	21.43	0.29	134.87
54	40.63	37.5	35.71	43.75	43.75	29.17	46.43	42.86	21.43	62	25.631	23.951	23.079	12.67	-1.144	0.175	0.241	0.262	0.369	0.594	0.225	0.181	162.29	70.022	0.963	177.88	132.84	105.39	22.72	0.41	177.88				172.17	131.18	101.57	25.17	0.41	172.17				145.63	121.88	108.56	21.56	0.25	145.63
58	56.25	37.5	28.57	12.5	28.13	37.5	32.14	7.14	25	72	18.537	17.348	17.232	8.491	0.765	0.146	0.198	0.214	0.342	0.496	0.202	0.172	105.859	58.164	0.839	185.99	126.77	101.78	17.81	0.45	185.99				189.01	132.8	103.73	20.45	0.45	189.01				145.84	113.94	101.55		0.3	145.84
45	71.88	28.13	28.57	21.88	28.13	29.17	21.43	21.43	25	88	4.196	2.331	4.114	2.322	1.792	0.063	0.115	0.173			0	0	1.959	-33.675	1.046	167.28	116.17	89.84	20.4	0.46	167.28				147.18	101.89	76.55	21.53	0.48	147.18				135.79	109.37	94.93	21.2	0.3	135.79
45	46.88	21.88	50	28.13	0	0	21.43	25	10.71	86		29.707	25.461	2.013	1.338			0.295	0.405	0.324	0	0	64.982		0.729	175.2	122.85	92.9	21.83	0.47	175.2				148.18	104.01	76.93	22.8	0.48	148.18				139.95	111.73	97.02	20.56	0.31	139.95
46	65.63	31.25	42.86	34.38	34.38	25	10.71	39.29	25	68	11.285	10.863	11.066	6.372	0.07	0.135	0.179	0.225	0.375	0.53	0.284	0.241	80.148	40.559	0.905	168.48	124.36	98.94	21.93	0.41	168.48							23.99	0.38					147.85	123.18	109.19	21.71	0.26	147.85
44	65.63	34.38	50	21.88	56.25	45.83	14.29	28.57	32.14	78	5.045	4.959	6.075	3.923	0.759	0.115	0.126	0.308	0.491		0	0	17.708			176.78	128.68	99.57	22.62	0.44	176.78				174.54	126.49	96.08	23.25	0.45	174.54				143.68	119.5	103.74	23.67	0.28	143.68
42	65.63	6.25	35.71	6.25	28.13	70.83	28.57	25	14.29	90	3.294	1.648	3.112	1.633	1.479	0.054	0.101	0.145		0.785	0.044	0.028	4.559	27.602	0.884	166.94	118.12	89.08	22.38	0.47	166.94				133.25			22.05	0.5	133.25				135.08	110.22	94.53	23.21	0.3	135.08
44	81.25	18.75	53.57	15.63	25	16.67	28.57	14.29	21.43	57	9.887	8.541	8.155	2.235	-0.358	0.16	0.192	0.204	0.293	0.179	0.101	0.071	34.743	7.679	0.472	172.14	120.2	92.61	20.82	0.46	172.14				157.28	109.42	80.61	22.55	0.49	157.28				140.17	112.26	98.12	20.17	0.3	140.17
47	84.38	9.38	7.14	28.13	28.13	33.33	14.29	7.14	17.86	39	3.403	3.084	3.519	0.566	0.816						0	0	32.863	-5.201		177.65	126.48	98.46	21.23	0.45	177.65				180.73	128.52	96.07	23	0.47	180.73				138.49	112.24	98.21	20.89	0.29	138.49
46	81.25	43.75	21.43	25	21.88	25	3.57	14.29	28.57	39	0	0	0	0	0						0	0	0	0		177.95	131.48	102.11	23.24	0.43	177.95				151.67	110.92	85.75	22.91	0.43	151.67				145.76	121.97	106.51	23.64	0.27	145.76
38	81.25	12.5	21.43	18.75	28.13	20.83	10.71	3.57	7.14	86	3.428	1.985	2.275	0.137	1.44	0.06	0.098	0.141	0.17	0.687	0	0	3.274	-28.953	0.857	182.43	132.6	105.38	21.2	0.42	182.43				180.55	132.93	100.63	24.25	0.44	180.55				148.3	123.06	109.22	21.26	0.26	148.3
63	17	10	10	12	12	11	14	9	12	54	3.567	3.332	4.264	1.666	1.084	0.143	0.173				0.036	0	16.853	6.088		182.73	131.88	102.53	21.96	0.44	182.73				184.38	133.61	100.75	23.58	0.45	184.38				145.65	120.16	105.41	21.99	0.28	145.65
50	43.75	68.75	64.29	53.13	50	41.67	42.86	28.57	42.86	99	5.886	2.201	3.795	2.2	1.595	0.074	0.207	0.256	0.203	0.527	0	0	1.354	-58.888	0.73	178.55	127.93	98.28	22.16	0.45	178.55				179.47	129.46	98.06	23.14	0.45	179.47				140.49	114.62	99.2	22.4	0.29	140.49
49	46.88	46.88	39.29	28.13	43.75	29.17	50	42.86	21.43	52	7.248	7.137	7.749	4.187	0.393	0.122	0.139	0.194	0.349		0	0	10.4			179.57	137.7	108.16	24.82	0.4	179.57				180.55	142.14	108.09	28.19	0.4	180.55				144.39	123.13	108.98	23.98	0.25	144.39
38	62.5	31.25	3.57	21.88	25	25	25	28.57	17.86	85	5.434	5.305	4.471	0.166		0.067				0.48	0.034	0.011	6.878	19.228	0.619	180.56	127.78	99.43	20.96	0.45	180.56				175.88	124.81	93.82	22.66	0.47	175.88				142.56	116.46	102.23	21.18	0.28	142.56
49	59.38	18.75	10.71	9.38	15.63	25	28.57	28.57	0	77	3.512	2.631	4.781	1.402		0.079	0.113		0.353		0.411		25.966	48.181		159		87.11		0.45	159								0.48					133.34	105.16	95.05		0.29	133.34
35	46.88	37.5	42.86	15.63	37.5	45.83	57.14	50	17.86	48	4.614	4.111	5.49	3.484	0.228	0.073	0.098	0.27	0.307	0.624	0	0	15.757	-23.376	0.931	165.08	127.15	100.56	24.73	0.39	165.08				135.64	104.87	79.7	26.99	0.41	135.64				139.82	120.88	107.6	24.74	0.23	139.82
63	21	6	5	7	5	6	6	4	7	51	4.601	3.533	4.329	2.384	1.75	0.061	0.124	0.189	0.366		0	0	4.284			171.83	125.59	98.42	22.21	0.43	171.83				163.67	120.65	91.72	24.12	0.44	163.67				137.34	114.17	101.21	21.53	0.26	137.34
47	59.38	40.63	42.86	50	53.13	45.83	25	17.86	7.14	82	3.952	3.039	2.877	1.63	0.525	0.172	0.228	0.246	0.322	0.519	0.074	0.028	16.111	4.503	0.841	175.1	127.67	97.91	23.14	0.44	175.1				164.95	120.46	90.41	24.19	0.45	164.95				141.15	117.49	101.83	23.9	0.28	141.15
69	14	10	15	13	8	9	8	10	6	109	12.729	11.04	13.37	4.008		0.063		0.13	0.327	0.403	0	0	29.405	-55.021	0.73	158.54	119.86	89.81	26.23	0.43	158.54				139.42	111.24	85.91	28.4	0.38	139.42				128.13	106.63	89.94	26.23	0.3	128.13
63	22	7	6	13	7	9	5	11	6	97	4.579	3.76	4.236	2.421	0.291	0.059	0.109	0.183	0.252	0.545	0	0	7.626	-35.058	0.797	158.85	112.79	87.19	21.43	0.45	158.85				141.58	101.84	75.91	23.69	0.46	141.58				127.53	104.17	90.34	22.31	0.29	127.53
53	71.88	9.38	3.57	21.88	12.5	16.67	21.43	25	10.71	43	4.541	3.89	3.299	0.964		0.048				0.271	0.093	0.078	13.168	23.102	0.406	171.39	128.67	100.47	23.86	0.41	171.39				134.57	102.25	79.41	24.85	0.41	134.57				146.77	123.02	108.37	22.9	0.26	146.77
47	81.25	28.13	17.86	3.13	18.75	29.17	17.86	3.57	7.14	54	4.803	2.674	3.628	2.671	0.762	0.051	0.109				0	0	2.929	-51.803		186.34	133.49	107.93	19.56	0.42	186.34				186.12	132.02	102.92	20.99	0.45	186.12				149.87	123.84	111.7	19.09	0.25	149.87
49	59.38	34.38	39.29	59.38	59.38	33.33	39.29	39.29	17.86	49	4.003	3.635	4.951	1.858	0.806	0.079	0.109	0.269	0.489		0	0	12.431			172.71	127.71	96.65	24.5	0.44	172.71				160.99	116.33	85.83	24.35	0.47	160.99				140.55	117.71	101.35	25.05	0.28	140.55
48	75	12.5	10.71	37.5	25	33.33	28.57	32.14	7.14	51	3.067	1.923	1.86	0.821	0.538	0.152	0.189	0.19	0.228	0.137	0.133	0.107	12.782	6.625	0.365		116.42	89.84	24.2	0.42								26.37	0.37					140.65	116.78	100.86	24	0.28	140.65
61	62.5	34.38	10.71	43.75	43.75	45.83	10.71	10.71	14.29	64	3.722	4	4.467	1.821	0.157	0.113	0.155	0.187	0.382	0.514	0.224	0.158	23.385	3.201	0.896	181.81	126.44	100.57	19.11	0.45	181.81				183.72	128.6	103.24	18.9	0.44	183.72				143.42	114.51	101.81	18.32	0.29	143.42
50	50	40.63	42.86	15.63	28.13	37.5	21.43	10.71	25	60	3.804	0.874	3.852	0.566	2.037	0.069	0.121	0.166	0.219	0.802	0.012	0	6.937	-19.82	1.02	178.32	132.31	101.36	24.13	0.43	178.32				178.12	133.52	100.28	25.62	0.44	178.12				140.38	116.71	101.28	23.68	0.28	140.38
56	81.25	15.63	25	25	12.5	37.5	7.14	7.14	7.14	80	4.251	0.937	0.826	0.776	2.168	0.076	0.139	0.16		0.321	0.076	0.062	10.643	17.052	0.477	176.06	125.86	100.66	20.06	0.43	176.06				174.82	122.4	99.19		0.43	174.82				138.6	113.52	101.1	19.88	0.27	138.6
42	62.5	15.63	17.86	6.25	6.25	4.17	28.57	17.86	25	59	3.925	3.57	3.455	1.03	-0.298	0.143	0.177	0.185	0.283	0.116	0.056	0	10.744	-2.972	0.399		112.31	91.62	21.33	0.39									0.35					137.37	116.58	104.15	22.46	0.24	137.37
61	20	6	8	9	10	5	10	4	5	106	4.953	3.483	4.327	2.439	1.911	0.054	0.108	0.206			0	0	3.509	-19.956	1.288	178.94	142.43		26.48	0.37	178.94				166.19	132.21	103.19	27.63	0.38	166.19				151.99	132.58		25.52		151.99
55	68.75	0	0	6.25	3.13	8.33	7.14	0	28.57	25	4.745	4.382	4.299	1.081	0.433	0.087	0.126	0.144	0.27	0.295	0	0	3.76	-27.207	0.565	175.92	126.96	99.97	21.32	0.43	175.92				167.1	120.64	96.32	20.61	0.42	167.1				140.54	116.08	101.91	22.01	0.27	140.54
42										105	13.586	10.523	8.906	4.639	-0.741	0.078	0.116	0.128	0.18	0.093	0	0	6.428	-23.372		166.95	120.31	93.53	21.88	0.44	166.95	54.87	16.3	22.29	160.84	115.32	86.68	23.17	0.46	160.84	52.79	15.85	23.3	131.5	108.75	95.79	21.79	0.27	131.5
47	59.38	15.63	10.71	25	25	70.83	21.43	10.71	85.71	61	6.173	5.847	5.58	3.094	0.719		0.241	0.251	0.325	0.147	0.168	0.111	30.878	11.344	0.472	173.6	120.43	98.03	17.78	0.44	173.6				167.68	115.93	91.25	19.38	0.46	167.68				140.26	112.69	100.41	18.49	0.28	140.26
46	59.38	18.75	3.57	12.5	15.63	0	32.14	46.43	0	106	5.622	2.659	5.299	2.583		0.067	0.184	0.305	0.177	0.616	0.102	0.048	15.26	35.631	0.793	162.02	116.93	90.3	22.27	0.44	162.02						72.99	24.39	0.44					137.27	113.21	97.68	23.53	0.29	137.27
63	15	12	15	16	6	8	9	8	5	120	3.295	2.08	2.741	1.874	0.867	0.052	0.154	0.252	0.196		0	0	1.934	-52.104		161.29	117.72	93.09	21.67	0.42	161.29				136.01	102.66	79.94	24.31	0.41	136.01				135.2	110.87	97.86	20.9	0.28	135.2
52	28.13	68.75	39.29	59.38	53.13	33.33	35.71	71.43	14.29	38	7.171	6.363	6.228	3.864	0.196	0.204	0.245	0.262	0.367		0.269	0.175	47.92	47.194		165.78	116.43	90.71	20.56	0.45	165.78						70.18	22.87	0.4					142.99	113.18	98.75	19.58	0.31	142.99
64	17	8	10	8	5	6	7	7	7	85	4.653	3.943	6.023	3.027	2.413	0.063	0.098	0.18		0.714	0	0	2.299	-14.082	0.841	165.74	117.55	93.14	20.17	0.44	165.74				154.06	113.29	88.75	22.54	0.42	154.06				132.34	106.31	92.73	20.58	0.3	132.34
61	23	5	4	7	6	7	5	5	4	81	3.984	2.599	2.035	0.863		0.052				0.578	0.05	0.037	5.495	31.231	0.671	170.16	119.88	91.6	21.6	0.46	170.16				158.17	112.62	84.63	22.84	0.46	158.17				136.63	109.35	95.18	20.51	0.3	136.63
34	50	40.63	71.43	15.63	25	41.67	10.71	25	28.57	37	12.352	11.758	7.075	0.174		0.055				0.18	0.046	0.038	18.33	30.99		181.79	138.37	107.59	24.89	0.41	181.79				184.2	138.18	104.62	25.3	0.43	184.2				145.79	124.48	108.99	25.26	0.25	145.79
58	62.5	50	17.86	12.5	28.13	12.5	10.71	32.14	0	35	3.116	2.493	2.598	0.695	0.717	0.162	0.223	0.248	0.329	0.234	0.154	0.122	14.324	6.104	0.562	168.69	121.19	93.76	21.96	0.44	168.69				152.63	109.15	80.85	23.65	0.47	152.63				136.9	112.11	98.96	20.8	0.28	136.9
52	65.63	9.38	7.14	18.75	12.5	4.17	25	7.14	0	68	3.397	2.563	3.844	2.532	1.312	0.053	0.092	0.279			0	0	2.877	-37.439			115.15	89.43	23.46	0.42								23.15	0.44					139.69	117.32	101.71	24.67	0.27	139.69
42	50	34.38	35.71	28.13	15.63	29.17	25	14.29	32.14	55	8.73	8.284	8.178	4.789	0.09	0.158	0.198	0.205	0.408	0.662	0.267	0.211	63.002	39.46	1.07	175.11	128.71	100.54	22.66	0.43	175.11				173.48	126.77	96.14	23.76	0.45	173.48				137.81	114.8	100.98	22.52	0.27	137.81
40	75	46.88	35.71	3.13	18.75	16.67	25	3.57	7.14	35	5.068	5.068	5.915	2.45	-0.893	0.175	0.175	0.2	0.306	0.168	0.146	0.125	24.041	6.559	0.474	158.75		90.77		0.43	158.75				154.12	107.79	85.51	19.49	0.45	154.12				129.45	104.12	95.14		0.27	129.45
62	17	10	16	13	12	6	6	10	4	95	5.441	3.567	4.969	2.642	0.711	0.125	0.176	0.231	0.285	0.376		0.209	31.828	27.348	0.661	165.26	115.38	88.08	21.22	0.47	165.26				160.52	110.71	81.41	22.22	0.49	160.52				131.37	105.49	90.82	21.71	0.31	131.37
61	13	11	15	12	13	10	10	14	11	83	4.135	2.505	3.747	2.278	1.115	0.052	0.103	0.155	0.192		0	0	4.716			176.39	123.92	96.57	20.56	0.45	176.39				157.93	113.2	86.4	22.48	0.45	157.93				142.81	113.98	100.44	19.17	0.3	142.81
42	71.88	37.5	17.86	21.88	31.25	45.83	28.57	14.29	0	99	6.362	4.107	3.57	1.705	1.019	0.125	0.166	0.176	0.232	0.375	0.088	0.07	19.595	21.853	0.607	180	130.93	104.62	20.94	0.42	180				184.81	134.31	102.63	23.13	0.44	184.81				144.34	119.82	106.92	20.68	0.26	144.34
70	17	7	12	11	12	9	8	7	8	83	3.039	1.514	2.113	0.584	1.506	0.051	0.121	0.169	0.312	0.537	0.011	0	7.001	-8.288	0.849	171.47	125.37	102.52	19.89	0.4	171.47				170.57	125.73	102.5	20.48	0.4	170.57				139.41	115.19	103.2	19.87	0.26	139.41
46	75	12.5	42.86	3.13	18.75	8.33	17.86	10.71	42.86	93	4.713	3.668	4.906	2.939	1.632	0.073	0.1	0.13		0.118	0.226	0.21	17.151	12.983		167.02	121.26	98.49	19.93	0.41	167.02				162.59	119.3	96.18	20.89	0.41	162.59				134.15	110.92	98.77	20.6	0.26	134.15
62	14	15	19	11	10	9	14	10	7	82	5.409	4.746	8.052	6.21	0.451					0.774			105.694	91.842		178.77	129.44	97.46	23.6	0.45	178.77				175.72	126.86	91.62	25.14	0.48	175.72				140.65	115.32	100.48	22.16	0.29	140.65
44	62.5	31.25	46.43	31.25	50	41.67	17.86	17.86	10.71	62	15.974	10.778	10.311	5.954	0.417	0.124	0.206	0.219	0.378	0.681	0.133	0.086	86.082	45.594	1.059	179.57	128.77	100.41	21.5	0.44	179.57				168.81	120.43	90.93	22.73	0.46	168.81				147.11	121.13	106.16	21.93	0.28	147.11
33	78.13	15.63	28.57	43.75	50	37.5	28.57	28.57	28.57	67	3.937	3.584	3.484	1.787	0.381	0.141	0.181	0.194	0.383	0.571	0.09	0	16.621	-1.39	0.955	173.92	134.38	103.94	26.1	0.4	173.92				173.26	133.21	99.42	27.46	0.43	173.26				139.26	120.02	105.22	26.07	0.24	139.26
48	71.88	18.75	10.71	6.25	15.63	4.17	17.86	28.57	21.43	73	3.647	0.942	3.484	0.928	2.556	0.058	0.122	0.175		0.841	0.012	0	3.767	-11.065	0.961	178.34	132.68	99.32	25.33	0.44	178.34				171.72	129.2	94.76	26.85	0.45	171.72				139.63	116.68	100.04	25.22	0.28	139.63
61	17	8	9	7	4	5	7	9	6	120	7.693	5.088	6.257	5.082	1.175	0.061	0.134	0.166		0.415	0.08	0.035	15.376	12.278	0.548	164.35	117.13	86.99	23.38	0.47	164.35				162.13	115.6	84.61	23.99	0.48	162.13					100.6	86.45	22.94	0.3
57	65.63	25	17.86	18.75	0	12.5	25	3.57	3.57	68	7.447	7.063	8.038	1.83	0.403	0.149	0.173	0.244			0	0	27.034					83.95	20.52	0.46								23.57	0.44					126.86	99.74	85.96	20.22	0.32	126.86
46	81.25	43.75	10.71	43.75	37.5	50	28.57	17.86	21.43	64	3.005	1.72	1.887	1.704	0.183	0.075	0.197	0.222	0.196		0	0	5.276	-48.689		178.3	128.33	100.14	21.64	0.44	178.3				173.86	123.69	92	23.23	0.47	173.86				143.91	118.64	103.92	22.09	0.28	143.91
47	78.13	31.25	14.29	6.25	12.5	25	7.14	14.29	10.71	79	4.935	4.468	5.728	1.755	0.867	0.074	0.125	0.236	0.494		0	0	20.312	-46.414		180.91	131.12	101.04	22.6	0.44	180.91				183.71	134.2	100.2	24.43	0.45	183.71				143.92	118.29	103.02	22.39	0.28	143.92
44	56.25	28.13	17.86	12.5	31.25	45.83	7.14	3.57	3.57	73	16.062	14.139	14.202	7.446	0.559	0.135	0.206	0.227	0.38	0.56	0.227	0.185	99.819	47.702	0.94	178.14	128.65	100.59	21.71	0.44	178.14				175.17	123.01	92.85	21.98	0.47	175.17				142.62	117.67	103.23	22	0.28	142.62
34	43.75	53.13	89.29	46.88	40.63	41.67	64.29	25	42.86	80	6.123	5.124	4.298	0.903		0.054				0.414	0.019	0.002	5.08	2.601	0.524	178.22	132.23	103.19	23.22	0.42	178.22				172.29	126.34	94.87	24.39	0.45	172.29				145.63	123.02	108.34	23.62	0.26	145.63
41	53.13	40.63	35.71	65.63	40.63	58.33	57.14	78.57	14.29	74	3.513	3.428	2.839	0.917	0.44	0.107	0.124	0.142	0.205	0.248	0.031	0.023	7.047	-7.548	0.453	176.16	131.97	103.08	23.72	0.41	176.16				165.09	124.73	94.76	25.57	0.43	165.09				143.92	120.96	106.98	22.71	0.26	143.92
34	75	31.25	28.57	31.25	46.88	37.5	17.86	35.71	32.14	95	14.608	10.385	9.632	3.88	0.96	0.137	0.203	0.214	0.322	0.336	0.122	0.083	61.956	18.985	0.659	175.72	129.73	102.39	22.37	0.42	175.72				154.57	114.25	88.68	23.29	0.43	154.57				150.13	126.08	110.53	23.55	0.26	150.13
27	68.75	37.5	14.29	37.5	59.38	50	21.43	60.71	28.57	73	5.795	4.961	6.236	4.648	0.336	0.158	0.195		0.312		0.428	0.067	24.417	25.475		172.41	127.86	99.25	23.47	0.42	172.41				156.01	114.23	86.51	23.93	0.45	156.01				144.92	122.23	106.96	24.13	0.26	144.92
56	62.5	43.75	75	31.25	40.63	25	35.71	7.14	7.14	75	13.151	12.087	13.529	6.096		0.181	0.233		0.425	0.632	0.208	0.154	94.978	30.448	1.057	162.38	119.96	89.33	25.16	0.45	162.38							26.58	0.36					143.88	118.93	100.1	25.8	0.3	143.88
57	90.63	21.88	0	21.88	9.38	4.17	14.29	0	0	71	6.519	5.731	6.803	2.688	1.474	0.156	0.216	0.254	0.387	0.485		0.212	48.768	33.312	0.872	179.32	134.08	100.89	25.39	0.44	179.32				173.7	129.09	95.69	25.69	0.45	173.7				145.79	122.47	105.73	25.07	0.27	145.79
46	68.75	18.75	3.57	21.88	12.5	16.67	0	3.57	0	94	8.066	7.727	8.52	2.682	0.673	0.138	0.159				0	0	17.396			173.75	124.69	94.4	22.9	0.46	173.75				170.75	121.17	89.2	23.52	0.48	170.75				140.26	114.6	98.82	22.85	0.3	140.26
44	62.5	34.38	60.71	43.75	31.25	50	39.29	25	53.57	103	5.188	4.356	6.376	4.321	2.055	0.067	0.15				0	0	1.895	-37.27	1.101		113.07	86.83	22.1	0.45					134.27		72.93	22.99	0.46	134.27				132.34	106.89	91.28	22.81	0.31	132.34
61	21	9	10	8	7	5	9	9	4	153	19.63	18.708	16.372	2.473		0.083	0.092			0.528	0.045	0.026	29.772	6.392	0.673	173.29	125.69	93.9	24.03	0.46	173.29				161.32	117.42	87.38	24.38	0.46	161.32				140.12	115.17	97.65	24.76	0.3	140.12
36	71.88	34.38	32.14	34.38	40.63	29.17	17.86	21.43	17.86	130	4.3	2.078	5.004	0.731	2.051	0.062	0.113	0.258	0.36	0.241	0.048	0.016	18.884	1.221	0.6	180.18	128.01	99.75	21.08	0.45	180.18				181.58	126.03	96.71	20.73	0.47	181.58				142.61	115.91	101.35	21.17	0.29	142.61
29	71.88	15.63	14.29	40.63	28.13	41.67	17.86	25	14.29	99	6.845	5.433	5.361	3.44	0.327	0.111	0.159	0.162	0.24	0.65	0.107	0.065	23.104	20.184	0.889	180.46	133.09	102.93	23.34	0.43	180.46				181.18	131.01	98.18	23.73	0.46	181.18				143.91	121.07	105.83	24	0.26	143.91
52	75	6.25	0	0	12.5	12.5	0	3.57	0	75	12.16	6.514	6.118	3.898		0.056	0.104	0.126			0	0	12.046			177.15	135.78	104.12	26.01	0.41	177.15				177.29	135.47	99.82	27.61	0.44	177.29				140.5	120.36	104.83	26.12	0.25	140.5
30	46.88	56.25	46.43	28.13	28.13	33.33	28.57	42.86	21.43	84	11.951	10.881	13.05	3.659		0.063	0.12	0.203			0	0	61.998			159.2	119.26	92.74	23.95	0.42	159.2													139.14	117.85	102.79	24.85	0.26	139.14
35	37.5	59.38	67.86	34.38	59.38	50	32.14	57.14	46.43	110	6.593	5.704	5.919	3.586	1.034	0.167	0.197	0.206	0.332	0.282			55.88	46.398	0.615	183.75	131.82	99.15	23.17	0.46	183.75				184.6	130.94	96.75	23.35	0.48	184.6				143.81	117.5	101.55	22.65	0.29	143.81
72	18	10	9	10	7	7	9	6	4	61	11.13	10.71	10.642	6.026	0.215	0.126	0.16	0.178	0.363	0.554	0.261	0.164	70.038	38.003	0.918	176.64	136.88	103.6	27.34	0.41	176.64				180.66	140.56	104.03	28.6	0.42	180.66				140.88	120.3	103.47	26.99	0.27	140.88
41	78.13	34.38	17.86	15.63	46.88	12.5	25	32.14	3.57	76	7.486	5.96	6.998	4.737	0.389	0.126	0.19		0.329	0.522	0	0	24.228	-44.592	0.851	176.59	125.36	93.72	22.91	0.47	176.59				173.24	124.02	90.21	24.43	0.48	173.24				136.35	110.95	95.13	23.03	0.3	136.35
60	17	11	14	11	7	9	8	7	4	61	18.176	14.896	14.463	5.841		0.105	0.147	0.15	0.324	0.348	0.019	0	59.374	-33.87	0.672	172.76	130.23	100.82	24.52	0.42	172.76				173.53	132.66	101.44	25.98	0.42	173.53				135.28	113.98	99.64	24.15	0.26	135.28
53	81.25	15.63	14.29	3.13	21.88	8.33	14.29	7.14	0	117	5.028	4.881	4.411	1.077	1.435	0.062				0.536	0	0	0.518	-38.787	0.683	158.75	116.6	94.71	20.51	0.4	158.75				135.73	103.78	83.38	23.38	0.39	135.73				135.58	111.52	99.81	19.65	0.26	135.58
52	68.75	37.5	0	37.5	21.88	25	17.86	14.29	25	107	8.341	8.278	8.007	2.499	0.873	0.112	0.12	0.129	0.241	0.599	0	0	8.177		0.84			83.32		0.43					151.39	102.39	82.49		0.46	151.39						84.88		0.27
48	65.63	18.75	39.29	12.5	18.75	12.5	21.43	0	3.57	87	8.104	7.692	6.742	0.459	2.473	0.057				0.214	0	0	6.398	-11.81		172.67	121.31	93.81	20.92	0.46	172.67				175.5	122.41	91.55	22.05	0.48	175.5				129.32	104.62	92	20.29	0.29	129.32
53	50	46.88	46.43	18.75	25	37.5	32.14	32.14	17.86	63	5.2	4.856	5.18	2.799	0.586	0.099	0.129	0.16	0.321	0.664	0.109	0	22.266	-0.012	0.985	167.45	120.77	90.29	23.7	0.46	167.45				159.19	112.28	79.79	24.55	0.5	159.19				131	107.69	91.98	24.15	0.3	131
47	43.75	43.75	50	21.88	28.13	25	32.14	50	21.43	47	16.731	10.712	9.986	8.08	-0.588	0.202				0.514	0.248	0.194	135.91	12.287	1.039	172.2	126.31	97.58	23.11	0.43	172.2				163.82	119.94	90.21	24.24	0.45	163.82				134.87	112.55	98.77	22.9	0.27	134.87
34	75	40.63	10.71	21.88	21.88	29.17	39.29	25	17.86	90	4.255	2.435	2.682	2.246	0.128	0.059	0.128	0.145	0.168		0	0	1.353		1.178	173.57	127.03	99.22	22.44	0.43	173.57				175.45	126.84	94.72	23.87	0.46	175.45				137.74	115	101.57	22.29	0.26	137.74
51	75	12.5	28.57	6.25	18.75	37.5	17.86	0	28.57	95	3.19	3.096	2.316	0.84	0.792	0.082	0.092			0.334	0	0	2.178	-7.705	0.479	174.4	125.95	100.78	20.52	0.42	174.4				173.24	122.41	95.94	20.54	0.45	173.24				140.81	116.47	103.48	20.88	0.27	140.81
46	78.13	9.38	10.71	25	6.25	4.17	32.14	7.14	17.86	59	5.282	3.555	4.162	1.421	0.128	0.102	0.188	0.23	0.325		0	0	-0.994			178.06	137.39		22.37	0.36	178.06				178.21	140.11	113.22	24.83	0.36	178.21				147.73	126.75	114.99	21.54		147.73
39	71.88	25	17.86	12.5	28.13	37.5	28.57	21.43	0	69	4.655	4.366	3.124	1.476		0.051				0.837	0	0	2.459	-6.506	0.923	175.66	128.62	98.5	23.42	0.44	175.66				177.9	128.94	94.12	24.93	0.47	177.9				139.69	115.75	100.81	23.05	0.28	139.69
38	53.13	43.75	14.29	18.75	28.13	66.67	42.86	28.57	28.57	48	3.571	3.571	3.789	2.797	0.096	0.19	0.19	0.23	0.382		0.238	0.161	22.661	15.97		173.12	125.81	95.24	23.55	0.45	173.12				174.02	127.6	92.23	25.94	0.47	174.02				132.56	109.39	95.67	22.32	0.28	132.56
50	59.38	46.88	42.86	62.5	46.88	58.33	53.57	53.57	85.71	64	4.12	3.379	3.596	0.626	1.691	0.056	0.098	0.118	0.203	0.192	0.136	0.112	14.752	6.763	0.395	176.24	130.79	101.92	23.31	0.42	176.24				166.37	124.1	95.39	24.27	0.43	166.37				144.07	120.85	106.47	22.93	0.26	144.07
64	17	8	10	8	12	11	7	8	6	111	3.952	3.952	4.248	1.814	0.514	0.145	0.145	0.17	0.278	0.244	0.125	0.102	16.215	3.936	0.522	178.05	124.58	96.21	20.8	0.46	178.05	57.29	18.9	24.22	177.25	122.98	92.7	21.49	0.48	177.25	56.75	19.15	25.47	141.67	114.04	98.49	21.62	0.3	141.67
58	53.13	37.5	64.29	53.13	46.88	54.17	32.14	35.71	32.14	60	6.922	6.922	7.756	3.828	-0.789	0.083		0.115	0.197	0.112	0.142	0.119	26.588	4.651		175.06	126.28	95.94	23.01	0.45	175.06				159.84	114.99	85.93	23.59	0.46	159.84				141.91	116.36	100.64	22.86	0.29	141.91
25	37.5	56.25	53.57	46.88	43.75	20.83	39.29	57.14	35.71	59	14.771	11.627	11.751	7.734	0.486	0.141	0.255	0.293	0.386	0.644	0.245	0.152	93.702	55.075	1.03	182.32	144.37		23.98	0.35	182.32				186.37			28.43	0.35	186.37				151.79	132.41		22.82		151.79
25	68.75	28.13	14.29	31.25	28.13	41.67	17.86	39.29	28.57	52	5.572	5.446	5.997	3.296	0.287						0	0	44.816	-35.758		179.08	139.21	106.13	27.21	0.41	179.08				169.65	131.26	95.73	28.84	0.44	169.65				147.18	127.81	111.58	27.35	0.24	147.18
45	71.88	6.25	25	0	9.38	16.67	7.14	0	0	60	4.929	2.492	3.011	0.585	0.792	0.052	0.103	0.12	0.18	0.388	0	0	2.093	-31.648	0.568	179.07	126.06	100.42	19.56	0.44	179.07				169.23	120.83	94.75	21.01	0.44	169.23				145.69	117.86	104.77	19.19	0.28	145.69
46	62.5	40.63	17.86	43.75	46.88	41.67	35.71	42.86	17.86	91	4.891	4.83	8.668	1.687		0.189	0.201				0	0	21.481	-16.445		167.55	121.63	94.22	22.43	0.44	167.55				145.7	104.66	78.57	23.32	0.46	145.7				140.51	115.47	101.04	21.93	0.28	140.51
54	68.75	28.13	21.43	6.25	18.75	25	0	14.29	3.57	58				14.678	2.217	0.134	0.204	0.22	0.365	0.661	0.177	0.111	207.362		1.026	178.53	129.89	98.98	23.31	0.45	178.53	58.7	16.49	24.51	174.76	126.76	94.51	24.11	0.46	174.76	57.41	16.22	25.24	142.47	117.77	102.32	23.08	0.28	142.47
44	71.88	25	3.57	28.13	34.38	41.67	21.43	17.86	39.29	76	3.825	2.577	2.63	2.324	0.152				0.386	0.531	0.128	0.044	18.714	1.556	0.917	176.9	128.68	101.13	21.81	0.43	176.9				175.6	126.72	97.75	22.33	0.44	175.6				141.56	117.39	103.13	22.27	0.27	141.56
41	50	62.5	67.86	43.75	43.75	62.5	46.43	50	35.71	54	16.537	16.414	16.839	9.961	-0.982	0.161	0.192	0.268	0.391	0.696	0.271	0.231	117.092	47.481	1.087	179.61		110.51	29.71	0.38	179.61				174.81	141.67	105.62		0.4	174.81				149.76	131.4	114.77	28.52	0.23	149.76
27	56.25	34.38	14.29	12.5	18.75	29.17	17.86	21.43	14.29	71	20.496	10.984	11.532	7.948	0.309	0.099	0.219	0.264	0.346	0.505	0.091	0.061	95.286	31.95	0.851	180.15	136.88	108.48	23.78	0.4	180.15				179.72	138.29	103.72	27.29	0.42	179.72				147.59	126.63	112.99	23.66	0.23	147.59
53	56.25	34.38	53.57	50	56.25	45.83	28.57	35.71	3.57	65	16.206	13.434	13.614	6.459	0.642	0.115	0.189	0.22	0.371	0.49	0.201	0.115	97.842	35.401	0.861	181.68	130.71	105.8	19.69	0.42	181.68				180.42	129.01	102	20.67	0.43	180.42				148.63	123.16	109.95	20.49	0.26	148.63
54	34.38	40.63	89.29	46.88	18.75	25	28.57	21.43	21.43	59	15.696	15.67	15.886	10.225		0.198	0.204	0.248	0.362	0.604	0.273	0.228	108.094	68.163	0.966	180.31	132.86	99.82	24.63	0.45	180.31				179.28	133.54	99.5	25.6	0.45	179.28				143.81	118.48	101.18	24.35	0.3	143.81
41	46.88	53.13	71.43	37.5	62.5	54.17	39.29	60.71	35.71	57	14.928	12.447	13.27	8.604	0.219	0.123	0.21	0.275	0.385	0.677	0.265	0.214	100.24	70.462	1.061	177.16	128.19	95.92	23.83	0.46	177.16				173.46	122.78	88.92	24.03	0.49	173.46				140.97	116.33	99.7	24.18	0.29	140.97
40	71.88	31.25	21.43	25	37.5	50	46.43	35.71	21.43	74	8.093	8.063	7.834	2.371	0.705	0.181	0.192	0.202	0.302	0.093	0.23	0.184	53.411	13.669	0.395	167.59	122.84	98.14	21.34	0.41	167.59					100.43	79.51	23.81	0.4					143.72	120.21	105.9	22.69	0.26	143.72
63	20	9	4	10	8	8	8	4	5	59	10.32	8.89	8.79	5.128	-0.969	0.19	0.264	0.269	0.395	0.583	0.223	0.177	65.788	18.38	0.978		118.26	89.41	25.9	0.43					143.78	107.45	80.48	25.57	0.44	143.78				127.72	108.65	93.09	26.96	0.27	127.72
49	46.88	43.75	46.43	56.25	62.5	70.83	50	46.43	32.14	42	3.806	3.725	4.15	0.001	0.137	0.062					0	0	25.473			180.48	133.98	104.91	23.08	0.42	180.48	60.03	15.62	23	179.47	131.32	98.43	24.35	0.45	179.47	59.15	16.08	25.43	144.68	121.97	108.12	22.73	0.25	144.68
42	71.88	6.25	7.14	18.75	25	45.83	14.29	0	39.29	84	7.627	7.158	7.219	3.125	1.811	0.133	0.164	0.237	0.379		0.06	0.01	30.127	-49.079		165.34	121.13	93.47	23.09	0.43	165.34	54.89	15.17	22.3	177.28	128.9	96.7	23.97	0.45	177.28	58.27	16.32	25.19	128.06	105.89	91.86	23.26	0.28	128.06
33	62.5	43.75	35.71	28.13	68.75	79.17	64.29	67.86	25	94	8.058	6.374	10.363	6.312	1.131	0.06	0.102	0.173	0.235	0.283			52.153	57.461	0.518	175.28	134.31	104.88	25.09	0.4	175.28	59.53	13.27	22.23	174.63	132.75	99.82	26.41	0.43	174.63	58.98	13.4	24.31	141.31	121.57	106.64	25.84	0.25	141.31
52	87.5	18.75	17.86	18.75	9.38	45.83	35.71	10.71	3.57	55	11.369	10.056	11.121	5.905	0.756	0.132	0.174	0.209	0.348	0.769	0.228	0.184	71.241	63.911	1.117	168.94	126.08	98.03	23.74	0.42	168.94	56.62	14.41	22.09	169.2	124.87	92.33	25.4	0.45	169.2	56.26	14.71	24.82	136.33	113.79	99.2	23.57	0.27	136.33
53	84.38	12.5	14.29	28.13	15.63	25	10.71	0	3.57	83	5.908	4.349	5.507	1.746	0.994	0.105	0.159	0.218	0.306	0.261	0.138	0.115	29.275	8.467	0.567	164.95	124.4	95.88	24.78	0.42	164.95	55.71	13.44	22.01	149.85	114.79	86.91	26.58	0.42	149.85	51.37	11.43	21.04	136.89	115.4	100.51	24.55	0.27	136.89
53	59.38	15.63	50	21.88	25	41.67	17.86	32.14	17.86	83	19.748	19.101	18.712	7.395	0.887	0.177	0.202	0.212	0.352	0.441	0.252	0.14	110.397	53.218	0.793
57	71.88	12.5	0	28.13	15.63	4.17	14.29	14.29	7.14	51	7.982	7.982	8.69	6.024	-0.096	0.196	0.196	0.279	0.427	0.672	0.413	0.327	67.009	52.081	1.099	174.82	139.19	112.46	25.72	0.36	174.82	60.84	11.16	19.74	168.23	135.53	107.32	27.78	0.36	168.23	59.11	9.89	20.15	146.67	129.09	116.05	25.56		146.67
72	14	15	7	12	9	6	10	10	9	97	3.182	2.14	3.122	0.483	0.448	0.076	0.125	0.17	0.312	0.394	0.047	0.006	10.345	-11.192	0.706	177.12	133.15	97.46	26.88	0.45	177.12	59.33	14.05	26.12	170.87	129.31	91.24	28.68	0.47	170.87	57.56	12.96	27.13	141.13	118.24	100.1	26.53	0.29	141.13
53	90.63	9.38	25	21.88	18.75	29.17	32.14	39.29	7.14	57	23.434	23.209	23.489	12.576	0.739	0.149	0.194	0.232	0.357	0.728	0.241	0.213	157.208	109.019	1.086	165.14	121.01	90.71	24.43	0.45	165.14	54.79	14.93	23.73	152.8	112.5	83.36	25.18	0.45	152.8	51.06	13.66	22.75	133.15	108.9	92.51	24.2	0.31	133.15
42	75	15.63	0	15.63	3.13	16.67	7.14	14.29	21.43	59	16.117	13.094	12.814	7.606	0.399	0.133	0.215	0.226	0.362	0.661	0.207	0.14	95.466	65.852	1.023	170.37	123.81	98.9	20.91	0.42	170.37	56.23	16.3	21.12	139.31	102.84	81.25	22.31	0.42	139.31	46.93	12.94	18.22	142.92	118.15	104.52	21.29	0.27	142.92
64	68.75	25	7.14	12.5	12.5	25	14.29	7.14	10.71	69	15.664	13.677	13.156	7.097	1.405	0.15	0.202	0.224	0.361	0.553	0.186	0.089	80.483	28.825	0.914	164.89	120.88	92.61	23.47	0.44	164.89	54.76	15.04	22.6	150.83	112.44	84.88	25.07	0.44	150.83	50.84	12.97	21.54	136.19	111.38	96.02	22.94	0.29	136.19
42	68.75	9.38	10.71	21.88	25	12.5	17.86	7.14	7.14	77	15.205	10.356	9.873	3.416	2.515	0.143	0.217	0.225	0.337	0.462	0.122	0.084	65.912	25.925	0.799	168	125.91	97.54	24.16	0.42	168	56.47	14.06	22.14	163.26	121.61	93.57	24.14	0.43	163.26	54.77	14.04	22.04	134.99	113.37	98.35	24.6	0.27	134.99
42	68.75	15.63	21.43	12.5	0	0	10.71	0	0	67	13.775	10.982	10.247	5.56	0.682	0.115	0.186	0.219	0.353	0.546	0.171	0.09	72.606	24.068	0.899	177.65	137.96	109.49	25.06	0.38	177.65	60.79	12.72	21.38	173.26	137.29	106.91	27.47	0.38	173.26	60.1	11.02	21.8	149.9	129.44	113.48	26.29	0.24	149.9
40	53.13	46.88	64.29	56.25	62.5	66.67	64.29	71.43	10.71	64	16.556	14.361	14.104	7.143	0.757	0.136	0.197	0.208	0.404	0.564	0.22	0.154	104.897	53.295	0.968	175.65	129.97	103.1	22.22	0.41	175.65	58.45	15.58	21.81	177.5	131.68	101.52	23.82	0.43	177.5	59.06	15.31	23.55	142.73	119.46	106.2	21.78	0.26	142.73
63	18	10	8	13	11	10	14	8	7	50	32.066	28.516	28.014	12.235	0.307	0.206		0.297	0.465	0.704	0.248	0.177		45.377	1.169
57	68.75	28.13	32.14	34.38	28.13	50	46.43	35.71	21.43	66	20.57	17.536	17.064	11.411	-1.251	0.153	0.233	0.245	0.322	0.607	0.204	0.149	112.797	56.593	0.929	168.56	126.81	101.06	22.89	0.4	168.56	56.82	14.12	20.63	155.19	121.16	96.19	25.4	0.38	155.19	53.78	11.07	19.06	139.25	115.75	101.91	22.24	0.27	139.25
62	24	8	9	9	7	9	8	6	6	54	13.798	13.798	14.177	9.107	0.026	0.17	0.17	0.218	0.424	0.755	0.261	0.203	98.843	41.079	1.179
51	18.75	90.63	60.71	46.88	68.75	37.5	32.14	82.14	46.43	69	6.307	6.226	5.835	2.066	0.281	0.058			0.175	0.507	0	0	-1.137		0.681	168.49	124.03	98.84	21.7	0.41	168.49	56.07	15.39	20.9	159.55	115.29	87.24	23.27	0.45	159.55	52.63	15.36	22.75	137.12	114.44	102.26	20.97	0.25	137.12
58	59.38	31.25	21.43	28.13	43.75	50	64.29	53.57	57.14	62	15.491	14.468	14.101	8.601	-0.983	0.173	0.245	0.259	0.358	0.576	0.248	0.207	101.182	53.587	0.934	180.18	133.58	101.73	24.36	0.44	180.18	59.85	15.45	24.51	173.07	128.8	95.58	25.72	0.45	173.07	57.74	14.51	25.02	146.59	122.7	106.35	24.39	0.27	146.59
62	16	8	8	6	8	9	11	9	10	67	15.41	13.874	13.454	7.986	1.45	0.159	0.223	0.239	0.354	0.532	0.329	0.207	105.475	92.196	0.886	162.08	122.18	96.53	23.48	0.4	162.08	54.83	13.48	20.41	156.2	117.86	92.68	23.78	0.41	156.2	52.98	12.98	20.03		107.68	96.27	23.44	0.23
67	18	6	4	5	6	5	9	9	4	59				14.514	0.24	0.124	0.188	0.212	0.382	0.632	0.226	0.188		75.526	1.014	175.25	130.94	96.74	26.14	0.45	175.25	58.55	14.38	25.48	168.25	124.55	89.82	26.57	0.47	168.25	56.03	14.29	25.9	139.73	116.88	99.29	26.09	0.29	139.73
45	65.63	34.38	46.43	25	25	29.17	32.14	39.29	17.86	75	13.533	12.758	12.763	5.995	0.218	0.139	0.188	0.207	0.389	0.449	0.211	0.168	85.531	30.302	0.838	178.58	131.87	101.75	23.52	0.43	178.58	59.24	15.68	23.67	179	131.56	98.07	24.83	0.45	179	59.15	15.73	25.61	141.52	117.71	103.18	22.74	0.27	141.52
43	62.5	31.25	35.71	31.25	46.88	58.33	46.43	28.57	32.14	90	20.397	14.488	14.109	7.95		0.092	0.159	0.166	0.248	0.173	0.043	0	29.422	-51.773	0.422	175.62	135.73	105.59	25.83	0.4	175.62	59.94	12.71	22.38	161.09	125.15	95.54	27.1	0.41	161.09	55.46	11.38	21.78	147.57	128.07	111.95	27.14	0.24	147.57
50	53.13	53.13	53.57	3.13	43.75	16.67	28.57	14.29	39.29	70	23.673	21.049	20.53	10.365	0.442	0.131	0.188	0.201	0.335	0.523	0.187	0.134	126.677	56.063	0.859	169.67	123.54	101.02	19.68	0.4	169.67	56.12	16.34	19.76	176.37	128.12	99.35	22.42	0.44	176.37	58.01	16.55	23.36	136.39	111.21	100.39	18.04	0.26	136.39
51	31.25	46.88	71.43	43.75	34.38	54.17	35.71	35.71	25	111	4.764	3.222	3.526	1.907	0.835				0.452	0.253	0.215	0.077	29.892	8.926	0.705	168.56	123.53	97.13	22.17	0.42	168.56	55.92	15.55	21.67	150.93	110.56	83.5	24.08	0.45	150.93	50.34	13.92	21.69	140.35	115.89	102.42	21.3	0.27	140.35
47	65.63	15.63	46.43	15.63	12.5	20.83	28.57	28.57	17.86	92	15.149	11.349	10.475	5.54	-1.105	0.132	0.208	0.222	0.307	0.329	0.154	0.115	71.385	26.648	0.636	176.52	137.12	107.9	25.55	0.39	176.52	60.43	12.56	21.76	163.57	129.83	101.25	27.52	0.38	163.57	57.04	10.42	20.7	147.07	126.18	111.26	24.99	0.24	147.07
62	25	5	10	12	14	11	7	5	5	87	3.112	0.765	0.757	0.744	0.31	0.071	0.122	0.124			0.07	0.057	7.013	3.49		178.13	129.19	101.11	21.87	0.43	178.13	58.51	16.87	23.07	171.09	125.68	97.69	22.88	0.43	171.09	56.76	15.5	22.53	145.08	119.83	105.5	21.72	0.27	145.08
36	59.38	25	3.57	3.13	9.38	0	10.71	14.29	7.14	70	12.416	9.492	10.52	4.331	1.195	0.066	0.114	0.151	0.251	0.528	0	0	6.472		0.779	176.47	128.82	99.5	22.85	0.44	176.47	58.2	16.24	23.52	175.77	127.35	95.5	23.81	0.46	175.77	57.69	16.41	25.07	141.29	116.85	101.47	23.19	0.28	141.29
70	18	9	10	9	8	8	8	8	8	59	27.645	24.199	24.566	13.175			0.253	0.273	0.397	0.611	0.216	0.173	176.612	84.86	1.008
42	46.88	75	25	53.13	40.63	41.67	10.71	3.57	0	80	13.477	10.562	11.273	6.416	0.583	0.133	0.217	0.251	0.363	0.469	0.203	0.14	78.926	30.266	0.832	172.56	133.59	105.81	24.96	0.39	172.56	59.06	12.6	21.02	165.14	127.37	98.22	26.14	0.41	165.14	56.53	12.13	21.77	141.17	121.63	108.07	24.59	0.23	141.17
51	53.13	6.25	28.57	0	9.38	20.83	10.71	10.71	0	61	15.078	13.794	13.238	7.421	-0.374	0.205	0.255	0.277	0.401	0.576	0.238	0.197	103.364	54.389	0.977	183.61	132.56	99.35	23.65	0.46	183.61	59.95	17.23	26.06	181.66	131.6	95.71	25.05	0.47	181.66	59.44	16.65	27.35	145.23	119.7	103.16	23.6	0.29	145.23
43	50	43.75	46.43	6.25	0	0	3.57	25	0	61	3.183	2.304	2.143	0.583	0.8	0.074	0.116	0.128	0.181	0.15	0.052	0.032	6.523	0.943		170.39	123.68	98.27	21.14	0.42	170.39	56.19	16.33	21.43	171.85	122.89	95.14	21.7	0.45	171.85	56.12	17.11	23.13	132.29	109.83	97.42	21.35	0.26	132.29
54	68.75	40.63	28.57	18.75	28.13	25	35.71	42.86	42.86	30	6.34	6.097	6.61	4.187	0.747	0.118	0.141	0.193	0.349	0.476	0.314	0.163	41.45	23.306	0.825	167.5	120.65	94.75	21.36	0.43	167.5	55.04	16.45	21.83	162.38	117.08	87.94	23.48	0.46	162.38	53.43	15.66	23.46	133.87	109.53	96.42	21	0.28	133.87
39	68.75	9.38	32.14	62.5	43.75	8.33	0	0	0	77	15.498	11.973	11.404	6.132	0.444	0.127	0.203	0.216	0.379	0.498	0.167	0.105	88.276	31.636	0.876	178.4	130.16	105.54	20.27	0.41	178.4	58.85	16.83	21.04	183.72	132.33	102.91	21.84	0.44	183.72	59.96	17.68	24.1	142.68	117.85	105.5	19.92	0.26	142.68
35	75	9.38	0	3.13	3.13	4.17	3.57	3.57	0	78	16.802	14.073	13.49	5.843	0.054	0.135	0.196	0.207	0.36	0.417	0.156	0.107	85.85	26.015	0.777	164.95	127.36	101.36	24.53	0.39	164.95	56.55	12.33	20.03				27.95						145.29	124.5	110	24.65	0.24	145.29
61	22	4	4	6	4	4	4	4	4	58	11.086	2.887	3.581	2.887		0.101	0.133	0.135		0.535	0	0	4.463		0.668	177.47	124.24	93.91	21.78	0.47	177.47	57.1	18.66	25.25	178.55	125.65	92.61	23.07	0.48	178.55	57.56	18.27	26.59	133.41	106.93	92.62	21.05	0.31	133.41
52	56.25	37.5	10.71	18.75	28.13	58.33	42.86	14.29	0	99	9.96	9.876	10.558	0.241	0.384	0.197	0.215	0.269	0.429	0.206	0.104	0	36.905	-21.986	0.635			89.75	18.03	0.42			16.79	18.51	156.53	111.72	88.54	20.45	0.43	156.53	51.39	16.11	20.31		100.98	91.15	18.1	0.26
51	84.38	9.38	10.71	9.38	6.25	16.67	10.71	3.57	3.57	57	34.77	28.174	28.22	13.014	2.15	0.124	0.208	0.219	0.387	0.659	0.234	0.114		91.215	1.046	180.61	126.5	95.06	22.06	0.47	180.61	58.05	18.86	25.91	182.19	127.17	92.9	23.03	0.49	182.19	58.37	19.02	27.56	138.21	111.08	95.62	21.79	0.31	138.21
54	25	78.13	75	84.38	71.88	45.83	82.14	71.43	10.71	76	3.776	3.574	4.428	1.117	0.19	0.185	0.254	0.31		0.371	0	0	12.481	-22.184	0.934	172.5	130.09	100.34	24.74	0.42	172.5	58.08	13.96	22.79	155.51	119.04	90.15	26.53	0.42	155.51	53.17	11.83	21.69	142.99	120.3	102.91	26.03	0.28	142.99
49	59.38	18.75	50	6.25	21.88	12.5	10.71	0	10.71	117	3.304	3.215	2.644	1.22	1.505	0.086	0.098			0.454	0.062	0.043	6.734	10.212	0.604	179.92	130.8	104.08	21.14	0.42	179.92	59.16	17	22.31	182.97	132.83	103.72	22.04	0.43	182.97	60.01	17.16	23.7	143.3	118.94	105.85	20.97	0.26	143.3
48	46.88	50	50	46.88	50	41.67	46.43	50	14.29	61	24.501	24.21	23.165	12.785	-1.402		0.24	0.266	0.361	0.63	0.232	0.183	154.267	75.989	0.992	174.53	125.76	99.72	20.88	0.43	174.53	57.22	17.07	22.06	165.16	118.36	92.08	21.57	0.44	165.16	54.14	16.47	22.12	136.31	114.17	102.82	20.33	0.25	136.31
60	59.38	9.38	7.14	0	0	0	17.86	0	14.29	64	9.954	9.919	10.001	3.937	0.103	0.158	0.165	0.196	0.454	0.498	0.232	0.184	71.905	20.516	0.952	174.86	129.22	100.84	23	0.42	174.86	58.13	15.46	22.65	171.39	125.84	96.11	23.7	0.44	171.39	56.82	15.42	23.48	141.74	118.53	104.06	23.04	0.27	141.74
58	40.63	50	46.43	34.38	25	0	17.86	32.14	14.29	68	17.371	16.584	16.394	10.39	-0.648	0.19	0.256	0.274	0.404	0.741	0.271	0.216	123.185	70.138	1.146
44	81.25	6.25	14.29	3.13	3.13	20.83	14.29	7.14	0	57	4.296	1.064	3.916	1.047		0.113	0.261		0.265		0.086	0.05	13.28	24.872	1.26	181.94	135.54	108.35	22.17	0.4	181.94	60.64	15.68	21.92	182.39	136.46	107.2	23.35	0.41	182.39	60.9	15.29	22.91	148.72	125.23	111.27	22.37	0.25	148.72
41	59.38	40.63	14.29	6.25	6.25	29.17	7.14	10.71	0	93	5.682	5.472	4.516	1.342	1.833	0.061					0.042	0.036	8.028	71.089	1.166	173.31	129.72	104.23	22.14	0.4	173.31	58.14	14.83	20.71	142.14	110.58	88.65	24.59	0.38	142.14	49.42	10.56	17.28	149.16	127.51	112.92	24.16	0.24	149.16
30	62.5	43.75	10.71	31.25	31.25	8.33	7.14	21.43	14.29	53	14.479	10.42	12.044	6.394	1.011	0.103	0.168	0.278	0.358	0.807	0.133	0.057	79.511	39.981	1.165	169.14	123.53	94.13	23.52	0.44	169.14	55.94	15.55	23.41			76.5	25.24	0.36			8.42	14.46	144.33	118.44	101.56	23.67	0.3	144.33
42	53.13	18.75	10.71	0	18.75	16.67	10.71	7.14	14.29	53	17.124	13.041	14.015	8.995	0.72	0.165	0.24	0.255	0.358	0.764	0.203	0.119	97.465	76.066	1.122	181.83	136.55	105.77	24.28	0.42	181.83	60.84	14.89	23.61	177.91	135.24	103.73	25.48	0.42	177.91	60.04	13.78	23.6	150.11	128.38	111.2	26.48	0.26	150.11
60	10	14	10	10	9	6	6	13	5	53	4.365	4.244	4.3	2.378	0.4	0.166	0.209	0.227			0	0	26.572			175.69	128.96	103.83	20.98	0.41	175.69	58.21	16.19	21.09	147.06	111.93	90.14	22.97	0.39	147.06	50.36	12.07	17.79	143.99	120.79	107.73	21.62	0.25	143.99
59	78.13	15.63	7.14	0	15.63	0	7.14	10.71	3.57	49	3.909	3.251	4.064	0.255	0.642	0.163	0.228			0.719	0.049	0	23.069	-21.547	1.325	172.39	127	99.26	22.76	0.42	172.39	57.27	15.48	22.34	156.55	117.75	90.84	24.58	0.42	156.55	52.97	13.03	21.06	139.1	114.75	100.24	22.4	0.28	139.1
50	87.5	21.88	32.14	12.5	15.63	4.17	17.86	10.71	17.86	52	8.342	7.033	7.078	5.134	0.696	0.206		0.31	0.447	0.787			86.499		1.234	179.41	139.66	107.48	26.84	0.4	179.41	61.38	12.38	23.31	179.44	141.36	104.65	29.46	0.42	179.44	61.77	11.26	25.38	144.99	126.05	110.78	26.79	0.24	144.99
43	71.88	31.25	50	46.88	43.75	54.17	28.57	39.29	28.57	86	15.345	12.49	12.285	6.092	1.257		0.252	0.278	0.371	0.195			115.384	47.794	0.566	174.15	128.67	102.78	21.77	0.41	174.15	57.95	15.61	21.29	170.81	124.92	94.95	23.7	0.44	170.81	56.5	15.57	23.71	140.01	117.32	105.15	20.95	0.25	140.01
56	87.5	18.75	7.14	6.25	12.5	12.5	17.86	0	14.29	71					-0.182		0.254	0.283	0.389	0.212	0.334	0.265			0.601	170.99	127.94	103.88	21.51	0.39	170.99	57.42	14.78	19.9	176.25	128.28	98.94	22.77	0.44	176.25	58.03	16.39	23.61	138.46	116.54	104.11	21.71	0.25	138.46
53	87.5	9.38	3.57	6.25	31.25	16.67	25	7.14	7.14	83	21.308	21.308	21.482	1.863	0.32		0.218	0.244			0	0	-3.642			176.44	134.04	103.69	25.03	0.41	176.44	59.57	13.8	22.97	166.56	125.1	95.23	25.13	0.43	166.56	56.06	13.7	22.87	142.34	121.53	106.34	25.31	0.25	142.34
57	65.63	15.63	21.43	9.38	12.5	4.17	14.29	25	0	117	4.906	2.584	2.182	1.067	0.848	0.067	0.113	0.126	0.169	0.24	0.038	0.012	6.854	-0.841	0.409	162.83	121.65	96.61	22.69	0.41	162.83	54.78	14.09	20.32	139.83	105.79	81.94	24.72	0.41	139.83	47.78	11.59	18.95	139.71	116.73	103.36	22.08	0.26	139.71
47	62.5	50	57.14	50	62.5	66.67	60.71	67.86	7.14	74	3.51	3.433	2.997	1.571	1.256	0.059					0	0	0.984			174.81	131.94	104.74	23.29	0.4	174.81	58.87	14.32	21.43	165.37	127.17	98.56	25.69	0.4	165.37	56.51	12.37	21.55	145.47	122.27	107.48	23.35	0.26	145.47
60	22	7	6	7	10	7	8	7	7	54	3.002	1.795	1.904	1.163	0.132						0	0	9.578			165	128.61	101.48	25.63	0.38	165	56.88	11.69	20.4	137.84	108.85	85.77	26.59	0.38	137.84	48.43	9.39	17.53	141.69	121.67	106.89	25.49	0.25	141.69
63	22	5	6	10	5	4	7	4	5	71	5.707	5.611	6.768	1.445	0.49	0.083	0.118	0.246			0	0	24.624			170.06	127.3	102.36	22.1	0.4	170.06	57.13	14.6	20.35	161.58	120.66	94.83	23.22	0.41	161.58	54.35	13.94	20.74	138.81	117.32	104.36	22.58	0.25	138.81
51	37.5	62.5	67.86	62.5	40.63	25	39.29	57.14	39.29	79	7.749	5.823	5.11	2.744	2.535	0.104	0.136	0.15	0.238	0.274	0.149	0.124	34.507	38.165	0.512	182.43	135.35	108.14	21.98	0.41	182.43	60.64	15.97	22.05	176.36	130.16	100.23	23.59	0.43	176.36	58.53	15.54	23.54	151.29	126.71	112.84	21.65	0.25	151.29
52	75	12.5	10.71	25	31.25	8.33	17.86	32.14	17.86	43	5.287	5.255	5.843	0.977	-1.169	0.183	0.193			0.518	0	0	31.801			169.3	121.45	96.13	20.76	0.43	169.3	55.47	16.89	21.67	166.13	119.47	93.4	21.51	0.44	166.13	54.56	16.39	21.94	137.15	110.62	97.43	19.92	0.29	137.15
53	59.38	18.75	21.43	9.38	28.13	0	28.57	7.14	7.14	62	13.526	12.674	12.929	8.783	-0.775	0.142	0.229	0.262	0.399	0.552	0.294	0.204	96.715	29.631	0.95	168.36	122.79	94.73	22.87	0.44	168.36	55.68	15.66	22.7	152.35	111.29	84.57	23.66	0.44	152.35	50.72	14.22	21.6	139.27	113.99	98.65	22.66	0.29	139.27
46	65.63	6.25	0	3.13	12.5	12.5	7.14	7.14	28.57	90	7.245	6.364	9.223	3.193	0.733	0.086	0.126	0.223	0.311	0.274	0.12	0.025	34.675	-6.597	0.584	181.01	133.12	108	20.64	0.4	181.01	59.92	16.55	21.15	187.31	137.59	107.78	22.49	0.42	187.31	61.74	16.78	23.82	143.93	120.33	108.76	19.75	0.24	143.93
46	71.88	25	14.29	12.5	25	29.17	28.57	46.43	3.57	67	8.861	8.756	8.694	4.719		0.194	0.223	0.236	0.33	0.261	0	0	23.473	-35.398	0.591	161.22	122.96	95.2	25.23	0.41	161.22	54.91	12.58	21.25	137.2	104.67	79.04	26.44	0.42	137.2	47.13	10.81	19.71	136.46	114.96	99.35	25.24	0.27	136.46
40	78.13	18.75	10.71	3.13	21.88	12.5	10.71	3.57	7.14	69	4.143	3.148	3.538	3.124	0.414	0.118	0.151	0.252	0.221	0.409	0.21	0.186	15.397	22.923	0.63	175.86	127.79	101.79	21.06	0.42	175.86	57.91	16.72	21.84	179.79	130.55	101.67	22.19	0.43	179.79	59.05	16.88	23.5	139	115.53	102.59	21.31	0.26	139
52	68.75	9.38	25	34.38	3.13	8.33	28.57	21.43	0	71	10.299	9.092	8.944	4.052	0.221	0.123	0.186	0.197	0.363	0.485	0.206	0.14	59.898	18.106	0.848	169.77	127.93	92.37	27.57	0.46	169.77	57.1	13.32	25.89	161.18	123.76	87.47	29.54	0.46	161.18	54.99	11.5	25.69	132.86	109.34	90.83	26.43	0.32	132.86
48	71.88	37.5	42.86	18.75	15.63	33.33	25	17.86	32.14	85	16.766	16.766	18.271	10.049	0.237	0.175	0.175	0.226	0.392	0.691	0.284	0.239	129.858	86.025	1.083	179.68	140.06	111.01	25.38	0.38	179.68	61.56	12.59	21.61	180.28	135.54	105.91	23.9	0.41	180.28	60.41	14.79	22.94	146.66	128.52	114.58	26.08		146.66
45	71.88	28.13	25	31.25	34.38	20.83	21.43	7.14	14.29	74	6.296	4.958	7.097	1.501	0.161	0.061	0.128	0.217	0.305	0.138	0	0	18.05	-9.409	0.443	177.54	133	103.86	23.73	0.42	177.54	59.43	14.82	22.73	174.03	128.57	98.39	23.94	0.43	174.03	57.84	15.26	23.61	143.93	120.86	106.39	23.12	0.26	143.93
47	68.75	34.38	7.14	43.75	37.5	37.5	50	42.86	35.71	67	12.314	11.785	11.731	6.213	0.442	0.145	0.185	0.193	0.355	0.495	0.2	0.153	71.159	34.65	0.85	172.46	126.75	103.1	20.46	0.4	172.46	57.28	15.96	20.19	172.22	126.22	99.34	22.13	0.42	172.22	57.06	15.83	22.01	139.58	116.44	105.25	19.55	0.25	139.58
42	62.5	28.13	25	31.25	25	33.33	28.57	39.29	25	76	8.073	4.229	3.09	2.996		0.062	0.105	0.122		0.566	0.028	0	10.587	21.171	0.693	159.4	124.61	99.84	24.95	0.37	159.4	55.21	11.33	18.97		103.22	82.75	26	0.36		45.98	8.79	15.86	136.93	118.68	104.83	25.9	0.23	136.93
53	65.63	15.63	32.14	28.13	34.38	33.33	25	50	32.14	70	0	0	0	0	0						0	0	0	0		166.47	125	101	22	0.39	166.47	56.12	14.2	19.69	141.26	108.74	87.77	23.52	0.38	141.26	48.82	11.11	16.97	141.95	119.93	106.49	22.73	0.25	141.95
40	50	40.63	75	21.88	40.63	54.17	28.57	21.43	67.86	77	4.656	2.337	2.766	2.105	0.662	0.12	0.214		0.259	0.378	0.058	0.028	12.5	2.081	0.636	180.33	135.39	107.32	23.07	0.4	180.33	60.4	15.01	22.14	182.64	136.87	103.22	25.42	0.43	182.64	60.97	14.85	25.21	144.98	122.48	108.78	22.71	0.25	144.98
71	14	10	13	7	6	7	11	13	4	99	9.084	8.42	8.262	4.284	-0.373	0.151	0.196	0.207	0.294	0.268	0.1	0.027	34.891	-10.042	0.562		115.96	86.28	25.15	0.45		52.5	13.86	23.06	135.27	104.07	78.13	27.23	0.42	135.27	46.73	10.21	19.68	125.84	103.43	88.21	24.27	0.3	125.84
66	23	5	5	10	10	6	6	4	6	59	5.094	4.787	5.723	3.722	0.188	0.138	0.174	0.239	0.368	0.873	0.294	0.169	33.472	22.261	1.241	171.69	123.37	98.36	20.46	0.43	171.69	56.27	17.05	21.51	164.74	118.33	92.71	21.34	0.44	164.74	54.1	16.37	21.69	139.01	113.3	101.02	19.4	0.27	139.01
33	78.13	28.13	10.71	15.63	3.13	50	10.71	10.71	3.57	89	11.156	9.239	9.549	8.056		0.125	0.227	0.264	0.323	0.831	0.269	0.172	63.05	81.961	1.154	178.19	134.44	102.76	25.2	0.42	178.19	59.85	14.24	23.9	177.96	132.41	98.13	25.77	0.45	177.96	59.25	14.84	25.67	140.94	120.38	105.5	25.2	0.25	140.94
44	93.75	15.63	3.57	15.63	18.75	33.33	10.71	3.57	21.43	77	13.401	4.54	5.649	4.538	1.112	0.116			0.347	0.429	0	0	22.038		0.776	169.92	124.07	95.42	23.07	0.44	169.92	56.19	15.69	23.02	164.51	118.12	87.87	23.68	0.47	164.51	53.94	16	24.22	135.84	112.47	98.24	22.7	0.28	135.84
44	43.75	59.38	78.57	43.75	59.38	62.5	57.14	64.29	25	84	8.382	5.264	5.613	1.324	1.027	0.078	0.17	0.202		0.565	0	0	-24.391		1.111	175.7	136.49	102.37	27.92	0.42	175.7	60.09	12.07	24.36	166.67	130.12	95.65	29.12	0.43	166.67	57.36	11.09	24.33	142.91	123.01	105.08	28.43	0.26	142.91
54	81.25	0	0	0	0	0	0	0	21.43	106	21.803	18.056	17.591	5.871	1.07	0.094	0.128	0.13	0.186		0.104	0.085	71.058	14.598			111.82	86.86	22.86	0.43			14.13	20.51				22.76	0.43			11.85	17.11	129.49	107.13	93.62	22.6	0.28	129.49
50	96.88	3.13	0	12.5	6.25	16.67	28.57	3.57	17.86	78	24.563	21.281	20.391	5.677	0.753	0.124	0.172	0.193	0.378	0.342	0.17	0.118	133.398	28.522	0.72	178.25	129.88	101.39	22.24	0.43	178.25	58.7	16.57	23.16	180.45	131.7	100.46	23.43	0.44	180.45	59.39	16.45	24.64	141.81	117.28	102.48	22.58	0.28	141.81
48	62.5	15.63	39.29	15.63	34.38	66.67	25	10.71	50	78	11.356	7.876	18.776	3.403			0.256				0	0	86.377			169.26	122.6	94.63	22.49	0.44	169.26	55.73	16.13	22.85	167.76	121.25	91.62	23.35	0.45	167.76	55.17	15.99	23.78	136.28	111.94	97.13	22.69	0.29	136.28
50	62.5	15.63	14.29	18.75	12.5	4.17	14.29	14.29	21.43	82	21.335	18.483	17.594	7.093	-0.479	0.145	0.213	0.224	0.355	0.33	0.178	0.133	113.876	25.797	0.685	177.38	133.51	107.86	22.14	0.39	177.38	59.61	14.82	20.72	172.38	131.16	104.14	23.76	0.4	172.38	58.4	13.67	21.08	146.06	123.38	111.13	21.04	0.24	146.06
38	71.88	34.38	25	18.75	31.25	41.67	21.43	10.71	14.29	78	11.014	9.09	8.188	3.443	2.581	0.087	0.113	0.127	0.176		0.069	0.046	26.388		1.222	180.24	134.72	105.85	23.28	0.41	180.24	60.2	15.2	22.69	183.07	134.15	101.35	24.08	0.45	183.07	60.31	16.32	25.41	139.49	119.46	106.16	23.94	0.24	139.49
41	62.5	21.88	10.71	25	3.13	4.17	35.71	0	3.57	72	15.465	10.375	13.803	7.496		0.123	0.201		0.213	0.858		0.122	57.59		1.07	169.6	128.65	99.67	24.87	0.41	169.6	57.38	13.45	22.17			74.86	24.83	0.39			9.46	15.7	145.84	123.94	107.46	25.76	0.26	145.84
43	56.25	37.5	28.57	40.63	21.88	25	21.43	25	21.43	82	19.151	17.835	18.853	9.611	2.537	0.142	0.209	0.256	0.334	0.187	0.22	0.193	117.315	34.55	0.522	176.7	130.32	100.38	23.54	0.43	176.7	58.61	15.61	23.57	172.05	127.34	97.57	23.98	0.43	172.05	57.29	15.01	23.3	141.93	118.83	102.63	24.74	0.28	141.93
56	75	15.63	0	12.5	12.5	54.17	32.14	21.43	14.29	68	6.139	4.518	4.353	3.627	-0.731	0.117	0.179	0.207	0.27	0.192	0	0	14.109	-8.747	0.461	183.28	129.72	101.16	20.87	0.45	183.28	59.24	18.73	24.13	184.37	129.71	99.69	21.27	0.46	184.37	59.35	19.08	25.12	142.45	116.08	102.48	20.4	0.28	142.45
75	24	4	4	7	7	5	6	5	7	41	8.512	8.416	7.539	3.983	1.594	0.084	0.093			0.259	0	0	10.406	-15.657	0.395	181.34	139.36	102.17	28.19	0.44	181.34	61.44	12.91	26.35	178.08	137.51	99.23	29.13	0.44	178.08	60.56	12.29	26.76	144.09	123.12	104.35	28.33	0.28	144.09
54	62.5	6.25	25	25	12.5	33.33	25	10.71	10.71	96	3.887	2.593	2.114	0.78	0.721	0.053					0.05	0.023	5.777	2.448		178.14	136.46	103.35	26.56	0.42	178.14	60.37	13.2	24.24	178.91	136.87	101.87	27.25	0.43	178.91	60.53	13.18	25.29	137.97	118.77	103.8	26.29	0.25	137.97
55	68.75	3.13	0	15.63	31.25	41.67	21.43	28.57	14.29	78	4.19	3.625	4.935	0.489	-0.408	0.066	0.096	0.214	0.39	0.149	0.239	0.218	30.015	-0.272	0.539	172.01	126.33	100.29	21.78	0.42	172.01	57.07	15.76	21.49	171.6	126.09	97.62	23.09	0.43	171.6	56.93	15.49	22.79	134.68	112.92	100.22	22.11	0.26	134.68
43	59.38	75	28.57	46.88	50	29.17	53.57	0	14.29	107	3.621	2.409	3.858	2.237	1.049	0.083	0.14	0.284	0.225	0.762	0.013	0	8.707	-2.794	0.987	166.76	121.9	94.56	22.72	0.43	166.76	55.26	15.45	22.22	160.56	115.27	86.41	23.35	0.46	160.56	52.73	15.73	23.38	128.13	108.34	96.26	22.73	0.25	128.13
43	37.5	46.88	53.57	43.75	53.13	45.83	42.86	32.14	71.43	80	9.851	9.698	9.663	4.358	-0.234	0.2	0.224	0.232	0.303	0.099	0.125	0.094	40.78	-0.128	0.401	172.79	133.92	103.82	26.19	0.4	172.79	59.14	12.34	22.24	182.16	139.01	102.18	27.63	0.44	182.16	61.44	13.44	26.37	133.42	115.46	101.76	25.95	0.24	133.42
52	50	31.25	53.57	18.75	28.13	16.67	50	39.29	7.14	71	6.358	5.926	13.987	3.451		0.168	0.19	0.29	0.306		0.155	0.009	34.08			166.34	124.93	98.29	23.49	0.41	166.34	56.04	13.95	21.11	142.97	106.53	82.38	23.92	0.42	142.97	48.34	12.59	19.52	141.81	119.17	104.71	23.38	0.26	141.81
35	50	43.75	35.71	18.75	50	37.5	25	17.86	14.29	71	5.591	4.139	5.313	1.93	0.306	0.066	0.135	0.176	0.395		0	0	4.612			175.26	129.59	99.2	23.97	0.43	175.26	58.25	15.3	23.72	180.72	131.59	97.28	24.67	0.46	180.72	59.35	16.38	26.35	136.51	114.32	99.14	24.38	0.27	136.51
45	40.63	53.13	60.71	15.63	6.25	25	57.14	46.43	14.29	95	12.654	10.361	14.476	7.285	1.01	0.138	0.192	0.319	0.38	0.316	0	0	48.134	-41.898	0.696	166.36	124.71	94.34	25.3	0.43	166.36	55.92	13.75	23.18	154.29	115.55	86.07	25.93	0.44	154.29	52.06	12.86	22.54	136.11	113.07	95.99	25.55	0.29	136.11
21	84.38	21.88	3.57	25	15.63	4.17	7.14	28.57	10.71	120	4.627	4.504	3.959	1.043	1.048	0.058				0.232	0.002	0	4.648	-3.484	0.351	171.46	131.09	103.87	24.16	0.39	171.46	58.27	13.3	21.04	162.86	122.63	95.14	24.35	0.42	162.86	55.01	13.45	21.45	134.5	117.01	104.82	24.64		134.5
57	87.5	12.5	25	15.63	18.75	25	17.86	0	25	85	25.178	22.62	22.091	10.118		0.163	0.205	0.235	0.397	0.517	0.034	0	107.331		0.914	178.34	137.92	106.23	26.37	0.4	178.34	60.8	12.75	23.22	183.38	139.87	103.32	27.39	0.44	183.38	61.81	13.59	26.25	142.87	121.44	105.43	25.66	0.26	142.87
41	50	21.88	17.86	37.5	25	29.17	21.43	10.71	17.86	89	6.43	4.409	5.873	2.521	1.17	0.184	0.212	0.231	0.289	0.83	0	0	12.124	-35.959	1.119	178.43	128.88	102.63	20.78	0.42	178.43	58.49	17.28	22.2	185.69	132.65	101.29	22.3	0.45	185.69	60.25	18.2	25.42	138.6	115.53	103.67	20.37	0.25	138.6
32	81.25	37.5	28.57	6.25	25	45.83	14.29	21.43	64.29	104	7.819	6.229	5.96	4.768	-1.281	0.188	0.236	0.239	0.264	0.105			42.609	18.225	0.37	179.71	134.82	106.92	23	0.41	179.71	60.18	15.02	22.06	180.27	136.72	104.92	25.32	0.42	180.27	60.69	14.08	23.85	149.71	126.99	111.99	23.86	0.25	149.71
56	68.75	21.88	14.29	15.63	21.88	25	39.29	21.43	28.57	97	3.488	1.786	1.982	0.473	0.115	0.071	0.175	0.2	0.328	0.166	0.054	0	10.281	-2.846	0.493	178.67	137.04	103.33	26.84	0.42	178.67	60.57	13.11	24.53	169.24	128.79	94.86	27.37	0.44	169.24	57.3	12.83	24.75	145.7	124.33	107.46	26.47	0.26	145.7
58	68.75	18.75	50	12.5	15.63	25	25	10.71	28.57	96	28.358	28.358		14.682	2.277	0.152	0.152	0.218	0.363	0.294	0.262	0.224		95.543	0.656	168.93	126.36	98.33	23.82	0.42	168.93	56.7	14.28	22.02	173.55	130.02	100.09	24.45	0.42	173.55	58.18	14.42	23.08	132.03	111.69	97.64	24.51	0.26	132.03
55	93.75	12.5	0	0	0	8.33	14.29	7.14	0	106	4.002	2.515	2.548	1.182	0.321	0.098	0.178	0.186	0.32		0	0	4.298			170.05	126.57	99.47	23.04	0.42	170.05	56.9	14.74	21.67	167.2	122.07	92.51	23.75	0.45	167.2	55.33	15.38	23.47	132.96	112.84	100.66	22.62	0.24	132.96
49	59.38	37.5	25	12.5	6.25	12.5	28.57	32.14	3.57	62	21.502	21.502	21.948	11.292		0.163	0.163	0.201	0.391	0.63	0.266	0.227	157.931	73.062	1.021	163.67	122.81	92.67	25.47	0.43	163.67	55.11	13.49	23	132.63	102.34	76.54	27.61	0.42	132.63	45.94	9.87	19.5	137.75	114.95	98.56	25.1	0.28	137.75
45	50	40.63	42.86	53.13	65.63	50	42.86	50	32.14	67	26.134	25.901	26.159	13.391	0.144	0.164	0.185	0.226	0.365	0.553	0.243	0.211	181.445	101.748	0.918	171.98	126.13	100.38	21.58	0.42	171.98	57.02	15.86	21.37	154.41	114.5	89.33	23.2	0.42	154.41	51.86	13.75	20.42	139.65	116.47	104.16	20.81	0.25	139.65
51	40.63	43.75	46.43	25	28.13	33.33	21.43	21.43	0	59	11.983	11.38	11.275	8.058	-0.984	0.141	0.198	0.209	0.315	0.644	0.23	0.166	66.21	47.248	0.959	180.71	140.63	111.02	25.49	0.39	180.71	61.82	12.72	21.97	181.93	140.6	108.34	26.3	0.4	181.93	61.91	13.01	23.59	150.11	130.32	114.88	26.3	0.23	150.11
48	93.75	12.5	3.57	18.75	28.13	33.33	53.57	25	39.29	67	18.786	18.257	18.54	9.418	0.855	0.165	0.186	0.228	0.359	0.53	0.278	0.212	130.101	82.365	0.889	175.41	140.21	109.49	27.96	0.38	175.41	61.12	10.6	21.77	166.43	135.34	104.87	29.7	0.37	166.43	58.84	9.01	21.11	148.01	128.41	111.88	27.45	0.24	148.01
46	65.63	18.75	10.71	46.88	37.5	37.5	35.71	32.14	14.29	63	3.876	1.496	2.24	1.492	0.748	0.073	0.172	0.232	0.171	0.601	0.023	0	6.113	-8.62	0.772	173.24	128.82	103.74	21.65	0.4	173.24	57.9	15.24	20.66	152.75	110.12	87.89	20.57	0.42	152.75	50.52	15.31	19.44	145.28	122.89	109.99	21.93	0.24	145.28
56	56.25	18.75	10.71	6.25	15.63	0	21.43	32.14	10.71	88	18.073	12.336	11.814	3.031	0.894				0.449	0.204	0.12	0.088	88.203	17.084	0.653	167.85	131.12	102.11	26.47	0.39	167.85	57.85	11.61	21.39	145.87	116.71	90.07	28.64	0.38	145.87	51.48	8.95	19.29	140.57	120.88	105.12	26.68	0.25	140.57
63	23	4	5	7	6	5	5	7	4	59	22.389	20.252	19.909	11.615	-0.909	0.144	0.217	0.229	0.361	0.653	0.235	0.191	140.088	78.537	1.014	175.28	131.75	100.18	25.22	0.43	175.28	58.81	14.23	23.9	157.79	118.43	89.15	25.59	0.44	157.79	53.26	13.05	22.43	144.87	122.08	104.8	25.87	0.28	144.87
51	68.75	56.25	60.71	18.75	9.38	25	28.57	32.14	3.57	98	11.04	10.984	11.001	6.969	0.166	0.146	0.173	0.184	0.374	0.697	0.248	0.205	72.432	31.653	1.071	178.08	135.77	102.38	26.47	0.43	178.08	60.17	13.45	24.52	164.38	129.53	97.61	28.69	0.41	164.38	56.99	10.6	22.7	145.47	122.75	105.19	26.16	0.28	145.47
29	71.88	25	7.14	6.25	15.63	33.33	14.29	14.29	14.29	86	22.208	18.558	18.186	6.512	2.162	0.118	0.178	0.194	0.449	0.513	0.175	0.108	143.762	37.801	0.962	174.78	130.83	103.42	23.05	0.41	174.78	58.57	14.78	21.77	170.59	125.6	94.96	24.31	0.44	170.59	56.64	15.11	23.89	139.38	119	107	22.25	0.23	139.38
51	84.38	9.38	10.71	25	25	29.17	21.43	7.14	10.71	68	3.104	1.661	2.066	1.645	0.421	0.067	0.13	0.159			0.029	0	4.484	1.738			113.15	89.38	23.48	0.4			12.65	19.17				27.1						139.63	115.81	99.98	23.96	0.28	139.63
48	65.63	40.63	64.29	40.63	34.38	41.67	32.14	7.14	21.43	52	7.797	7.597	7.907	4.37	0.209	0.184	0.241	0.272	0.455	0.674	0.281	0.217	61.529	30.735	1.129
45	78.13	15.63	32.14	6.25	12.5	0	25	3.57	21.43	65	16.4	16.4	16.906	11.428		0.177	0.177	0.216	0.321	0.549	0.22	0.17	90.799	49.183	0.87
43	43.75	37.5	32.14	40.63	40.63	58.33	75	50	60.71	78	13.21	8.825	8.447	5.891	-0.886	0.195			0.408	0.383	0.125	0.067	66.138	-7.564	0.791	175.13	134.33	106.17	24.5	0.39	175.13	59.54	13.31	21.51	162.75	126.53	97.28	26.8	0.4	162.75	56.03	11.49	21.58	148.24	126.68	111.4	24.88	0.25	148.24
44	40.63	37.5	25	18.75	28.13	33.33	21.43	42.86	0	86	7.525	5.371	5.048	4.689	0.559	0.134	0.194	0.234	0.261		0	0	5.223			160.18	122.02	96.3	24.16	0.4	160.18	54.57	12.74	20.15	151.22	114.02	86.93	25.28	0.43	151.22	51.33	12.44	21.01	127.84	109.77	97.81	23.9	0.23	127.84
51	71.88	25	10.71	28.13	25	20.83	21.43	28.57	25	65	15.735	13.938	14.07	7.492	-0.198	0.096	0.155	0.181	0.354	0.563	0.239	0.155	95.474	38.121	0.917	175.09	128.77	99.39	23.29	0.43	175.09	58.03	15.67	23.32	166.19	125.96	94.5	26.33	0.43	166.19	56.23	13.02	23.49	142.56	116.65	101.14	22.47	0.29	142.56
28	65.63	21.88	39.29	28.13	25	37.5	21.43	50	25	73	20.674	11.179	10.694	6.78	1.923	0.123	0.228	0.235	0.324	0.592	0.117	0.079	88.353	41.546	0.916	182.21	135.23	105.42	23.3	0.42	182.21	60.54	15.71	23.43	180.1	134.26	101.8	24.87	0.43	180.1	60.01	15.06	24.68	152.39	129.52	113.57	24.64	0.25	152.39
51	65.63	37.5	10.71	28.13	28.13	29.17	28.57	35.71	0	75	7.961	4.908	5.294	4.908	0.386	0.104	0.229	0.26	0.229	0.204	0	0	9.412	-20.993	0.433	173.84	128.01	97.26	24.09	0.44	173.84	57.66	15.39	24	166.65	121.51	92.5	23.48	0.44	166.65	55.12	15.44	23.19	138.47	115.91	100.46	24.38	0.27	138.47
38	71.88	3.13	42.86	9.38	21.88	16.67	28.57	10.71	10.71	104	3.887	2.018	2.41	0.958	1.467	0.063	0.103	0.181	0.208	0.239	0.019	0.015	7.495	-2.528	0.447	176.79	134.3	102.45	25.71	0.42	176.79	59.66	13.7	23.78	165.38	124.45	93.71	25.74	0.43	165.38	55.74	13.42	23.28	146.71	124.86	108.3	25.87	0.26	146.71
59	34.38	78.13	64.29	93.75	87.5	70.83	82.14	82.14	85.71	56	22.998	22.211	22.059	9.818	0.171	0.147	0.203	0.217	0.408	0.677	0.251	0.213	160.513	60.348	1.085	168.52	124.35	92.35	25.21	0.45	168.52	56.05	14.7	24.52	155.23	116.45	83.51	27.55	0.46	155.23	52.37	12.57	24.4	135.47	111.64	95.81	23.95	0.29	135.47
28	34.38	62.5	100	40.63	43.75	37.5	46.43	64.29	42.86	71	25.123	21.38	21.062	9.133	1.499	0.137	0.211	0.231	0.381	0.473	0.203	0.157	150.045	64.843	0.854	183.52	131.95	101.99	22.05	0.44	183.52	59.83	17.72	24.44	179.01	127.97	94.91	23.58	0.47	179.01	58.22	17.4	26.16	148.7	121.35	107.06	20.59	0.28	148.7
53	62.5	25	10.71	28.13	34.38	20.83	21.43	14.29	3.57	91	7.979	7.019	7.778	2.888	0.984		0.266	0.281	0.385	0.23	0.178	0.086	45.727	8.673	0.616	169.86	126.28	99.17	23.02	0.42	169.86	56.8	14.78	21.71	146.49	108.66	84.51	23.37	0.42	146.49	49.35	13.13	19.69	143.94	120.86	105.42	24.04	0.27	143.94
48	65.63	40.63	42.86	43.75	25	50	14.29	21.43	28.57	68	9.394	9.394	10.954	7.747	0.046	0.145	0.145	0.277	0.365	0.638	0.374	0.25	68.926	42.848	1.003	169.83	127.11	98.33	24.15	0.42	169.83	56.99	14.26	22.43	173.42	129.3	97.13	25.3	0.44	173.42	57.93	14.51	24.42	131.2	111.74	98.4	24.42	0.25	131.2
45	84.38	25	3.57	9.38	3.13	8.33	17.86	0	0	57	12.231	10.776	10.556	6.454	0.434	0.135	0.201	0.217	0.378	0.67	0.236	0.177	78.459	51.914	1.048	173.16	131.48	95.49	27.8	0.45	173.16	58.43	13.11	25.96	154.2	116.72	84.61	27.69	0.45	154.2	52.34	12.06	23.71	142.67	120.83	100.95	28.59	0.29	142.67
36	34.38	50	39.29	28.13	50	58.33	60.71	39.29	35.71	79	6.072	4.616	4.583	2.791	0.185	0.12	0.194	0.205	0.305	0.422	0.34	0.216	37.685	36.361	0.727	175.6	138.83	105.81	28.38	0.4	175.6	60.73	11.09	23.29	170.62	134.78	99.95	29.57	0.41	170.62	59.06	10.64	24.24	138.81	122.14	107.57	27.99	0.23	138.81
48	50	40.63	28.57	50	15.63	16.67	46.43	39.29	21.43	79	4.181	4.077	5.475	1.638	1.18	0.091	0.109	0.209	0.486	0.246	0	0	12.781	-14.723	0.732	173.04	124.63	99.79	20.34	0.42	173.04	56.76	17.06	21.39	163.97	119.23	94.7	21.24	0.42	163.97	54.26	15.72	20.76	138.23	114.21	102.76	19.37	0.26	138.23
59	75	21.88	17.86	18.75	21.88	37.5	10.71	7.14	7.14	55	28.571	27.714		15.65	-0.985	0.149	0.198	0.283	0.397	0.689	0.276	0.246		100.658	1.085	181.76	131.55	102.28	22.1	0.44	181.76	59.53	17.22	23.85	183.78	131.77	101.5	22.07	0.45	183.78	59.81	17.89	24.69	146.18	119.99	105.18	21.67	0.28	146.18
46	71.88	6.25	28.57	15.63	28.13	29.17	32.14	7.14	17.86	68	5.438	1.514	1.514	1.319	0.841	0.052	0.112			0.098	0.025	0	5.917	-1.032		176.38	131.85	102.21	23.98	0.42	176.38	58.99	14.81	23.03	170.2	128.2	96.61	25.76	0.43	170.2	57.28	13.69	23.78	142.75	118.47	102.83	23.5	0.28	142.75
41	71.88	18.75	25	21.88	31.25	29.17	28.57	17.86	10.71	88	27.611	20.236	18.222	2.594		0.168	0.221	0.228	0.304	0.113	0.173	0.146	152.686	35.191	0.417	171.25	127.78	99.52	23.64	0.42	171.25	57.34	14.6	22.25	176.08	131.08	98.16	25.35	0.44	176.08	58.7	14.76	24.9	134.83	113.8	100.28	23.48	0.26	134.83
65	21	6	7	9	10	7	11	10	4	73	7.757	4.129	6.052	4.088	1.964	0.118	0.192	0.249	0.189	0.806	0	0	10.936	-29.417	0.995		116.06	88.03	25.14	0.43		52.3	13.01	21.74				28.21	0.42			8.42	17.42	129.94	107.3	93.18	23.05	0.28	129.94
65	12	14	9	8	6	7	9	8	4	113	13.658	13.658	21.125	0.233	0.176	0.098	0.098	0.249		0.44	0.324	0.286	161.319	-29.189	1.202	170.53	124.6	97.65	22.19	0.43	170.53	56.43	15.84	22.09	151.03	110.43	87.21	21.83	0.42	151.03	50.38	14.35	19.61	140.26	116.24	102.48	21.87	0.27	140.26
40	71.88	0	0	3.13	0	0	7.14	3.57	3.57	81	9.498	6.648	8.498	2.043		0.124	0.17	0.219	0.31	0.198	0.185	0.097	50.04	23.822	0.508	174.56	130.44	97.25	25.76	0.44	174.56	58.35	14.39	24.92	176.86	131.97	94.04	27.48	0.47	176.86	58.95	14.3	27.52	133.91	112.18	96.83	24.84	0.28	133.91
35	68.75	6.25	0	3.13	12.5	20.83	7.14	7.14	0	75	15.892	12.63	12.068	6.905	0.955	0.125	0.195	0.217	0.331	0.475	0.18	0.116	83.722	43.136	0.806	182.88	134.36	99.65	25.02	0.46	182.88	60.32	16	26.35	173.48	125.79	89.57	25.9	0.48	173.48	56.95	15.83	27.35	147.73	122.73	105.25	24.69	0.29	147.73
50	59.38	25	25	9.38	9.38	8.33	25	14.29	10.71	58	17.759	17.143	16.915	9.321	0.34	0.124	0.174	0.193	0.38	0.666	0.265	0.225	126.009	79.722	1.046	166.89	130.66	99.27	27.85	0.41	166.89	57.58	11.2	22.6			75.72	28.55	0.37		43.1	7.4	15.95	143.16	123.63	106.53	28.01	0.26	143.16
34	84.38	12.5	7.14	6.25	12.5	8.33	14.29	0	0	63	4.391	3.164	3.7	1.656	0.931	0.143	0.221	0.273	0.389	0.512			25.188	23.679	0.901	175.45	129.12	100.42	22.95	0.43	175.45	58.17	15.72	22.95	171.36	125.12	94.04	24.12	0.45	171.36	56.6	15.63	24.36	144.24	120.8	104.93	24.22	0.27	144.24
48	90.63	12.5	3.57	6.25	0	8.33	3.57	0	3.57	60	10.279	7.456	7.543	4.691	1.036	0.132	0.223	0.238	0.354	0.723	0.188	0.111	58.818	47.461	1.077	163.14	118.11	94.54	20.62	0.42	163.14	53.88	15.95	20.32	144.17	106.17	82.21	23.2	0.43	144.17	48.39	13.29	19.71	131.77	108.41	97.73	18.82	0.26	131.77
42	87.5	34.38	21.43	15.63	34.38	33.33	17.86	14.29	46.43	69	11.14	8.673	10.546	5.322	2.4	0.142	0.255	0.304	0.323	0.511	0.186	0.141	57.888	37.951	0.834	177.58	131.43	103.46	22.64	0.42	177.58	59.04	15.64	22.43	174.08	128.42	100.32	22.86	0.42	174.08	57.84	15.51	22.53	145.29	122.53	108.37	23	0.25	145.29
48	90.63	9.38	17.86	18.75	9.38	8.33	14.29	14.29	0	82	4.699	4.2	5.335	0.52	1.124	0.202	0.242	0.299	0.429	0.535	0.134	0.124	29.447	-20.446	0.963	173.68	124.53	93.71	23.13	0.46	173.68	56.72	16.89	24.76	166.36	119.84	87.59	24.57	0.47	166.36	54.59	15.84	25.26	132.98	108.96	95.23	21.82	0.28	132.98
41	78.13	28.13	21.43	0	18.75	0	7.14	7.14	28.57	84	9.284	8.538	8.725	4.343	0.459	0.144	0.197	0.226	0.355	0.449	0.197	0.133	52.273	16.142	0.805	175.52	133.45	104.03	24.69	0.41	175.52	59.32	13.75	22.44	172.26	129.5	98.33	25.29	0.43	172.26	57.87	14.01	23.64	139.93	120.36	106.15	25.22	0.24	139.93
45	71.88	37.5	50	15.63	43.75	66.67	10.71	25	14.29	157	5.591	5.391	4.825	1.171		0.065				0.313	0.054	0.042	10.094	21.254	0.443	176.24	132.13	104.27	23.22	0.41	176.24	59.08	14.78	22	166.66	123.79	96.09	23.55	0.42	166.66	55.75	14.52	21.99	146.83	123.99	109.07	23.71	0.26	146.83
48	43.75	87.5	71.43	18.75	68.75	29.17	53.57	25	35.71	61	8.865	8.608	8.812	5.508	0.118	0.14	0.241	0.28	0.397	0.613	0.393	0.273	75.386	63.228	1.01	169.83	127.5	96.16	25.52	0.43	169.83	57.05	13.88	23.72	146.23	110.55	81.81	26.77	0.44	146.23	49.77	11.74	21.78	141.7	117.77	100.22	25.39	0.29	141.7
52	46.88	46.88	50	43.75	34.38	41.67	14.29	28.57	10.71	101	3.532	3.039	3.636	0.981	0.706	0.059	0.1	0.159	0.263	0.381	0	0	7.5	-16.099	0.644	173.57	129.41	100.07	23.95	0.42	173.57	58.02	14.75	22.89	169.93	120.81	91.55	22.4	0.46	169.93	55.32	17.13	24.07	137.43	117.08	102.87	24.67	0.25	137.43
73	20	9	6	7	6	4	6	9	4	56	35.999			15.799	1.394	0.158	0.212	0.256	0.479	0.735	0.257	0.22			1.214	170.56	126.54	98.65	23.27	0.42	170.56	56.93	14.9	22.19	166.75	122.28	93.16	23.74	0.44	166.75	55.33	15.12	23.1	138.19	114.39	99.8	22.81	0.28	138.19
58	53.13	37.5	50	43.75	43.75	41.67	53.57	46.43	25	93	6.865	4.064	4.842	0.778	0.774	0.116	0.215	0.256		0.311	0.045	0	28.305	-12.674	0.905	177.03	131.01	104.5	21.93	0.41	177.03	58.89	15.72	21.64	167.64	122.89	96.83	22.08	0.42	167.64	55.65	15.48	21.46	146.79	122.51	108.18	22.28	0.26	146.79
41	53.13	50	64.29	21.88	46.88	50	32.14	32.14	17.86	70	16.565	13.371	12.889	6.479	0.415	0.183	0.254	0.274	0.394	0.423	0.194	0.156	102.302	49.354	0.817	173.08	137.95	109.83	26.67	0.37	173.08	60.3	10.86	20.44	138.39	116.6	94.17	30.43		138.39	50.72		15.75	146.54	128.44	114.49	26.12		146.54
58	50	34.38	35.71	21.88	21.88	25	17.86	32.14	42.86	56	20.971	18.19	18.049	10.566	0.837	0.151	0.226	0.253	0.376	0.654	0.233	0.168	133.18	87.361	1.031	169.62	128.03	99.54	24.39	0.41	169.62	57.22	13.79	22.04	155.15	117.67	90.46	25.24	0.42	155.15	52.78	12.44	20.99	139.13	117.96	103.36	24.48	0.26	139.13
53	71.88	21.88	42.86	28.13	12.5	4.17	28.57	10.71	35.71	63	14.552	13.771	13.699	12.043		0.154	0.204	0.208	0.263	0.589	0.223	0.157	66.017	49.655	0.852	172.78	136.21	104.55	27.84	0.39	172.78	59.73	11.19	22.62	154.1	120.72	91.83	27.84	0.4	154.1	53.48	10.45	21.1	142.04	124.36	108.52	28.35	0.24	142.04
61	12	10	13	12	6	13	6	8	10	64	12.917	10.894	14.76	3.552		0.084	0.117	0.136	0.362	0.609	0	0	36.466	-41.866	0.971	170.45	129.11	103.19	23.12	0.39	170.45	57.65	13.86	20.57		106.54	87.7	25.58			47.18	8.27	14.6	145.65	122.33	107.79	23.03	0.26	145.65
30	34.38	34.38	35.71	31.25	18.75	58.33	42.86	53.57	14.29	72	14.929	10.823	10.261	7.08	1.291	0.105	0.187	0.22	0.316	0.558	0.122	0.066	66.7	38.628	0.874	175.71	137.28	105.41	27.2	0.4	175.71	60.34	11.92	23	158.02	121.93	92.14	27.12	0.42	158.02	54.23	11.51	22.01	148.2	128.49	112.33	27.04	0.24	148.2
24	56.25	28.13	42.86	18.75	6.25	16.67	17.86	50	21.43	71	10.761	8.203	7.567	0.979	0.957	0.087	0.134	0.146	0.248	0.209	0	0	6.334	-32.47	0.457	170.82	126.26	98.17	23.19	0.43	170.82	56.89	15.12	22.4	141.42	107.68	83.81	24.87	0.41	141.42	48.49	11.4	18.84	142.63	118.24	103.81	22.31	0.27	142.63
48	78.13	40.63	25	21.88	25	25	32.14	3.57	17.86	115	9.331	7.175	6.034	1.623		0.078	0.102			0.317		0.039	18.869	11.589	0.46	173.47	131.31	103.82	23.69	0.4	173.47	58.55	14.01	21.49	172.17	127.38	98.23	23.65	0.43	172.17	57.32	15.1	22.98	138.63	119.37	106.34	24.21	0.23	138.63
44	71.88	25	25	31.25	25	33.33	14.29	25	21.43	99					2.145	0.07	0.109	0.126	0.167		0	0	19.464			164.1	123.7	97.08	23.83	0.41	164.1	55.45	13.56	20.97	140.27	106.96	83.23	24.96	0.41	140.27	48.16	11.25	18.71	138.73	117.02	103.01	23.53	0.26	138.73
42	53.13	31.25	32.14	15.63	9.38	4.17	28.57	25	14.29	67	5.872	2.964	5.747	2.924		0.107	0.2	0.257	0.201		0.04	0	12.589	-34.763		178.63	138.33	101.35	28.71	0.43	178.63	60.86	12.25	26	176.38	134.93	96.27	28.96	0.45	176.38	59.68	12.7	27.2	144.74	123.88	104.92	28.56	0.28	144.74
38	59.38	56.25	21.43	71.88	53.13	66.67	53.57	46.43	28.57	107	11.456	11.235	10.575	4	1.733	0.08				0.283	0.017	0	14.848	-11.524	0.442	170.31	132.07	104.5	25.14	0.39	170.31	58.4	12.34	20.84	155.76	118.32	90.99	25.31	0.42	155.76	53.03	12.4	21.03	145.22	124.88	109.59	25.75	0.25	145.22
49	50	50	46.43	53.13	75	83.33	42.86	32.14	42.86	82	3.381	2.883	3.186	1.55	0.474	0.123	0.169	0.231	0.324	0.448	0	0	8.04	-15.616	0.773	171.76	131.59	101.97	25.46	0.41	171.76	58.4	12.99	22.28	146.74	114.77	89.73	26.36	0.39	146.74	51.06	10.34	18.95	143.64	122.8	107.19	25.71	0.25	143.64
49	75	31.25	0	6.25	21.88	12.5	10.71	7.14	7.14	111	3.77	2.426	3.16	0.514	1.904	0.06	0.107	0.183	0.222	0.373	0	0	6.903	-6.239	0.595	170.58	133.47	107.54	24.68	0.37	170.58	58.84	11.98	19.72	167.97	131.44	103.9	25.78	0.38	167.97	57.98	11.65	20.55	144.54	124.5	110.15	25.04	0.24	144.54
54	75	21.88	17.86	28.13	34.38	25	17.86	25	3.57	68	3.272	2.851	2.749	2.116	0.251			0.297	0.344	0.5	0.158	0.027	15.418	5.577	0.844	177.38	137.94	106.87	26.44	0.4	177.38	60.71	12.39	22.73	179.11	135.84	101.57	26.52	0.43	179.11	60.29	13.79	25.15	144.82	124.54	108.49	26.51	0.25	144.82
48	53.13	34.38	14.29	31.25	28.13	20.83	21.43	50	39.29	60	12.411	11.802	11.863	7.064	-0.351	0.155	0.218	0.247	0.429	0.575	0.304	0.238	97.433	49.14	1.004	169.34	126.7	97.07	24.6	0.43	169.34	56.81	14.17	22.89	136.08	106.1	82.53	26.4	0.39	136.08	47.44	9.84	18.07	143.26	119.95	103.62	24.73	0.28	143.26
47	71.88	15.63	46.43	0	6.25	12.5	35.71	35.71	0	55	13.006	12.492	16.252	10.5	0.81	0.099	0.122	0.248	0.349	0.731	0.344	0.298	97.88	64.224	1.079	158.14	119.96	89.92	26.42	0.43	158.14	53.7	12.44	22.58				28.1	0.38			6.49		137.4	115.18	98.33	25.88	0.28	137.4
45	53.13	37.5	7.14	56.25	21.88	45.83	25	21.43	10.71	100	3.272	3.107	2.771	1.336	1.705	0.079				0.617	0.039	0	4.923	7.74	0.754	174.18	128.06	100.87	22.25	0.42	174.18	57.77	15.8	22.13	169.78	122.49	93.5	22.81	0.45	169.78	55.75	16.32	23.53	139.08	116.02	103.54	21.06	0.26	139.08
44	75	21.88	14.29	18.75	6.25	16.67	14.29	3.57	28.57	59	14.024	13.746	14.539	7.533	0.116	0.163	0.18	0.225	0.43	0.611	0.28	0.231	112.735	45.854	1.042	178.79	134.47	101.05	25.79	0.43	178.79	59.9	14.34	24.93	178.05	133.84	98.57	26.62	0.45	178.05	59.62	14.16	25.91	142.57	119.97	103.58	25.22	0.27	142.57
44	78.13	21.88	10.71	37.5	25	41.67	14.29	10.71	46.43	69	3.298	2.446	3.107	1.063	1.412	0.07	0.113	0.227	0.343	0.491	0.239	0.117	21.094	15.073	0.834	170.96	126.6	97.98	23.53	0.43	170.96	56.99	14.98	22.64	165.35	121.42	90.91	24.59	0.45	165.35	54.92	14.81	23.79	137.69	115.16	100.9	23.27	0.27	137.69
26	50	40.63	25	37.5	15.63	45.83	32.14	25	3.57	68	12.957	9.151	9.142	5.461	1.109	0.116	0.222	0.237	0.346	0.549	0.171	0.089	66.987	33.394	0.895	178.7	136.37	105.53	25.29	0.41	178.7	60.44	13.66	23.14	175.45	133.7	102.22	25.79	0.42	175.45	59.35	13.44	23.48	146.72	125.69	109.55	26.04	0.25	146.72
53	62.5	12.5	17.86	12.5	0	20.83	25	3.57	17.86	28	11.127	10.41	12.678	8.354		0.18	0.244				0	0	43.103			174.78	137.03	103.37	28.28	0.41	174.78	60.14	11.49	23.85	156.81	123.07	92.34	28.6	0.41	156.81	54.4	10.39	22.08	145.48	125.02	107.57	27.61	0.26	145.48
50	78.13	21.88	10.71	12.5	25	29.17	10.71	14.29	3.57	62	4.21	3.113	3.402	0.417	0.112	0.099	0.166	0.202	0.414		0	0	6.925			164.81	129.4	97.39	28.49	0.41	164.81	57	10.83	22.84				30.66						148.9	127.84	109.25	28.13	0.27	148.9
51	56.25	31.25	53.57	75	62.5	54.17	50	50	21.43	66	20.926	19.856	19.678	9.867	0.552	0.135	0.188	0.217	0.361	0.522	0.235	0.202	134.37	58.692	0.883	175.92	131.2	96.25	26.32	0.45	175.92	58.69	14.48	25.94	175.62	130.62	92.09	27.68	0.48	175.62	58.44	14.35	27.91	139.79	116.16	98.35	25.79	0.3	139.79
33	78.13	9.38	25	18.75	21.88	41.67	25	28.57	60.71	92	5.011	2.919	3.424	1.494	1.458	0.109			0.396	0.431			23.542	7.667	0.827	176.01	133.09	102.94	24.76	0.42	176.01	59.27	14.06	22.99	161.7	123.13	94.41	25.6	0.42	161.7	54.99	12.63	21.81	146.23	124.33	108.69	25	0.26	146.23
51	43.75	50	35.71	43.75	40.63	41.67	50	17.86	53.57	90	6.771	6.55	5.62	3.26	0.747	0.069				0.412	0	0	3.349	-45.786	0.568	174.22	131.94	104.84	23.44	0.4	174.22	58.81	14.08	21.28	149.41	115.06	88.9	25.94	0.41	149.41	51.42	11.26	19.97	148.51	125.08	111.76	21.76	0.25	148.51
32	78.13	28.13	35.71	46.88	34.38	50	17.86	21.43	21.43	102	3.703	1.916	1.695	0.963	2.027	0.077	0.111	0.115		0.339	0.071	0.051	8.055	19.418	0.471	171.4	129.3	97.48	25.83	0.43	171.4	57.71	13.69	23.88	169.69	129.67	95.7	27.55	0.44	169.69	57.59	12.62	24.66	139.84	117.29	100.04	26	0.28	139.84
54	68.75	25	46.43	12.5	12.5	0	3.57	0	21.43	100	4.059	3.318	4.417	0.842	2.508	0.061	0.094	0.253		0.728	0	0	7.537	-45.822		163.08	125.35	97.15	25.67	0.4	163.08	55.76	12.25	21.31	160.37	121.8	92.85	25.72	0.42	160.37	54.47	12.64	21.98	135.69	114.69	99.1	25.56	0.27	135.69
42	53.13	62.5	82.14	37.5	43.75	50	57.14	50	21.43	47	11.327	11.327	12.869	8.414	0.081	0.124	0.124	0.279	0.418		0.317	0.27	92.321	42.834		169.77	136.15	105.75	28.49	0.38	169.77	59.41	10.06	21.46	172.57	136.66	104	28.58	0.4	172.57	59.82	10.81	23.03	134	118.52	104.22	28.81		134
52	37.5	37.5	14.29	18.75	6.25	4.17	35.71	50	10.71		12.228	11.299	10.812	5.276	0.423	0.134	0.188	0.206	0.358	0.623	0.196	0.133	68.823	27.865	0.981	176.22	138.97	107.53	27.46	0.39	176.22	60.86	11.42	22.53	163.22	129.14	98.83	28.24	0.39	163.22	56.78	10.42	21.71	148.24	128.56	113	26.49	0.24	148.24
40	62.5	0	21.43	6.25	12.5	45.83	21.43	10.71	7.14	69	20.95	18.713	18.101	4.418	0.754					0.219	0.228	0.124	168.296	4.214	0.793			84.54	23.88	0.41			12.12	18.81			71.6	23.48	0.45		43.63	12.88	19.35		99.9	87.41	24.56	0.26
59	87.5	9.38	17.86	18.75	15.63	8.33	25	0	17.86	70	27.046	22.466	22.302	12.247	0.485	0.142	0.218	0.244	0.373	0.497	0.215	0.173	162.255	71.911	0.87	165.84	127.2	102.01	23.68	0.38	165.84	56.62	12.85	19.78	162.39	123.89	95.49	25.47	0.41	162.39	55.28	12.6	21.6	137.65	116.68	103.48	23.19	0.25	137.65
64	20	8	12	9	8	8	8	8	8	66	13.389	11.635	11.453	5.972	-0.015	0.139	0.2	0.224	0.343	0.58	0.181	0.134	72.38	8.93	0.923	172.63	132.51	98.89	27.36	0.43	172.63	58.69	12.61	24.39	155.5	122.43	91.15	29.16	0.41	155.5	54.07	10.07	22.29	141.6	120.69	103.16	27.35	0.27	141.6
33	56.25	46.88	28.57	31.25	3.13	16.67	28.57	28.57	14.29	59	6.506	3.948	4.581	3.942	0.64	0.144	0.262		0.259	0.584	0.096	0.067	22.035	25.472	0.842	185.6	140.02	111.93	22.88	0.4	185.6	62.22	15.14	22.11	188.47	144.82	112.52	25.52	0.4	188.47	63.74	13.85	23.86	152.4	129.34	115.71	22.29	0.24	152.4
48	65.63	34.38	25	28.13	28.13	20.83	3.57	42.86	10.71	81	25.065	24.042	24.103	13.879		0.152	0.188	0.218	0.347	0.499	0.214	0.173	150.576	58.862	0.846			84.56	22.48	0.41			13.17	18.74	138.59	99.37	76.23	22.27	0.45	138.59	45.86	14.12	19.74		99.33	87.42	22.58	0.27
67	21	5	6	10	6	4	6	6	4	97	5.659	5.492	5.71	3.892	1.21	0.093	0.107	0.124	0.169		0.008	0	10.384	-33.298	1.234	172.02	127.72	96.37	24.87	0.44	172.02	57.36	14.7	24.07	166.66	123.66	90.65	26.05	0.46	166.66	55.64	14.15	24.89	138.29	114.3	97.6	24.62	0.29	138.29
70	13	11	17	7	8	7	6	13	4	97	5.548	5.279	4.1	2.047	2.033	0.098	0.108	0.118		0.437	0.054	0.032	10.814	15.239	0.585	171.76	129.57	102.56	23.41	0.4	171.76	57.9	14.12	21.29	166.25	128.07	98.4	26.24	0.41	166.25	56.83	12.24	22.09	142.31	118.07	103.99	22.04	0.27	142.31
48	81.25	12.5	7.14	9.38	3.13	16.67	14.29	3.57	7.14	55	16.416	14.58	14.445	6.654	0.215	0.135	0.192	0.201	0.466	0.61	0.226	0.165	115.613	38.017	1.076	175.52	135.69	107.14	25.05	0.39	175.52	59.94	12.83	21.52	169.56	130.33	101.06	25.64	0.4	169.56	57.82	12.66	21.98	144.68	124.94	110.83	25.01	0.23	144.68
59	90.63	9.38	10.71	12.5	25	16.67	21.43	7.14	3.57	132	11.213	8.867	7.991	4.21	1.059	0.113	0.149	0.161	0.243	0.141	0.059	0.026	30.931	8.047	0.383	168.98	132.34	101.12	27.6	0.4	168.98	58.27	11.35	22.52	163.59	125.44	92.66	27.73	0.43	163.59	55.77	12.04	23.86	139.33	119.85	103.93	26.98	0.25	139.33
53	75	25	10.71	31.25	40.63	25	28.57	21.43	17.86	95	5.251	5.113	4.351	2.3	1.369	0.084	0.092			0.257	0.034	0.015	9.279	9.058	0.413	177.98	137.36	108.1	25.12	0.39	177.98	60.65	13.05	21.97	177.21	135.45	103.37	26.07	0.42	177.21	60.01	13.34	23.74	146.01	125.91	111.74	24.82	0.23	146.01
53	59.38	18.75	10.71	34.38	31.25	4.17	28.57	7.14	21.43	60	13.652	13.21	13.86	6.985	0.85	0.14	0.167	0.22	0.378	0.687	0.242	0.206	92.126	50.595	1.064	175.79	131.11	94.37	27.08	0.46	175.79	58.62	14.33	26.89	162.19	121.1	86.97	27.22	0.46	162.19	54.41	13.32	25.26	139.68	117.08	98.76	26.87	0.29	139.68
49	53.13	40.63	35.71	40.63	59.38	58.33	46.43	46.43	67.86	131	5.847	5.366	5.698	1.263	1.986	0.088	0.128	0.237	0.443	0.586	0	0	14.623	-43.884	1.029	177.47	138.96	108.16	26.66	0.39	177.47	61	12	22.39	173.63	135.03	100.95	28.13	0.42	173.63	59.47	11.86	24.29	145.79	126.5	111.68	26.07	0.23	145.79
53	46.88	31.25	17.86	46.88	46.88	29.17	39.29	17.86	35.71	61	25.641	25.474	25.309	11.82	-0.088	0.206	0.224	0.232	0.375	0.557	0.23	0.195	170.035	90.191	0.931	180.91	138.7	105.15	26.57	0.42	180.91	61.26	13.32	24.48	181.2	137.76	102.25	26.98	0.44	181.2	61.02	13.71	25.77	146.54	125.13	108.02	26.65	0.26	146.54
67	10	10	16	5	4	8	5	12	10	63	12.92	11.937	11.765	5.069	0.307	0.165	0.222	0.238	0.414	0.547	0.229	0.185	86.433	34.011	0.961		112.22	89.43	26.91	0.36			8.91	17.1	140.64	110.64	86.42	26.8	0.39	140.64	49.23	9.67	18.29		101.43	88.88	27	0.24
27	59.38	53.13	7.14	3.13	59.38	54.17	35.71	17.86	21.43	91	16.764	11.804	11.616	8.274	-0.383	0.173	0.245	0.248	0.376	0.15	0.313	0.228	122.725	32.428	0.526	175.58	135.71	105.78	25.73	0.4	175.58	59.93	12.73	22.26	173.55	134.07	102.53	26.64	0.41	173.55	59.24	12.47	23.11	144.93	124.8	109	26.38	0.25	144.93
66	14	11	11	9	7	8	9	13	7	85	5.859	4.373	5.943	1.464	0.439	0.077	0.13			0.641	0	0	37.863	-53.202	1.265		125.33	95.12	29.07	0.4		55.11	9.7	21.46		98.07	78.18				42.94			141.56	121.88	103.72	28.79	0.27	141.56
47	46.88	46.88	82.14	46.88	59.38	41.67	50	42.86	21.43	56	12.839	12.839	13.226	6.809	0.074		0.21	0.257	0.412	0.67	0.254	0.212	92.957	47.747	1.082	179.98	140.4	108.74	26.67	0.4	179.98	61.65	12.34	22.99	170.73	132.02	100.31	27.02	0.41	170.73	58.37	12.18	23.15	151.73	131.11	114.31	26.94	0.25	151.73
42	59.38	50	28.57	37.5	46.88	29.17	17.86	14.29	10.71	81	14.066	12.662	11.542	5.865	-0.979	0.166	0.215	0.236	0.339	0.399	0.167	0.127	71.894	26.625	0.738	176.4	137.14	106.16	26.46	0.4	176.4	60.39	12.34	22.67	176.56	134.5	99.76	27.14	0.43	176.56	59.64	13.28	25.24	142.08	123.11	108.6	26	0.24	142.08
41	53.13	37.5	39.29	43.75	50	37.5	35.71	46.43	39.29	74	20.074	14.944	15.4	10.187	1.056	0.165		0.31	0.381	0.597	0.254	0.209	137.626	108.122	0.978	161.1	121.75	92.21	25.73	0.43	161.1	54.54	12.93	22.45			73.4	27.1	0.42		43.62	9.46	18.12	141.01	118.12	101.25	25.46	0.28	141.01
65	20	8	9	13	14	10	8	13	10	59	18.384	16.215	16.328	9.189	0.374	0.146	0.218	0.238	0.378	0.636	0.23	0.18	115.271	65.567	1.014	172.49	131.62	97.21	27.43	0.44	172.49	58.42	12.88	24.97	162.16	123.25	89.36	27.93	0.45	162.16	55	12.34	24.67	140.25	117.88	100.21	26.48	0.29	140.25
37	75	25	7.14	9.38	25	25	25	10.71	17.86	58	17.576	14.758	16.271	9.895	0.416	0.128	0.198	0.259	0.376	0.711	0.248	0.211	115.248	70.672	1.087	176.02	132.35	102.06	24.58	0.42	176.02	59.07	14.38	23.22	178.25	132.39	100.19	24.75	0.44	178.25	59.31	15.14	24.62	142.06	119.89	103.68	25.34	0.27	142.06
60	22	5	7	10	18	10	8	4	9	34				7.207		0.201	0.223	0.239	0.404	0.455	0.194	0.158			0.858	171.71	126.09	98.66	22.53	0.43	171.71	56.95	15.63	22.25	174.39	128.63	99.09	23.54	0.43	174.39	57.91	15.43	23.31	138.01	113.81	99.65	22.16	0.28	138.01
59	56.25	34.38	60.71	43.75	56.25	45.83	46.43	50	57.14	107	4.057	1.951	2.837	1.935	0.384	0.18			0.324	0.556	0.176	0.138	20.785	32.526	0.88	171.74	132.07	101.72	26	0.41	171.74	58.52	12.71	22.57	160.19	124.06	93.81	27.35	0.41	160.19	55.05	11.43	22.2	141.44	120.52	104.63	25.89	0.26	141.44
63	20	7	18	11	8	7	7	7	11	61	19.338	17.482	17.066	8.086	0.938	0.147	0.217	0.232	0.385	0.573	0.237	0.196	129.119	82.701	0.957	165.98	124.74	100.4	22.27	0.4	165.98	55.98	14.09	19.84	165.6	124.64	98.87	23.17	0.4	165.6	55.89	13.85	20.58	134.08	114.05	102.52	21.91	0.24	134.08
59	62.5	25	25	15.63	21.88	20.83	10.71	39.29	39.29	68	33.288			15.977		0.143	0.188	0.2	0.324	0.569	0.209	0.176	191.492	115.304	0.893
51	68.75	21.88	21.43	37.5	65.63	45.83	25	39.29	14.29	60	13.984	12.348	12.389	12.335	0.053	0.146	0.257	0.27	0.256	0.731	0.29	0.237	65.418		0.988	171.27	131.4	100.86	26.02	0.41	171.27	58.28	12.79	22.73	167.84	130.97	98.7	28	0.41	167.84	57.76	11.39	23.17	140.39	117.55	100.83	25.36	0.28	140.39
41	87.5	12.5	39.29	6.25	25	41.67	10.71	0	0	92	5.394	3.935	5.343	3.909	1.434	0.108	0.196		0.195	0.803	0	0	6.471	2.124	0.998	176.9	132.98	103.11	24.29	0.42	176.9	59.35	14.5	23.01	180.03	135.29	101.53	25.8	0.44	180.03	60.25	14.46	25.15	141.74	120.56	105.92	24.52	0.25	141.74
54	75	43.75	39.29	28.13	28.13	37.5	42.86	25	0	62	20.081	18.588	18.477	9.341	-1.348	0.179	0.227	0.243	0.436	0.53	0.241	0.2	146.958	59.056	0.965	169.35	127.55	93.03	27.14	0.45	169.35	56.97	13.4	25.34		100.49	75.02	27.61	0.42		45.16	9.76	19.31	138.8	116.78	98.4	27.3	0.29	138.8
33	75	31.25	14.29	15.63	31.25	20.83	21.43	21.43	3.57	101	5.142	2.926	6.245	1.768	2.077	0.097	0.141	0.189	0.248	0.21	0.126	0.062	24.054	12.18	0.458	175.1	132.78	101.43	25.53	0.42	175.1	59.07	13.71	23.54	172.43	126.68	92.95	25.47	0.46	172.43	57.1	15.16	25.64	144	122.59	105.7	26.46	0.27	144
52	65.63	12.5	21.43	6.25	25	12.5	17.86	32.14	3.57	77	20.024	12.219	10.818	0.709	1.445	0.052	0.103	0.119	0.189	0.278	0	0	8.825		0.467	171.44	129.52	97.37	26.04	0.43	171.44	57.77	13.58	24.01	156.02	116.83	85.33	26.73	0.45	156.02	52.58	12.85	23.67	142.24	120.66	103.82	26.3	0.27	142.24
53	59.38	43.75	75	25	25	20.83	46.43	21.43	10.71	51	8.354	6.905	6.49	3.805	-0.5	0.201	0.261	0.282	0.391	0.162	0.179	0.091	46.039	6.185	0.553	169.7	126.81	94.14	25.94	0.45	169.7	56.84	14.02	24.56	149.92	111.84	80.23	27.21	0.46	149.92	50.51	12.52	23.73	138.92	116.12	98.85	25.86	0.29	138.92
32	62.5	40.63	39.29	15.63	18.75	37.5	14.29	35.71	28.57	72	21.753	15.78	13.666	8.775	1.247	0.122	0.196	0.228	0.316	0.512	0.14	0.092	102.927	54.458	0.829	178.31	126.46	101.6	19.44	0.43	178.31	57.86	18.43	21.95	180.29	127.2	99.2	20.72	0.45	180.29	58.24	18.67	23.85	142.12	115.8	103.8	18.79	0.27	142.12
58	75	0	21.43	0	0	0	0	0	0	72	22.729	17.744	17.214	9.248	0.694	0.159	0.245	0.252	0.382	0.528	0.18	0.119	128.363	51.999	0.91	166	123.8	93.97	24.85	0.43	166	55.65	14.06	23.02	150.7	114.12	86.27	25.94	0.43	150.7	51.28	12.1	21.32	133.02	112.02	96.77	25.24	0.27	133.02
64	23	4	7	8	7	9	11	5	5	71	16.543	15.797	15.54	7.457		0.146	0.197	0.211	0.346	0.472	0.205	0.134	91.505	6.611	0.818	172.96	129.61	95.08	26.6	0.45	172.96	57.93	13.99	25.53	162.86	119.37	84.98	26.49	0.48	162.86	54.02	14.39	25.89	138.93	116.25	98.74	26.14	0.29	138.93
73	20	7	11	5	11	7	7	9	5	66	14.735	11.618	12.817	7.199	1.763	0.154	0.242	0.304	0.413	0.578	0.286	0.204	103.025	73.894	0.991	175.22	131.44	96.06	26.82	0.45	175.22	58.66	14.05	25.99	176.52	130.28	94.44	26.2	0.47	176.52	58.5	15.09	26.71	137.47	114.42	95.59	26.98	0.3	137.47
35	84.38	31.25	14.29	15.63	53.13	41.67	7.14	7.14	25	103	4.87	3.071	2.764	1.059	0.531	0.067	0.115	0.133	0.192	0.375	0	0	1.727	-31.944	0.567	175.98	128.23	98.49	23.03	0.44	175.98	57.98	16.27	23.78	177.69	128.14	96.51	23.38	0.46	177.69	58.13	16.88	25.13	137.97	114.36	100	22.69	0.28	137.97
27	68.75	18.75	14.29	25	31.25	37.5	21.43	28.57	10.71	82	11.132	8.224	8.195	4.837	0.167	0.111	0.194	0.218	0.328	0.166	0.243	0.206	75.565	25.849	0.493	181.28	137.53	106.46	24.91	0.41	181.28	61.03	14.2	23.46	180.98	133.68	99.9	25	0.45	180.98	59.94	15.58	25.66	146.36	123.99	109.78	23.31	0.25	146.36
48	50	40.63	53.57	43.75	43.75	54.17	42.86	32.14	25	67	15.739	11.974	12.075	11.972	0.103				0.376	0.206	0.253	0.137	91.243	32.919	0.583	169.99	129.51	99.68	25.46	0.41	169.99	57.64	13.16	22.52	175.27	133.15	101.94	25.54	0.42	175.27	59.19	13.63	23.42	132.73	112.61	97.43	25.8	0.27	132.73
50	71.88	15.63	28.57	21.88	28.13	41.67	39.29	28.57	28.57	74	8.456	4.755	6.584	4.733	0.648	0.17	0.222		0.221		0	0	17.684
71	20	7	10	12	10	10	10	4	9	70	8.446	5.933	4.407	3.215	1.183	0.056						0.069	18.379	4.921
55	46.88	50	39.29	28.13	40.63	33.33	50	57.14	28.57	49	20.047	20.047	21.112	14.71	-1.099	0.153	0.153	0.253	0.395		0.286	0.234	139.699	62.813		172.26	131.88	100.49	26.24	0.42	172.26	58.51	12.92	23.26	154.89	118.95	89.32	27.12	0.42	154.89	53.06	11.54	22.01	143.98	121.92	104.76	26.25	0.27	143.98
64	20	5	7	7	11	8	9	7	10	88	27.675	22.571	20.796	9.051	0.024	0.121	0.191	0.206	0.315	0.344	0.158	0.115	131.819	36.955	0.659
48	37.5	50	64.29	40.63	40.63	58.33	57.14	25	32.14	62	27.342	24.214	23.758	10.569		0.132	0.2	0.228	0.355	0.635	0.22	0.188	164.783	99.358	0.99
29	50	50	46.43	46.88	56.25	41.67	35.71	46.43	14.29	111	8.024	4.392	2.896	2.435	2.344	0.067	0.104	0.126		0.13	0.05	0.034	16.276	8.148		178.87	132.58	100.85	24.4	0.44	178.87	59.43	15.36	24.43	173.36	126.78	94.63	24.5	0.45	173.36	57.26	15.63	24.93	146.54	123.32	106.55	25.16	0.27	146.54
43	40.63	37.5	50	46.88	53.13	50	35.71	42.86	28.57	87	14.79	11.189	12.965	9.167	2.389	0.133	0.202	0.245	0.262		0	0	33.421	-35.373		169.86	127.12	99.3	23.66	0.42	169.86	57.01	14.35	21.91	159.19	117.45	89.57	24.02	0.44	159.19	53.17	14.22	22.12	136.58	116.15	102.91	23.59	0.25	136.58
53										104	5.367	5.367	5.929	1.779	1.979	0.062				0.446	0	0	8.587	-0.467	0.583	181.22	134.05	105.32	22.72	0.42	181.22	60.14	15.92	22.93	173.13	128.15	101.67	22.23	0.41	173.13	57.68	15.37	21.54	147.88	123.74	108.83	22.9	0.26	147.88
44	62.5	15.63	17.86	6.25	9.38	0	17.86	14.29	7.14	70	13.315	12.182	12.091	7.355	-0.192	0.137	0.193	0.209	0.341	0.617	0.196	0.151	75.242	36.881	0.958	174.49	132.19	98.6	26.55	0.43	174.49	58.81	13.54	24.75	177.47	133.02	94.86	27.72	0.47	177.47	59.3	14.06	27.53	142.12	118.75	101.15	25.77	0.29	142.12
31	59.38	34.38	39.29	46.88	40.63	50	39.29	17.86	46.43	18	4.183	2.166	2.746	1.748	0.106	0.077	0.154	0.206	0.254	0.439	0	0	2.484	-26.72	0.693
33	56.25	40.63	64.29	28.13	31.25	33.33	46.43	46.43	35.71	89	9.526	8.026	9.539	4.443	1.119	0.098	0.164	0.237	0.353	0.355	0.115	0.088	50.07	-2.046	0.707	175.34	135.76	104.37	26.53	0.4	175.34	59.9	12.48	22.99	168.57	130.88	97.99	27.96	0.42	168.57	57.8	11.69	23.64	141.16	122.75	108.15	26.53	0.23	141.16
63	21	6	9	9	10	7	6	7	6	69	29.37	22.926	25.884	10.435	0.204	0.14	0.21	0.251	0.375	0.54	0.22	0.09	172.457	32.469	0.916	168.49	132.65	101.41	27.94	0.4	168.49	58.31	11	22.39	142.17	112.88	86.47	28.45	0.39	142.17	50	9.11	19.31	142.2	123.25	106.23	28.4	0.25	142.2
53	71.88	15.63	21.43	15.63	21.88	33.33	28.57	7.14	28.57	69	12.829	11.79	12.114	6.084	0.389	0.109	0.174	0.213	0.481	0.604	0.302	0.259	108.709	43.949	1.085	174.7	137.12	102.52	28.76	0.41	174.7	60.14	11.34	24.32	151.95	118.98	88.3	28.92	0.42	151.95	52.73	10.17	22.07	146.7	126.55	108.26	28.54	0.26	146.7
64	19	7	6	7	6	9	10	4	7	65	16.536	15.956	16.725	9.037	0.232	0.164	0.185	0.229	0.434	0.446	0.291	0.203	126.492	47.24	0.88	171.72	130.48	101.1	24.96	0.41	171.72	58.1	13.49	22.38	173.01	129.98	96.72	26.16	0.44	173.01	58.05	13.94	24.79	136.84	116.79	103.01	24.44	0.25	136.84
48	62.5	25	25	28.13	18.75	41.67	17.86	7.14	0	98	3.524	2.558	2.825	1.342	0.609	0.098	0.169	0.221	0.363	0.69	0.014	0	8.453	-16.347	1.053	178.47	134.69	104.96	24.26	0.41	178.47	59.98	14.4	22.85	172.64	131.43	102.12	24.94	0.41	172.64	58.46	13.46	22.3	146.98	125.09	109.18	25.26	0.26	146.98
49	53.13	40.63	32.14	46.88	31.25	50	42.86	46.43	42.86	53	18.621	18.621	20.252	6.278	0.09	0.166	0.166	0.261		0.473	0.309	0.258	205.852	8.605	1.18	167.86	132.39	101.08	28.13	0.4	167.86	58.16	10.84	22.37	153.33	122.25	93	29.09	0.39	153.33	53.81	9.4	20.86	142.67	123.28	105.73	28.51	0.26	142.67
53	56.25	53.13	46.43	81.25	81.25	45.83	25	85.71	35.71	66	25.772	24.161	22.543	10.519	-0.615	0.172	0.228	0.255	0.369	0.573	0.197	0.153	151.448	49.699	0.942	180.52	137.16	106.38	24.91	0.41	180.52	60.85	14.07	23.26	178.32	135.81	101.44	26.82	0.43	178.32	60.19	13.46	25.07	148.72	125.55	110.14	23.96	0.26	148.72
37	68.75	37.5	35.71	28.13	37.5	58.33	25	25	21.43	84	5.388	4.38	5.725	1.817	1.224	0.085	0.122	0.236			0	0	32.462			182.49	134.87	106.62	22.35	0.42	182.49	60.51	16.12	22.72	182.27	135.58	106.02	23.26	0.42	182.27	60.65	15.61	23.23	148.11	123.6	108.9	22.49	0.26	148.11
63	25	4	4	4	8	5	5	4	5	48	13.819	13.556	13.572	7.742	0.117	0.139	0.161	0.178	0.377	0.842	0.243	0.197	90.58	59.203	1.219	168.28	126.92	98.78	24.3	0.41	168.28	56.77	13.74	21.85	165.28	123.98	94.33	25.07	0.43	165.28	55.61	13.68	22.76	131.47	112.41	98.47	25.35	0.25	131.47
62	17	5	10	6	6	6	5	4	5	105	5.273	4.042	4.713	3.095	0.54	0.175	0.251	0.303	0.339	0.432			33.621	21.993	0.771	176.94	136.2	102.7	27.07	0.42	176.94	60.16	12.78	24.3	164.8	126.73	93.77	27.84	0.43	164.8	56.26	11.95	23.9	144.77	124.7	107.77	27.45	0.26	144.77
52	59.38	15.63	7.14	3.13	18.75	29.17	10.71	10.71	25	62	4.826	2.814	4.099	2.13	0.528	0.135	0.209	0.274	0.366	0.561	0	0	12.848	-19.362	0.927	173.69	132.68	101.52	25.9	0.42	173.69	58.88	13.18	23.21	174.76	133.94	99.62	27.4	0.43	174.76	59.3	12.81	24.83	137.1	117.84	103.19	25.91	0.25	137.1
54	28.13	90.63	85.71	43.75	46.88	29.17	92.86	64.29	89.29	80	17.273	15.445	14.745	6.974	0.16	0.124	0.182	0.197	0.326	0.398	0.186	0.149	94.725	39.625	0.724	179.25	134.82	101.6	25.67	0.43	179.25	60.05	14.39	24.83	176.68	132.99	99.39	26.08	0.44	176.68	59.27	14.1	24.97	143.93	120.94	103.3	26.04	0.28	143.93
55	62.5	43.75	50	50	28.13	79.17	35.71	50	17.86	89	3.169	2.239	2.688	0.329	1.802	0.052	0.108	0.186			0	0	2.381
62	19	6	5	7	7	11	5	5	6	86	8.523	3.887	4.2	3.886	0.315	0.057	0.214	0.255	0.212		0	0	0.842		1.287	168.05	125.83	99.71	22.93	0.41	168.05	56.49	14.31	20.94	159.71	118	91.09	23.53	0.43	159.71	53.4	14.26	21.56	141.59	119.04	105.37	22.64	0.26	141.59
62	19	10	10	8	12	6	8	10	12	65	6.489	6.313	6.253	4.961	-0.325				0.443	0.493	0.238	0.119	37.128	22.297	0.937	169.14	129.39	101.77	24.6	0.4	169.14	57.55	13.04	21.21	153.53	121.08	94.73	26.89	0.38	153.53	53.56	10.27	19.54	143.63	121.07	106.51	23.54	0.26	143.63
43	75	34.38	21.43	37.5	31.25	29.17	39.29	14.29	78.57	92	10.657	8.407	13.376	6.878		0.142	0.189	0.243	0.25	0.338	0.202	0.139	42.714	24.154	0.588	173.03	137.13	103.63	28.96	0.4	173.03	59.98	10.73	23.46	177.26	138.12	101.19	29.13	0.43	177.26	60.66	11.77	25.79	131.52	117.45	103.49	29.88		131.52
28	40.63	46.88	89.29	34.38	46.88	58.33	32.14	53.57	21.43	51	16.859	13.349	12.989	8.352	1.366	0.142	0.225	0.266	0.377	0.887	0.225	0.097	100.064	71.34	1.265	181.08	138.15	106.06	25.66	0.41	181.08	61.16	13.76	23.85	178.56	135.79	102.6	26.22	0.43	178.56	60.23	13.66	24.49	148.01	126.88	110.77	25.95	0.25	148.01
47	81.25	28.13	21.43	21.88	25	33.33	21.43	21.43	17.86	66	12.337	11.233	10.868	6.589	0.23	0.154	0.207	0.226	0.405	0.67	0.198	0.118	75.587	29.847	1.075	180.55	138.37	106.27	25.93	0.41	180.55	61.16	13.44	23.72	182.11	137.25	101.02	26.81	0.45	182.11	60.97	14.26	26.41	146.6	125.71	109.91	25.84	0.25	146.6
33										84	10.001	8.131	7.725	4.136	0.19	0.143	0.213	0.232	0.382	0.399	0.177	0.11	57.177	16.125	0.781	177.93	135.07	101.81	26.22	0.43	177.93	59.97	13.72	24.57	174.27	130.05	93.3	27.24	0.46	174.27	58.17	14.17	26.86	146.15	123.44	106.54	25.59	0.27	146.15
53	71.88	9.38	10.71	12.5	50	70.83	17.86	10.71	0	47	10.516	4.188	6.503	4.183	2.32	0.079	0.243		0.245		0	0	4.111			171.73	130.62	107.57	21.56	0.37	171.73	58.24	13.98	18.94	166.7	127.02	102.67	22.82	0.38	166.7	56.68	13.36	19.51	144.39	122.26	110.47	20.86	0.23	144.39
50	50	34.38	35.71	43.75	53.13	62.5	50	32.14	28.57	63	10.494	8.46	11.381	8.459	1.957	0.17	0.24	0.302	0.239	0.135	0.202	0.186	33.57	28.657	0.374				19.78	0.39			12.66				71.34	20.13	0.43			13.58	16.82			83.49	20.14	0.25
51	62.5	28.13	3.57	15.63	18.75	20.83	17.86	21.43	10.71	62	18.992	16.216	15.626	7.194	0.154	0.13	0.2	0.215	0.349	0.533	0.187	0.131	103.83	40.739	0.882	172.09	135.99	104.65	27.88	0.39	172.09	59.6	11.02	22.38	166.35	130.41	97.47	28.69	0.41	166.35	57.43	10.95	23.4	140.56	121.83	106.23	27.26	0.24	140.56
43	68.75	18.75	32.14	6.25	18.75	16.67	25	21.43	7.14	115	5.221	2.793	3.105	1.913	0.833	0.125	0.215	0.243	0.31	0.616	0.076	0.049	19.622	15.895	0.925	176.13	131.63	104.73	22.61	0.41	176.13	58.94	15.03	21.57	178.91	135.97	104.29	25.48	0.42	178.91	60.34	13.85	23.71	142.99	119.7	106.57	21.63	0.25	142.99
41	43.75	25	32.14	18.75	18.75	25	75	89.29	14.29	89	3.181	2.405	3.88	1.286	0.513	0.085	0.13	0.212		0.227			43.171	10.366	0.762
35	50	65.63	17.86	53.13	43.75	50	53.57	42.86	28.57	76	15.447	11.538	10.934	5.651	1.265	0.115	0.182	0.195	0.33	0.506	0.15	0.09	76.632	43.451	0.836	173.02	131.39	105.11	23.22	0.39	173.02	58.54	13.89	20.74	172.92	131.43	100.98	25.4	0.42	172.92	58.48	13.48	22.96	145.27	123.58	109.09	24.04	0.25	145.27
43	34.38	40.63	32.14	37.5	18.75	25	42.86	35.71	25	78	19.66	14.291	13.854	7.147	0.556	0.108	0.186	0.195	0.339	0.444	0.137	0.085	97.785	33.656	0.782
45	56.25	50	57.14	62.5	59.38	33.33	53.57	32.14	7.14	63	27.323	24.655	23.982	12.289	0.179	0.135	0.199	0.215	0.394	0.613	0.231	0.165	178.762	85.931	1.007
53	71.88	0	3.57	12.5	9.38	8.33	14.29	0	7.14	68	5.923	4.828	4.903	1.687	-0.287	0.145	0.197	0.209	0.361	0.328	0.122	0.071	28.9	8.892	0.689	177.51	129.47	107.55	18.8	0.39	177.51	58.61	17	19.58	179.18	129.31	104.23	20.08	0.42	179.18	58.71	17.49	21.61	145.44	120.7	109.92	18.22	0.24	145.44
44	68.75	31.25	0	15.63	31.25	33.33	21.43	25	14.29	100	16.873	9.125	12.485	5.017		0.081	0.128	0.166	0.218	0.423	0.152	0.051	55.398	76.047	0.641	171.24	127.48	104.45	20.69	0.39	171.24	57.34	15.18	19.48	170.91	125.45	100.29	21.38	0.41	170.91	56.73	15.77	21.01	140.12	117.97	106.67	20.27	0.24	140.12
44	53.13	31.25	53.57	31.25	37.5	37.5	39.29	28.57	17.86	63	13.388	12.865	12.879	6.466	0.265	0.157	0.203	0.215	0.44	0.584	0.257	0.214	102.063	49.516	1.023	166.45	126.04	102.32	22.19	0.39	166.45	56.4	13.76	19.32	141.77	107.73	86.84	22.82	0.39	141.77	48.59	11.8	17.23	144.81	123.68	110.39	23.17	0.24	144.81
47	65.63	12.5	0	25	9.38	8.33	28.57	32.14	7.14	60	4.214	3.6	3.33	1.283	0.364	0.071	0.116	0.121	0.223	0.248	0	0	3.903	-12.227	0.472	179.5	132.86	102.6	23.61	0.43	179.5	59.6	15.61	23.7	178.55	132.31	98.16	25.49	0.45	178.55	59.29	15.15	25.73	144.94	120.73	105.94	22.75	0.27	144.94
53	78.13	31.25	28.57	56.25	56.25	62.5	21.43	28.57	10.71	87	4.134	3.314	3.046	0.882	1.016	0.084	0.132	0.15	0.2	0.112	0.1	0.056	12.116	3.093		177.06	130.11	104.37	21.24	0.41	177.06	58.67	16.2	21.42	168.51	124.98	97.79	23.07	0.42	168.51	56.29	14.8	21.78	145.95	121.52	108.35	21.02	0.26	145.95
48	46.88	28.13	85.71	40.63	21.88	29.17	35.71	32.14	7.14	87	8.245	6.295	7.061	6.295	0.765	0.073	0.177	0.238	0.177	0.321	0	0	3.702	-33.58	0.498	177.58	137.3	105.6	26.43	0.41	177.58	60.55	12.7	23.22	177.6	137.96	102.11	28.5	0.43	177.6	60.67	12.07	25.3	144.96	124.43	108.98	25.76	0.25	144.96
52	56.25	25	57.14	12.5	37.5	25	60.71	14.29	3.57	18	3.679	2.826	8.224	2.812	0.457	0.078	0.152				0	0	2.796			172.65	130.36	101.93	24.13	0.41	172.65	58.19	14.01	22.05	170.91	128.43	99.18	24.47	0.42	170.91	57.46	14.08	22.59	140.87	119.5	104.41	24.84	0.26	140.87
63	23	4	7	4	7	5	5	6	9	64	18.692	16.137	15.199	7.509	-0.366	0.15	0.205	0.22	0.332	0.644	0.173	0.127	98.874	41.277	0.976	171.54	127.08	102.82	21.18	0.4	171.54	57.25	15.38	20.29	163.26	121.96	95.86	23.23	0.41	163.26	54.89	14.04	20.9	142.36	118.29	105.79	20.52	0.26	142.36
68	23	5	7	8	7	7	6	4	12	86	4.065	2.248	3.136	0.911	1.217	0.079	0.175	0.214	0.265	0.367	0.103	0.069	16.902	7.908	0.633	175.47	130.91	104.67	22.24	0.4	175.47	58.69	15.13	21.24	171.48	125.96	97.62	23.02	0.43	171.48	56.88	15.51	22.72	143.63	120.75	107.28	22.23	0.25	143.63
47	71.88	21.88	17.86	6.25	25	29.17	3.57	14.29	7.14	61	21.435	17.359	16.88	8.354	1.226	0.156	0.244	0.255	0.401	0.554	0.23	0.162	139.637	80.403	0.955	170.05	128.85	102.69	23.3	0.4	170.05	57.53	13.79	20.69	158.67	120.28	93.22	24.81	0.41	158.67	53.9	12.77	20.98	140.66	119.38	105.13	24.07	0.25	140.66
48	46.88	18.75	10.71	15.63	21.88	25	21.43	42.86	25	71	16.658	13.837	12.907	6.306	0.78	0.117	0.176	0.192	0.316	0.506	0.146	0.104	79.519	41.89	0.822
56	50	31.25	57.14	25	37.5	0	28.57	67.86	25	83	5.478	4.031	5.994	2.57	0.582	0.065	0.118	0.185	0.351	0.72	0	0	9.555	-65.799	1.071	172.38	133.88	104.16	26.14	0.4	172.38	59.09	12.22	21.98	165.47	127.8	97.07	26.96	0.41	165.47	56.66	11.94	22.59	142.23	121.91	106.52	25.86	0.25	142.23
40	56.25	34.38	32.14	31.25	43.75	41.67	35.71	32.14	28.57	107	4.994	4.9	5.118	1.884	0.642	0.15	0.158	0.176	0.382	0.356	0	0	18.536	-10.57	0.738	175.13	127.29	105.96	18.5	0.39	175.13	57.77	17.03	19.29	180.76	131.43	106.46	20.17	0.41	180.76	59.45	17.21	21.38	139.82	116.66	105.91	19.02	0.24	139.82
52	59.38	25	64.29	21.88	21.88	41.67	10.71	14.29	32.14	84	7.849	5.883	7.5	1.46	1.017	0.083	0.149	0.226	0.38	0.277	0.143	0.037	38.851	2.974	0.656	177.51	131.86	103.2	23.14	0.42	177.51	59.14	15.36	22.7	173.91	131.68	103.22	24.15	0.41	173.91	58.68	13.95	22.01	144.97	121.31	106.27	23.32	0.27	144.97
51	59.38	34.38	42.86	40.63	34.38	29.17	28.57	39.29	25	76	18.563	10.535	12.203	5.926	0.438	0.1	0.239	0.295	0.344	0.366	0	0	11.676		0.71	171.27	127.8	101.25	22.76	0.41	171.27	57.38	14.74	21.33	159.11	118.9	91.37	24.39	0.43	159.11	53.56	13.55	21.61	143.13	119.59	105.46	22.5	0.26	143.13
33	65.63	28.13	28.57	28.13	40.63	54.17	17.86	25	28.57	87	21.648	19.321	17.706	9.878	-0.002	0.128	0.18	0.208	0.304	0.411	0.162	0.118	104.121	41.37	0.714	174.69	131.06	106.04	21.87	0.39	174.69	58.66	14.85	20.42	169.69	126.32	97.06	24.17	0.43	169.69	56.76	14.52	22.83	145.96	124.27	112.07	21.6	0.23	145.96
52	71.88	6.25	10.71	18.75	6.25	12.5	7.14	0	10.71	98	18.009	12.146	12.344	11.023	0.972	0.153	0.257	0.274	0.332	0.363	0.363	0.314	119.808	101.865	0.695	166.08	123.72	100.62	21.17	0.39	166.08	55.74	14.69	19.4	164.28	119.51	97.36	19.86	0.41	164.28	54.42	15.92	19.45	135.28	113.98	101.56	22.09	0.25	135.28
61	16	9	14	12	9	10	8	13	4	90	6.274	3.331	4.901	3.244	0.573	0.141	0.257		0.376	0.44	0.062	0.015	27.075	-2.408	0.816	168.28	123.8	101.5	20.03	0.4	168.28	56.03	15.65	19.33	160.74	117.27	92.63	21.71	0.42	160.74	53.36	15.23	20.66	138.8	115.81	104.92	19.29	0.24	138.8
59	75	25	14.29	25	12.5	20.83	3.57	7.14	14.29	54	23.761	23.598	25.148	12.864	-0.226	0.162	0.186	0.258	0.395	0.658	0.26	0.229	169.213	68.67	1.053	166.24	123.64	99.49	21.71	0.4	166.24	55.72	14.7	20.01	153.59	112.3	87.46	22.54	0.43	153.59	51.17	14.44	20.56	139.38	116.6	104.69	20.61	0.25	139.38
46	65.63	53.13	32.14	6.25	31.25	20.83	7.14	14.29	25	77	12.911	11.282	11.888	6.517	0.835	0.128	0.18	0.211	0.308	0.452	0.188	0.113	65.163	30.91	0.76	175.27	133.23	110.38	21.13	0.37	175.27	59.34	14.32	18.91	177.75	134.22	107.22	22.97	0.4	177.75	59.82	14.54	21.37	145.64	124.43	113.28	20.67		145.64
75	24	5	4	5	6	4	9	6	4	72	31.761	25.262	27.39	12.563		0.139	0.213	0.243	0.326	0.579	0.184	0.105	147.879	80.627	0.905	165.86	124.14	97.84	23.2	0.41	165.86	55.78	14.14	21.01	165.47	122.86	94.46	24	0.43	165.47	55.35	14.37	22.36	136.1	112.64	98.06	23	0.28	136.1
53	46.88	68.75	42.86	50	50	45.83	46.43	46.43	25	93	8.29	7.729	8.409	3.639	0.504	0.074	0.178	0.204	0.302	0.633	0	0	16.108		0.934	174.37	128.87	99.92	23.33	0.43	174.37	57.98	15.37	22.94	171.57	123.29	93.68	22.81	0.45	171.57	56.16	16.66	24.01	141.02	118.63	103.47	24.23	0.27	141.02
50	23	6	6	4	10	4	4	4	5	82				1.904		0.102	0.145	0.183		0.274	0	0			0.866
69	75	0	3.57	6.25	0	20.83	7.14	0	0	101	9.026	8.838	10.757	5.701	-0.574	0.111	0.122	0.168	0.238	0.175	0.117	0	29.434	-4.705	0.413
49	56.25	28.13	46.43	25	28.13	41.67	42.86	28.57	42.86	54	18.475	16.148	15.986	9.576	0.177	0.126	0.191	0.209	0.383	0.77	0.232	0.165	116.946	63.941	1.152	171.51	122.89	99.51	19.48	0.42	171.51	56.15	17.32	20.7	166.53	118.39	94.74	19.76	0.43	166.53	54.36	17.25	20.92	141.47	114.59	102.16	18.98	0.28	141.47
42										82	15.373	9.654	10.362	5.496	1.559	0.144	0.23	0.245	0.318	0.427	0.112	0.079	64.272	27.148	0.744	162.38	121.79	102.22	19.52	0.37	162.38	54.85	14.33	17.22	146.18	115.84	100.27	20.36		146.18	51.47	10.54		136.63	114.46	103.48	19.88	0.24	136.63
59	71.88	9.38	3.57	6.25	9.38	8.33	10.71	0	0	118	6.214	3.75	6.022	0.355		0.145	0.241		0.325	0.226	0.171	0.12	31.923	26.329	0.551		114.07	87.41	25.36	0.42		51.27	12.14	20.64				25.09	0.41			9.7	16.28	129.05	107.79	92.82	24.8	0.28	129.05
42	12.5	93.75	57.14	37.5	50	16.67	28.57	67.86	50	78	8.045	5.144	8.15	4.001	2.099	0.104	0.167	0.224	0.255	0.317		0.148	35.517	9.491	0.572	177.94	137.39	107.18	25.62	0.4	177.94	60.64	12.94	22.47	180.93	137.55	104.75	25.83	0.42	180.93	60.97	13.9	24.33	146.63	125.84	109.56	26.34	0.25	146.63
46	81.25	12.5	10.71	21.88	31.25	16.67	32.14	14.29	17.86	110	5.492	2.005	1.716	1.274	1.03	0.092	0.144	0.17	0.185	0.325	0.018	0	6.391	-9.935	0.511	175.44	130.31	104.58	21.79	0.4	175.44	58.53	15.43	21.09	173.59	129.85	103.46	22.58	0.4	173.59	58.19	14.81	21.22	144.74	119.6	105.61	21.45	0.27	144.74
44	59.38	15.63	28.57	6.25	25	33.33	25	14.29	25	57	16.092	16.101	16.284	9.105	0.284	0.156	0.205	0.229	0.354	0.731	0.219	0.185	99.716	56.376	1.085
44	78.13	15.63	25	12.5	15.63	29.17	25	14.29	0	83	5.5	3.591	4.776	2.19	1.436	0.121	0.179	0.22	0.354	0.628	0.164	0.083	31.447	28.721	0.981	175.55	131.47	103.28	23.41	0.41	175.55	58.82	14.75	22.19	177.32	130.81	100.24	23.79	0.43	177.32	58.8	15.6	23.91	139.24	117.84	104.2	23.36	0.25	139.24
28	53.13	53.13	25	59.38	56.25	58.33	60.71	46.43	21.43	72	8.817	6.327	8.973	3.117	1.352	0.1	0.149	0.191	0.325	0.579	0.137	0.083	46.16	21.529	0.904	177.7	134.31	105.93	23.73	0.4	177.7	59.82	14.37	22.08	162.4	125.61	97.64	25.92	0.4	162.4	55.76	11.87	21.02	147.52	124.53	110.34	22.9	0.25	147.52
53	43.75	31.25	57.14	34.38	25	25	53.57	64.29	10.71	57	24.756	22.977	22.218	11.223	0.856	0.201	0.267	0.287	0.467	0.576	0.283	0.226	202.557	92.739	1.043	175.59	141.38	107.83	29.71	0.39	175.59	61.42	9.91	23.08	172.95	138.95	103.54	30.61	0.4	172.95	60.44	9.71	24.11	145.95	127.29	109.52	29.26	0.25	145.95
30	43.75	43.75	57.14	53.13	53.13	58.33	35.71	53.57	21.43	113	4.204	3.009	4.287	1.558	1.666	0.07	0.11	0.206	0.303	0.687	0.01	0	12.29	-18.754	0.99	159.17	122.35	96.5	24.75	0.39	159.17	54.54	12.15	19.98	133.93	104.64	82.41	25.89	0.38	133.93	46.8	9.7	17.24	134.26	114.82	100.69	25.26	0.25	134.26
54	50	15.63	82.14	21.88	53.13	54.17	53.57	64.29	25	62	14.24	11.398	11.208	6.156	1.071	0.129	0.223	0.232	0.357	0.65	0.209	0.121	80.533	48.133	1.007	159.3	123.75	97.85	25.29	0.39	159.3	54.94	11.57	19.74	138.37	109.81	86.77	26.78	0.37	138.37	48.76	9.18	17.41	134.24	114.36	99.69	25.47	0.26	134.24
72	20	6	13	8	6	8	8	6	5	76	3.66	1.659	2.817	0.445	1.433	0.05	0.118	0.185	0.408	0.506	0	0	8.649	-12.412	0.914	168.32	124.1	99.23	21.59	0.41	168.32	56.07	15.32	20.68	176.21	126.71	97.28	22.37	0.45	176.21	57.61	17.08	23.99	130.23	108.42	96.28	21.46	0.26	130.23
49	46.88	50	53.57	34.38	28.13	29.17	57.14	42.86	21.43	71	16.108	13.201	11.431	9.476		0.169	0.262	0.296	0.338	0.674	0.218	0.161	93.785	62.312	1.012	175.06	135.83	105.24	26.29	0.4	175.06	59.9	12.4	22.5	176.19	137.48	102.17	28.63	0.42	176.19	60.39	11.74	24.88	137.71	118.61	104.48	25.51	0.24	137.71
47	53.13	40.63	35.71	37.5	34.38	33.33	25	28.57	17.86	79	14.837	11.608	11.829	5.147	0.531	0.129	0.218	0.253	0.407	0.413	0.21	0.14	93.99	33.126	0.821	171.63	133.95	104.33	26.41	0.39	171.63	59.03	11.88	21.79	157.87	123.86	94.54	27.78	0.4	157.87	54.76	10.61	21.34	146.44	125.47	108.91	26.47	0.26	146.44
53	65.63	21.88	21.43	34.38	25	33.33	10.71	7.14	14.29	67	17.823	13.305	12.064	6.009	1.163	0.115	0.185	0.208	0.337	0.573	0.126	0.085	83.523	38.024	0.909	171.93	124.8	100.21	20.57	0.42	171.93	56.68	16.54	21.02	169.11	123.36	95.75	22.58	0.43	169.11	55.92	15.76	22.47	141.13	115.25	101.54	20.78	0.28	141.13
53	75	3.13	0	6.25	0	16.67	3.57	0	0	94	16.909	16.452	19.14	11.935		0.144	0.16	0.236	0.278	0.164	0.069	0	56.51	-24.032	0.442	178.8	139.89	107.09	27.45	0.4	178.8	61.37	11.97	23.5	171.69	136.17	101.4	29.68	0.41	171.69	59.56	10.48	24.11	149.27	127.3	110.75	25.78	0.26	149.27
47	65.63	31.25	14.29	59.38	46.88	75	35.71	28.57	25	77	6.906	3.754	8.124	3.754					0.3		0.086	0.017	25.248	84.026		173.8	129.69	105.53	21.23	0.39	173.8	58.21	15.16	20.09	173.48	130.24	102.89	23.25	0.41	173.48	58.27	14.51	21.63	142.53	119.03	107.22	20.06	0.25	142.53
58	68.75	12.5	0	12.5	15.63	33.33	7.14	17.86	0	132	8.398	7.991	10.775	3.001	1.274	0.105	0.127	0.167	0.261	0.263	0.132	0	30.953	-7.973	0.524	172.52	125.45	104.7	18.36	0.39	172.52	56.99	16.82	18.9	168.24	121.66	98.7	19.81	0.41	168.24	55.44	16.54	20.14	140.79	116.33	106.45		0.24	140.79
62	19	5	8	10	12	7	6	8	7	90	4.778	4.154	5.121	2.905	0.439	0.14	0.169	0.21	0.319	0.31	0.244	0.18	26.72	11.44	0.628	171.38	128.26	101.34	23.07	0.41	171.38	57.51	14.55	21.45	165.22	124.8	98.02	23.91	0.41	165.22	55.87	13.53	21.02	138.49	116.34	102.73	22.83	0.26	138.49
46	59.38	28.13	39.29	9.38	28.13	25	17.86	17.86	7.14	53	8.903	8.96	9.58	5.129	0.308	0.152	0.211	0.251		0.661	0.26	0.108	69.58	5.14	1.171	169.86	122.65	98.88	20.1	0.42	169.86	55.88	16.71	20.66	171.99	124.49	99.71	20.57	0.42	171.99	56.6	16.69	21.2	134.53	110.58	99.15	19.38	0.26	134.53
40	71.88	34.38	35.71	28.13	40.63	66.67	17.86	39.29	28.57	65	15.343	11.308	10.678	6.154	1.224	0.129	0.195	0.21	0.336	0.572	0.147	0.102	78.403	56.792	0.908	174.37	132.3	101.88	25.18	0.42	174.37	58.87	13.7	23.02	176.77	132.82	100.62	25.37	0.43	176.77	59.25	14.33	24.27	138.11	117.35	102.22	25.31	0.26	138.11
52	43.75	28.13	50	18.75	40.63	41.67	64.29	42.86	32.14	78	13.459	11.15	10.722	3.581	0.439	0.142	0.207	0.228	0.37	0.441	0.189	0.134	73.778	25.594	0.811			83.48	22.37	0.41			12.82	18.14				24.85	0.37			8.4			101.25	88.56	22.48	0.28
60	17	12	11	16	14	11	10	11	10	74	6.464	5.916	5.599	2.28	0.735	0.059	0.103		0.214	0.491	0	0	-2.451		0.705	171.34	127.43	96.59	24.76	0.44	171.34	57.22	14.58	23.74	159.22	120.24	89.51	26.45	0.44	159.22	53.89	12.72	23.08	139.96	115.21	98.74	23.97	0.29	139.96
43	75	34.38	0	43.75	50	33.33	35.71	14.29	35.71	66	16.929	13.991	13.584	9.079	2.069	0.115	0.163	0.171	0.29	0.575	0.091	0.042	63.955	28.71	0.865	171.03	126.08	105.71	18.71	0.38	171.03	56.99	15.95	18.29	145.85	111.24	93.49	20.34	0.36	145.85	50.1	12.25	15.47	145.44	121.24	110.26	18.74	0.24	145.44
52	62.5	12.5	3.57	15.63	3.13	16.67	17.86	14.29	0	60	13.553	13.277	13.193	7.992	-0.253	0.17	0.21	0.226	0.387	0.638	0.28	0.203	94.183	60.616	1.025	172.1	129.75	100.07	24.72	0.42	172.1	57.94	13.96	22.76	167.61	126.8	96.16	25.73	0.43	167.61	56.63	13.31	23.11	139.5	116.44	100.85	24.19	0.28	139.5
41	84.38	9.38	0	15.63	9.38	8.33	7.14	7.14	25	91	3.937	2.329	2.143	1.705	0.34	0.094	0.147	0.171	0.192	0.41	0	0	5.735	-12.503	0.602	164.09	120.17	95.42	21.62	0.42	164.09	54.53	15.32	20.7	153.04	112.16	85.33	23.77	0.44	153.04	51.03	14.1	21.59	136.42	112.02	100.06	19.73	0.27	136.42
41	68.75	43.75	46.43	31.25	31.25	29.17	42.86	39.29	21.43	74	18.133	15.374	14.698	6.825	0.412	0.121	0.18	0.208	0.348	0.442	0.184	0.111	96.383	27.242	0.79	172.61	134.34	103.71	26.67	0.4	172.61	59.22	12.03	22.41	159.61	126.1	96.65	28.07	0.39	159.61	55.56	10.33	21.25	143.87	122.83	107.06	25.7	0.26	143.87
53	56.25	28.13	60.71	6.25	6.25	20.83	10.71	17.86	7.14	68	15.212	15.108	14.409	6.753	-0.589		0.223	0.24	0.349	0.588	0.183	0.146	81.384	36.902	0.937	165.21	124.58	97.24	24.13	0.41	165.21	55.81	13.58	21.37	148.98	113.05	85.3	26.15	0.43	148.98	50.79	11.86	21.19	135.41	114.05	99.91	23.9	0.26	135.41
45	65.63	34.38	35.71	12.5	25	41.67	21.43	3.57	25	66	21.834	15.862	14.87	8.023	1.371	0.125	0.198	0.216	0.371	0.675	0.158	0.1	121.646	84.09	1.046	176.49	133.97	106.63	23.48	0.4	176.49	59.6	14.1	21.38	172.94	130.79	103.24	23.72	0.4	172.94	58.35	14.02	21.54	146.33	123.88	109.3	23.61	0.25	146.33
54	65.63	18.75	32.14	21.88	25	16.67	7.14	10.71	7.14	95	13.846	11.088	14.456	7.203		0.1	0.141	0.283	0.395		0	0	33.651			168.9	125.7	101.9	21.32	0.4	168.9	56.59	14.93	19.86	177.65	132.7	102.96	23.89	0.42	177.65	59.36	14.95	23.13	131.65	110.72	99.64	20.76	0.24	131.65
52	62.5	37.5	71.43	25	34.38	41.67	28.57	7.14	0	109	5.87	2.878	3.741	2.874	1.577	0.066	0.139	0.171		0.363	0.046	0	10.229	3.321	0.512	168.64	127.67	100.23	24.07	0.41	168.64	57.03	13.62	21.38	162.56	123.72	95.36	25.32	0.41	162.56	55.26	12.75	21.64	139.75	117.71	103.43	23.59	0.26	139.75
62	19	6	6	5	10	6	5	5	4	108	6.181	3.281	5.614	3.056	2.559	0.143	0.204		0.283	0.472	0.116	0.078	29.103	49.236	0.755	166.61	121.26	95.89	21.52	0.42	166.61	55.11	15.84	21.25	146.77	107.07	83.69	22.23	0.43	146.77	48.96	14.05	19.66	137.91	113.1	99.58	21.17	0.28	137.91
48	43.75	43.75	50	25	31.25	12.5	39.29	25	7.14	55	20.395	18.368	17.972	10.773	0.217	0.142	0.201	0.212	0.385	0.742	0.214	0.152	127.934	80.392	1.128	166.17	120.35	96.29	20.66	0.42	166.17	54.83	16.17	20.65	167.75	121.6	96.17	21.31	0.43	167.75	55.33	16.16	21.41	133.93	108.26	95.85	19.56	0.28	133.93
59	50	53.13	60.71	56.25	37.5	25	46.43	64.29	50	67	26.827	23.8	21.921	13.234		0.188	0.248	0.272	0.344	0.561	0.192	0.147	148.017	67.091	0.905	161.3	123.33	94.95	25.66	0.41	161.3	55.01	12.39	21.52	132.96	104.46	79.92	27.77	0.4	132.96	46.6	9.13	18.41	137.86	115.39	99.63	24.73	0.28	137.86
46	68.75	12.5	10.71	9.38	25	41.67	14.29	17.86	14.29	84	3.937	3.416	3.876	1.061	2.091	0.129	0.153	0.172		0.779	0	0	14.801	-14.434		170.11	125.92	98.16	23.15	0.42	170.11	56.72	15	22.18	160.72	117.65	91.61	22.61	0.43	160.72	53.44	14.93	21.34	137.54	114.27	100.1	22.7	0.27	137.54
47	65.63	6.25	3.57	21.88	18.75	25	17.86	7.14	32.14	59	7.866	6.364	7.328	3.47	0.209	0.061	0.121	0.166	0.342		0	0	-1.991		1.316	171.12	122.23	94.71	21.61	0.45	171.12	55.86	17.12	23.03	161.2	115.21	86.78	22.92	0.46	161.2	52.8	16.07	23.28	137.67	110.18	97.28	19.16	0.29	137.67
54	65.63	37.5	35.71	21.88	53.13	41.67	21.43	17.86	28.57	61	8.98	8.304	10.197	8.01	1.13	0.096	0.127	0.246	0.288		0	0	11.14			164.22	120.59	95.99	21.63	0.42	164.22	54.66	15.2	20.55	145.53	107.75	84.45	22.89	0.42	145.53	49	13.2	19.24	138.69	113.91	101.92	19.57	0.27	138.69
47	90.63	25	28.57	50	40.63	37.5	39.29	10.71	32.14	85	10.08	5.383	9.162	3.225		0.1	0.175	0.235	0.254	0.595	0.035	0.023	28.301	-55.707	0.849
45	93.75	3.13	3.57	0	0	8.33	3.57	0	0	78	22.546	13.859	13.626	8.241	1.075	0.121	0.215	0.234	0.337	0.474	0.112	0.08	106.85	54.759	0.81	164.14	124.81	98.47	24.07	0.4	164.14	55.76	13.1	20.6	156.45	118.63	91.89	24.85	0.41	156.45	53.2	12.6	20.76	138.36	117.52	103.1	24.53	0.25	138.36
50	50	18.75	7.14	12.5	15.63	37.5	17.86	17.86	7.14	79	15.536	14.475	14.241	7.723	0.384	0.141	0.2	0.216	0.342	0.458	0.199	0.159	87.741	35.924	0.8	178.71	134.89	104.84	24.41	0.41	178.71	60.06	14.39	23.03	176.24	135.03	104.5	25.53	0.41	176.24	59.81	13.26	22.83	143.72	120.88	105.22	24.41	0.27	143.72
40	65.63	12.5	3.57	12.5	15.63	29.17	10.71	21.43	3.57	65	7.41	6.532	5.67	0.998	2.157	0.12	0.137	0.143	0.179	0.463	0.058	0.045	15.4	12.288	0.642	166.63	121.96	97.97	20.96	0.41	166.63	55.32	15.65	20.35	161.22	117.16	90.67	22.53	0.44	161.22	53.36	15.33	21.79	137.6	114.34	102.23	20.54	0.26	137.6
53	87.5	12.5	7.14	21.88	25	20.83	10.71	3.57	7.14	66	3.487	2.525	2.722	1.005	0.347	0.133	0.202	0.22	0.349	0.5	0	0	8.251	-21.652	0.849	179.75	131.37	103.02	22.17	0.43	179.75	59.27	16.54	23.03	176.43	128.86	100.54	22.39	0.43	176.43	58.22	16.28	22.97	146.66	121.43	106.01	22.76	0.28	146.66
44	53.13	37.5	64.29	31.25	28.13	45.83	39.29	78.57	67.86	105	13.45	13.085	11.7	6.172	0.526	0.07				0.435	0.211	0.087	40.501	89.803	0.578	170.46	130.83	102.05	25.24	0.4	170.46	58.06	12.86	21.76	165.01	127.41	97.61	26.53	0.41	165.01	56.51	12	22.08	137.42	117.46	103.17	25.04	0.25	137.42
56	62.5	18.75	28.57	18.75	28.13	41.67	25	28.57	17.86	72	5.457	5.54	5.859	1.203	0.566	0.163	0.192	0.23		0.372	0.244	0.184	46.758	4.246	0.918		118.8	94.07	25.26	0.38		52.87	11.15	19				21.61						140.41	121.02	106.25	25.93	0.24	140.41
37	68.75	50	46.43	37.5	59.38	45.83	60.71	39.29	21.43	72	17.172	16.31	13.3	4.426	-0.138	0.097	0.107	0.117		0.192	0.039	0.02	28.167	-19.202		176.69	131.75	100.98	24.39	0.43	176.69	58.98	14.89	23.72	171.38	128.07	94.01	26.42	0.45	171.38	57.34	14.05	25.34	144.5	120.28	105.35	22.88	0.27	144.5
52	78.13	25	21.43	21.88	28.13	33.33	17.86	32.14	3.57	52	14.082	12.84	13.805	5.796	0.218	0.159	0.226	0.279		0.664	0.285	0.238	126.158	44.71	1.187	179.97	133.25	104.77	22.72	0.42	179.97	59.79	15.78	22.74	180.13	130.14	100.69	22.25	0.44	180.13	58.97	17.16	23.96	150.05	124.04	108.5	22.44	0.28	150.05
50	56.25	37.5	21.43	37.5	34.38	41.67	25	35.71	28.57	80	9.009	8.65	7.965	3.09	-1.172	0.086	0.094			0.16	0.016	0	13.462	-9.821		173.83	130.94	103.71	23.3	0.4	173.83	58.5	14.35	21.49	162.22	126.02	99.25	25.5	0.39	162.22	55.87	11.71	20.25	144.64	121.26	106.88	22.85	0.26	144.64
42	68.75	31.25	3.57	31.25	21.88	20.83	25	3.57	14.29	85	23.411	19.806	18.893	8.227	1.134	0.116	0.175	0.19	0.31	0.424	0.164	0.115	113.273	51.708	0.734	179.26	130.5	102.61	21.83	0.43	179.26	58.99	16.77	22.88	174.84	128.75	99.33	23.37	0.43	174.84	57.99	15.58	23.3	145.77	120.39	105.63	22.05	0.28	145.77
54	65.63	40.63	3.57	31.25	34.38	45.83	32.14	50	3.57	67	15.47	12.616	12.585	7.047	0.832	0.132	0.205	0.23	0.342	0.613	0.182	0.088	80.489	44.554	0.955	166.28	122.38	100.05	20.23	0.4	166.28	55.42	15.45	19.29	159.61	120.54	96.84	22.65	0.39	159.61	54.13	13.35	19.25	138.1	114.02	101.67	20.34	0.26	138.1
40	71.88	21.88	28.57	21.88	18.75	4.17	14.29	3.57	14.29	69	7.834	7.851	8.048	5.914	1.117	0.08	0.166	0.177	0.232	0.58	0.179	0.15	33.765	35.095	0.813	177.08	134.92	105.15	24.83	0.41	177.08	59.89	13.72	22.59	181.27	139.24	104.66	27.08	0.42	181.27	61.43	13.15	24.98	144.16	121.17	106.19	23.67	0.26	144.16
47	53.13	53.13	71.43	59.38	59.38	50	50	46.43	57.14	110	12.157	10.725	11.414	3.862	-1.154	0.112	0.145	0.173	0.265	0.14	0.162	0.124	57.416	8.924	0.405	175.81	134.97	101.74	26.92	0.42	175.81	59.7	12.87	24.21	174.6	133.46	96.37	28.45	0.45	174.6	59.11	12.74	26.38	142.36	120.38	103.74	25.86	0.27	142.36
31	62.5	28.13	46.43	34.38	31.25	33.33	25	32.14	46.43	47	5.456	4.218	3.962	1.666	1.187	0.106	0.141	0.157	0.228	0.422	0.022	0	9.818	-15.761	0.65	175.68	133.03	106.65	22.93	0.39	175.68	59.28	14.27	20.92	170.64	128.02	97.58	25	0.43	170.64	57.3	14.06	23.27	148.12	126.81	112.93	23.68	0.24	148.12
43	59.38	31.25	57.14	46.88	53.13	45.83	35.71	42.86	32.14	74	23.493	18.364	17.077	7.925	2.091	0.122	0.182	0.197	0.349	0.496	0.133	0.092	115.812	49.853	0.845	169.07	125.64	98.84	22.89	0.42	169.07	56.54	14.77	21.53	169.26	124.71	95.22	23.9	0.44	169.26	56.27	15.05	23.22	137.02	114.27	100.16	22.97	0.27	137.02
41	46.88	46.88	60.71	40.63	56.25	50	46.43	42.86	35.71	87	4.094	2.866	2.729	0.102		0.051			0.17	0.288	0	0	3.725	1.874	0.458	179.13	140.86	110.09	26.74	0.39	179.13	61.69	11.86	22.28	159	128.34	99.36	29.16	0.38	159	56.13	9.11	20.45	153.34	132.84	116.18	26.89	0.24	153.34
43	50	46.88	32.14	37.5	31.25	29.17	28.57	28.57	21.43	61	12.509	9.08	8.873	5.124	0.546	0.129	0.245	0.274	0.387	0.649	0.195	0.12	74.922	43.148	1.036			84.55	20.87	0.42			14.43	18.66	132.74		73.4	21.63	0.45	132.74	43.9	13.87	18.69		102.11	90.46	21.02	0.27
45	62.5	46.88	50	21.88	50	58.33	35.71	21.43	28.57	73	17.503	17.555	18.346	8.995	0.505	0.15	0.22	0.26	0.478	0.529	0.314	0.253	155.948	67.429	1.008	169.73	127.73	100.67	23.51	0.41	169.73	57.17	14.09	21.35	165.32	125.1	99.34	23.42	0.4	165.32	55.98	13.52	20.43	138.02	115.03	100.98	22.76	0.27	138.02
54	46.88	43.75	35.71	50	40.63	54.17	57.14	67.86	3.57	107	11.336	10.86	11.267	3.242	0.91	0.13	0.183	0.223	0.381	0.584	0.173	0.041	55.519	-12.846	0.965			87.62	18.37	0.41			15.85	17.81	137.8	97.59	78.5	19.31	0.43	137.8	45.34	14.96	17.7		102.23	92	19.17	0.26
47	65.63	43.75	35.71	25	25	33.33	42.86	25	25	96	4.311	3.19	1.93	0.333	0.355	0.066				0.185	0.008	0	2.715	-12.967		180.09	128.41	105.82	18.25	0.41	180.09	58.62	18.48	20.63	179.32	129.95	104.48	20.42	0.42	179.32	58.89	17.23	21.71	146.7	116.42	106.28		0.28	146.7
54	62.5	31.25	39.29	31.25	34.38	20.83	17.86	21.43	7.14	66	25.845	22.478	20.273	9.831	1.941	0.121	0.159	0.166	0.218	0.264	0	0	36.374	-57.654	0.482	173.61	131.2	100.49	25.2	0.42	173.61	58.49	13.85	23.26	145.9	113.95	87.09	27.4	0.4	145.9	50.7	10.19	19.97	143.65	120.39	104.09	24.72	0.28	143.65
48	53.13	34.38	28.57	37.5	37.5	33.33	50	32.14	17.86	80	12.224	11.837	10.55	2.779		0.161	0.171	0.181	0.256	0.323	0.175	0.136	63.893	74.171	0.579	169.82	127.87	101.75	23.03	0.4	169.82	57.24	14.14	20.83	179.31	139.35	111.99	24.38	0.38	179.31	61.36	12.9	20.79	131.94	110.53	97.55	22.66	0.26	131.94
47	68.75	37.5	10.71	37.5	31.25	29.17	32.14	42.86	14.29	84	4.935	3.029	3.826	2.971	0.855	0.069	0.158	0.265		0.257	0	0	4.49	-7.88	0.412	175.01	130.21	101.67	23.35	0.42	175.01	58.41	15.06	22.55	168.96	122.39	91.35	24	0.46	168.96	55.59	15.86	24.51	143.22	120.37	105.81	23.36	0.26	143.22
46	65.63	21.88	35.71	15.63	15.63	20.83	28.57	21.43	14.29	74	10.79	8.025	9.309	7.205	2.104	0.058	0.178	0.263	0.175	0.83	0	0	6.005		1.005	169.54	126.69	101.34	22.3	0.4	169.54	56.9	14.62	20.61	151.81	114.67	90.74	23.51	0.4	151.81	51.63	12.67	19.24	143.88	119.76	106.31	21.48	0.26	143.88
46	87.5	12.5	32.14	28.13	28.13	54.17	28.57	3.57	10.71	74	16.714	12.288	12.282	9.116	0.337	0.118	0.247	0.272	0.346	0.54	0.166	0.072	86.015	27.876	0.885	164.61	120.25	91.37	23.66	0.44	164.61	54.55	15.16	23.03	153.09	111.34	82.48	24.52	0.46	153.09	50.78	14.35	22.9	133.77	110.15	94.98	23.47	0.29	133.77
43	71.88	3.13	10.71	12.5	0	12.5	21.43	28.57	17.86	61	14.129	12.488	12.583	6.998	0.386	0.155	0.233	0.255	0.413	0.554	0.267	0.2	100.07	56.654	0.968	175.73	131.92	106.49	22.04	0.39	175.73	59	14.86	20.64	178.88	136.05	106.81	24.34	0.4	178.88	60.4	14.01	22.38	141.28	119.52	106.94	21.99	0.24	141.28
40	40.63	62.5	46.43	43.75	56.25	50	50	53.57	60.71	89	5.234	2.856	6.718	2.167		0.061	0.105	0.193	0.229	0.562	0.026	0.021	12.986	31.178	0.791	170.84	131.08	103.93	24.35	0.39	170.84	58.2	13.04	20.9	156.82	125.06	102.03	25.23	0.35	156.82	55.08	10.2	17.5	144.53	121.9	106.46	24.33	0.26	144.53
47	34.38	43.75	46.43	34.38	34.38	25	46.43	39.29	53.57	61	15.942	10.055	10.917	5.734	1.652	0.179			0.488	0.273	0.246	0.171	127.358	36.761	0.76	181.17	138.45	104.22	26.7	0.42	181.17	61.22	13.48	24.94	177.16	136.44	99.07	28.71	0.44	177.16	60.19	12.45	26.34	147.93	124.96	107.94	25.53	0.27	147.93
50	81.25	25	3.57	6.25	9.38	8.33	14.29	7.14	0	110	6.825	4.811	6.701	1.235		0.1	0.128	0.172	0.24	0.241	0.126	0.107	32.762	23.013	0.481	171.88	127.24	100.89	22.27	0.41	171.88	57.3	15.27	21.45	165.96	126.01	97.9	24.78	0.41	165.96	56.26	13.18	21.62	137.82	114.91	102.44	21.14	0.26	137.82
48	59.38	9.38	3.57	34.38	12.5	33.33	17.86	25	14.29	138	3.968	1.849	1.838	1.821	1.463	0.075	0.135	0.141		0.649	0	0	3.931	-12.902	0.786	177.96	132.23	100.01	24.8	0.44	177.96	59.23	15.09	24.61	175.05	128.89	94.93	25.44	0.46	175.05	57.99	15.24	25.75	143.83	118.89	102.59	23.71	0.29	143.83
47	65.63	37.5	42.86	43.75	31.25	25	25	39.29	50	52	15.313	15.24	17.075	9.097	0.193	0.154	0.166	0.247	0.422	0.741	0.313	0.245	125.512	72.726	1.163	173.78	139.47	108.95	28.25	0.37	173.78	60.75	10.26	21.54	173.81	141.43	109.35	29.86	0.37	173.81	61.26	9.28	22	141.65	123.31	108.04	27.25	0.24	141.65
65	19	12	10	7	11	11	8	6	8	68	27.214	18.995	19.365	12.152	1.446	0.128	0.25	0.271	0.353	0.713	0.195	0.121	154.071	46.255	1.066	168.07	121.15	97.74	19.97	0.42	168.07	55.28	16.67	20.47	154.89	111.22	88.45	20.56	0.43	154.89	51.06	15.67	19.89	133.67	110.48	99.19	19.64	0.26	133.67
43	56.25	12.5	21.43	25	18.75	25	25	17.86	7.14	68	14.642	13.194	13.204	5.804	-0.037	0.155	0.207	0.222	0.438	0.48	0.228	0.171	101.833	33.494	0.918	179.02	136.1	107.87	23.8	0.4	179.02	60.44	14.14	21.85	176.18	133.21	104.49	24.04	0.41	176.18	59.35	14.19	22.22	145.49	123.07	108.83	23.31	0.25	145.49
70										61	20.249	19.697	19.585	5.678	-0.272	0.172	0.214	0.227	0.469	0.512	0.211	0.152	129.107	-0.87	0.981	167.28	123.31	95.3	23.35	0.43	167.28	55.69	14.97	22.37	152.39	113.19	86.8	24.14	0.43	152.39	51.24	13.38	21.01	140.01	115.35	99.59	23.39	0.29	140.01
47										72	12.389	11.941	12.018	6.68	0.6	0.161	0.212	0.241	0.372	0.612	0.233	0.194	79.931	43.701	0.984
55	50	37.5	39.29	34.38	28.13	29.17	35.71	35.71	25	70	16.48	16.48	18.055	7.954		0.15	0.15	0.216	0.38	0.445	0.23	0.197	112.908	34.74	0.825	171.26	129.35	99.2	25.11	0.42	171.26	57.73	13.74	22.95		103.91	81.56	27.28	0.38		46.23	8.61	16.9	147.65	123.89	107.1	24.85	0.27	147.65
49	59.38	25	17.86	31.25	40.63	41.67	21.43	17.86	10.71	58	4.124	2.557	3.44	2.256	0.987	0.078	0.134	0.175	0.223		0	0	3.014	-48.721	1.193	175.17	129.31	102.75	22	0.41	175.17	58.22	15.7	21.7	170.88	126.34	99.63	22.5	0.42	170.88	56.94	15.22	21.66	144.94	120.61	105.81	22.7	0.27	144.94
42	90.63	6.25	0	0	0	25	21.43	10.71	0	88	5.396	5.244	4.188	0.407	2.223	0.052				0.221	0.04	0.027	6.922	3.637		174.76	133.65	103.7	25.29	0.41	174.76	59.29	13.3	22.55	167.77	130.73	99.19	27.6	0.41	167.77	57.7	11.53	22.82	142.25	121	106.09	24.73	0.25	142.25
43	25	12.5	67.86	18.75	9.38	33.33	25	25	0	71	5.524	5.385	5.455	2.627	0.263	0.146	0.165	0.19	0.374	0.574	0.253	0.195	37.588	27.704	0.948	171.94	129.19	101.25	23.72	0.41	171.94	57.8	14.28	21.91	168.75	123.92	94.66	23.69	0.44	168.75	56	15.21	23.18	140.7	118.67	104	23.99	0.26	140.7
54	75	3.13	39.29	56.25	46.88	50	35.71	3.57	42.86	67	5.766	4.661	6.21	1.661	1.898	0.121	0.164	0.218			0.045	0.025	62.023			169.17	122.75	96.85	21.49	0.43	169.17	55.79	16.19	21.68	164.67	119	93.64	21.43	0.43	164.67	54.27	16.05	21.39	135.05	110.73	97.25	21.39	0.28	135.05
65	21	5	4	5	5	6	6	4	8	114	5.363	5.072	3.621	0.61		0.058				0.271	0.029	0.011	6.293	9.071	0.378	167.65	118.93	94.15	20.23	0.44	167.65	54.62	17.39	21.63	153.41	109.27	87.86	19.6	0.43	153.41	50.38	16.05	19.3	137.79	111.01	98.12	19.5	0.29	137.79
67	17	9	12	13	13	13	11	7	8	57	22.891	22.891	23.032	13.893	-0.34	0.162	0.162	0.179	0.351	0.658	0.261	0.212	153.171		1.009	167.69	124.01	97.56	22.63	0.42	167.69	55.95	14.96	21.44	143.98	107.54	86.35	22.06	0.4	143.98	48.79	12.82	17.83	142.4	118.34	102.65	23.68	0.28	142.4
42	68.75	21.88	28.57	6.25	0	0	7.14	7.14	0	88	24.11	19.57	18.348	8.092	0.941	0.117	0.18	0.196	0.311	0.356	0.154	0.086	104.219	25.44	0.667	163.02	121.3	95.3	23.04	0.42	163.02	54.69	14.24	20.95	133.3	103.37	79.64	26.53	0.4	133.3	46.34	9.87	18.24	136.47	112.4	99.61	20.82	0.27	136.47
69	24	4	4	8	8	8	4	5	4	51	26.681	25.499	25.314	13.482		0.183	0.242	0.249	0.401	0.755	0.251	0.209	183.412	102.403	1.156	170.12	128.1	100.2	23.93	0.41	170.12	57.3	14.01	21.79	159.37	121.71	94.06	25.4	0.41	159.37	54.36	12.37	21.12	139.75	116.45	101.43	23.51	0.27	139.75
43	40.63	43.75	64.29	31.25	50	50	53.57	50	50	63	16.626	15.163	14.779	9.002	-0.876	0.134	0.203	0.223	0.36	0.597	0.242	0.193	107.603	64.633	0.957	159.52	125.58	98.75	26.5	0.38	159.52	55.45	10.76	19.92			72.71	30.4						143.37	122.8	106.79	26.27	0.26	143.37
39	68.75	34.38	21.43	0	9.38	37.5	0	21.43	0	66	15.224	11.356	11.466	7.148	0.252	0.113	0.194	0.212	0.327	0.536	0.264	0.213	86.551	54.212	0.862	165.84	123.29	98.15	22.28	0.41	165.84	55.56	14.61	20.56	141.34	108.45	86.79	23.82	0.39	141.34	48.73	11.22	17.43	141.69	118.04	103.86	22.49	0.27	141.69
53	53.13	50	64.29	9.38	43.75	16.67	10.71	42.86	0	61	22.381	22.244	22.07	11.292	-0.239	0.194	0.214	0.233	0.39	0.596	0.247	0.209	153.397	71.219	0.986		116.73	93.81	23.57	0.38		52.25	11.97	18.31				26.05						139.44	118.08	103.69	24.16	0.26	139.44
42	31.25	43.75	42.86	12.5	3.13	0	7.14	3.57	14.29	50	6.673	4.398	5.645	4.292	1.353	0.142	0.194	0.232	0.197	0.437	0.039	0	13.377	-0.814	0.634	173.41	128.02	102.22	21.75	0.41	173.41	57.69	15.6	21.25	165.4	124.73	101.76	21.66	0.38	165.4	55.94	13.97	19	142.25	118.05	104.02	22.01	0.27	142.25
37	56.25	53.13	60.71	15.63	21.88	0	28.57	25	25	66	5.005	4.558	4.936	0.317	1.206	0.105	0.144	0.175	0.303	0.345	0	0	11.295	-14.493	0.647	176.85	129.91	103.21	21.75	0.42	176.85	58.57	16.12	21.94	165.69	122.02	96.68	22.03	0.42	165.69	55.2	15.11	20.91	145.49	120.78	106.13	22.33	0.27	145.49
40	59.38	37.5	42.86	34.38	31.25	50	39.29	14.29	0	63	21.964	21.964	22.248	3.115		0.187	0.187	0.207	0.37		0.086	0	74.914	-32.796
37	53.13	15.63	64.29	0	0	0	7.14	7.14	0	55	9.635	9.323	9.228	3.879		0.139	0.169	0.179	0.26	0.266	0	0	12.645	-55.251	0.526
52	65.63	21.88	42.86	21.88	0	37.5	25	21.43	32.14	85	3.961	3.852	3.263	1.174	1.536	0.062				0.289	0.075	0.051	7.925	16.954	0.409	158.49	120.35	93.6	24.73	0.41	158.49	53.9	12.69	20.77	136.74	104.13	79.62	25.75	0.42	136.74	46.94	10.95	19.12	133.68	112.48	98.12	24.23	0.27	133.68
44	75	12.5	25	25	18.75	29.17	25	10.71	21.43	73	12.133	8.221	7.738	4.954	1.14	0.12	0.193	0.207	0.302	0.584	0.147	0.103	59.359	57.735	0.886	173.34	131.87	105	23.59	0.39	173.34	58.7	13.76	21.02	168.6	125.5	97.36	23.7	0.42	168.6	56.43	14.52	22.2	143.59	121.56	107.38	23.5	0.25	143.59
45	75	31.25	35.71	56.25	37.5	45.83	14.29	3.57	7.14	66	18.747	17.052	17.474	7.348	0.541	0.136	0.19	0.219	0.39	0.491	0.209	0.149	112.091	13.635	0.881	173.6	126.55	101.46	20.87	0.42	173.6	57.33	16.41	21.21	172.02	126.36	98.43	22.77	0.43	172.02	57.05	15.6	22.51	137.54	114.78	103.2	20.23	0.25	137.54
49	81.25	9.38	7.14	3.13	28.13	8.33	0	7.14	0	80	13.454	10.463	10.297	4.931	1.396	0.13	0.196	0.219	0.398	0.495	0.119	0.074	59.838	3.654	0.893	176.47	130.43	102.08	22.86	0.42	176.47	58.64	15.6	22.65	175.6	132.28	101.6	24.87	0.42	175.6	59	14.2	23.37	143.33	118.02	103.09	22.27	0.28	143.33
48	65.63	15.63	17.86	9.38	15.63	12.5	35.71	21.43	14.29	77	16.139	15.211	15.179	10.033	-0.081	0.146	0.221	0.241	0.39	0.611	0.269	0.219	116.155	68.224	1.001	179.26	136.82	108.08	24.23	0.4	179.26	60.65	13.87	22.02	179.56	140.8	107.06	27.92	0.4	179.56	61.68	11.81	23.94	146.26	122.83	108.67	22.6	0.26	146.26
44	56.25	40.63	42.86	34.38	43.75	37.5	46.43	50	25	102	8.974	6.717	10.813	4.752		0.116	0.164		0.204	0.639	0.133	0.075	28.402	36.26	0.842	174.51	136.56	107.22	26.16	0.39	174.51	60.05	11.96	21.6	163.6	127.09	97.76	26.73	0.4	163.6	56.28	11.59	21.66	143.3	124.02	109.17	26.1	0.24	143.3
41	65.63	34.38	35.71	28.13	37.5	58.33	35.71	32.14	28.57	92	12.537	9.015	13.5	8.719		0.094	0.166	0.276	0.202	0.526	0.158	0.049	29.084	-9.895	0.728	168.83	125.81	96.99	24.07	0.43	168.83	56.53	14.42	22.55	149.9	110.13	83.78	23.91	0.44	149.9	50.12	13.73	21.2	143.23	119.45	103.67	23.94	0.28	143.23
48	50	56.25	25	43.75	40.63	29.17	50	57.14	32.14	67	3.547	3.657	3.783	1.986	0.374	0.079	0.203	0.302	0.397	0.655	0	0	16.069	-23.866	1.052	175.56	140.3	109.17	28.13	0.38	175.56	61.15	10.59	21.99	166.33	135.8	103.37	30.9	0.38	166.33	58.92	8.59	22.06	147.91	129.47	113.33	28	0.23	147.91
52	62.5	37.5	39.29	40.63	34.38	50	32.14	25	28.57	85	8.432	4.558	4.558	1.136		0.115	0.151	0.151	0.194	0.397	0.049	0.029	18.958	32.062	0.591	173.98	130.25	104.18	22.41	0.4	173.98	58.35	14.82	21.03	172.44	127.86	99.08	23.54	0.43	172.44	57.49	15.02	22.73	141.57	118.98	105.55	22.38	0.25	141.57
67	17	9	8	7	8	4	8	10	7	51	13.748	12.18	12.101	6.269		0.074	0.121	0.122	0.178	0.197	0	0	-0.513		0.375
42	81.25	3.13	3.57	0	0	0	3.57	0	0	82	12.261	4.913	7.325	3.112	2.109	0.083	0.238	0.285	0.299	0.605	0.088	0.062	53.617	31.744	0.904
46	75	6.25	3.57	0	0	0	0	0	0	85	7.262	6.971	7.661	1.44	-0.762	0.061			0.3	0.164	0	0	18.445	-18.22	0.465
53	71.88	15.63	0	0	18.75	8.33	0	0	0	82	3.607	2.192	4.538	1.585	0.9	0.062	0.104	0.303	0.447	0.238	0.172	0.143	29.12	7.436	0.685		112.82	87.34	25.41	0.41			11.53	19.72				30.34						134.05	113	97.84	25.12	0.27	134.05
57	56.25	25	7.14	0	3.13	0	7.14	10.71	0	52	5.202	4.331	4.379	0.445	-0.678	0.154	0.26	0.281	0.493	0.195	0	0	18.869	-16.139	0.688		119.28	93.81	23.92	0.41		53.53	12.94	20.14	137.5	106.26	83.05	25.57	0.4	137.5	47.65	10.41	18.08	130.8	110.05	96.24	23.97	0.26	130.8
61	18	10	8	7	8	7	6	8	7	72	3.967	3.61	5.13	1.379	1.642	0.087	0.122	0.169	0.269	0.412	0.132	0	14.614	5.334	0.68		112.83	90.93	23.31	0.38			11.76	17.71										133.82	112.89	100.96	21.79	0.25	133.82
34	40.63	68.75	67.86	34.38	40.63	45.83	46.43	46.43	32.14	35	5.943	5.943	5.983	4.796	-0.591	0.171	0.171	0.202	0.345	0.693	0.201	0	29.758	7.8	1.037	163.34	126.03	100.93	24.13	0.38	163.34	56.03	12.33	19.53	141.08	111.63	88.34	26.49	0.37	141.08	49.57	9.5	17.64	132.6	114.22	102.16	23.77	0.23	132.6
58	71.88	0	0	0	0	0	3.57	0	0	94	13.092	6.789	10.755	6.742		0.061	0.099	0.269		0.688	0.006	0	9.024	-25.006	0.785	170.79	127.02	97.29	24.27	0.43	170.79	57.06	14.63	23.13	145.6	111.45	85.93	25.66	0.41	145.6	50	11.33	19.7	140.44	116.69	100.73	24.11	0.28	140.44
58	59.38	21.88	3.57	25	0	0	3.57	3.57	0	57	5.074	4.678	5.281	3.624	0.236	0.15	0.247	0.277	0.341	0.197			37.994	3.411	0.539					0.42			14.95				70.72		0.43			14.37	15.79					0.28
36	75	0	0	0	0	0	0	0	0	48	4.554	4.223	3.969	2.16	0.511	0.06				0.432	0	0	2.998	-23.75	0.563	180.05	130.61	108.21	18.71	0.4	180.05	59.2	17.5	20.05	174.07	126.5	104.27	19.11	0.4	174.07	57.42	16.87	19.76	149.56	123.59	111.97	18.56	0.25	149.56
62	18	8	8	8	8	8	8	8	8	31	7.778	6.24	7.288	1.579	0.784	0.128	0.162	0.2	0.385		0.193	0.154	48.945	66.612			113.83	89.46	23.34	0.41		51.42	13.14	19.71										143.25	117.98	102.29	22.98	0.29	143.25
58	53.13	12.5	0	12.5	9.38	12.5	10.71	28.57	0	64	13.916	13.114	13.05	6.303	0.288	0.144	0.193	0.218	0.401	0.615	0.25	0.214	93.631	40.296	1.016	169.12	125.74	99.05	22.86	0.41	169.12	56.58	14.75	21.46	168.34	126.66	98.58	24.15	0.41	168.34	56.71	13.89	21.88	135.87	113.87	100.78	22.38	0.26	135.87
52	62.5	53.13	32.14	9.38	12.5	37.5	28.57	21.43	21.43	70	8.915	8.69	4.46	1.045	0.579	0.19	0.21	0.23	0.257	0.159	0.084	0.026	26.124	-8.094	0.416	168.1	121.84	97.56	20.65	0.42	168.1	55.45	16.29	20.8	157.46	114.28	88.4	22.48	0.44	157.46	52.15	15.1	21.4	137.3	112.2	98.73	20.95	0.28	137.3
44	56.25	43.75	14.29	68.75	34.38	54.17	32.14	25	21.43	60	4.337	2.417	2.333	0.327	0.199	0.087	0.169	0.171	0.293	0.261	0	0	2.455	-19.228	0.553	171.74	126.37	99.05	22.55	0.42	171.74	57.03	15.52	22.13		98.9	77.42	25.73	0.39		44.44	9.61	16.89	148.39	120.97	107.67	19.6	0.27	148.39
46	75	37.5	0	3.13	0	8.33	21.43	35.71	10.71	65	4.973	4.361	7.443	3.529	0.981	0.11	0.185			0.736	0.393	0.003	89.77	2.386		176.71	135.24	105.02	25.29	0.41	176.71	59.92	13.39	22.7	171.42	133.96	103.71	26.8	0.39	171.42	59	11.73	22.08	145.47	123.22	107.35	24.98	0.26	145.47
55	59.38	25	7.14	50	34.38	0	0	0	0	81	3.224	2.021	2.834	2.013	0.821	0.163	0.24	0.279	0.241	0.247	0.217	0.122	13.247	11.567	0.489	167.87	124.63	97.4	23.18	0.42	167.87	56.12	14.69	21.76	167.84	125.23	95.64	24.59	0.43	167.84	56.24	14.21	22.91	134.3	111.34	97.12	22.94	0.28	134.3
54	78.13	3.13	17.86	31.25	25	45.83	7.14	0	0	74	3.969	2.469	3.165	1.312	-0.391	0.192	0.269		0.415	0.156	0.044	0	15.923	-2.799	0.571	176.94	134.07	101.11	26.08	0.43	176.94	59.59	13.78	24.45	164.36	128.71	98.57	27.48	0.4	164.36	56.79	11.12	21.9	144.68	121.06	103.96	25.19	0.28	144.68
47	68.75	21.88	7.14	3.13	3.13	0	7.14	3.57	0	39	4.393	2.944	2.992	2.923	0.069				0.345	0.367	0	0	10.235	-14.356	0.712	174.65	132.21	101.79	25.05	0.42	174.65	58.88	13.85	23.08	156.61	120.75	93.86	25.71	0.4	156.61	53.8	11.69	20.43	143.49	120.44	104.7	24.35	0.27	143.49
59	59.38	43.75	28.57	28.13	25	33.33	25	25	25	62	9.296	6.986	7.041	6.966	0.075	0.152		0.31	0.289	0.82	0.312	0.23	49.52	87.612	1.109	176.56	133.31	104.25	24.11	0.41	176.56	59.41	14.28	22.45	171.37	133.39	104.77	25.79	0.39	171.37	58.86	12.11	21.32	143.7	120.75	105.83	23.64	0.26	143.7
48	62.5	18.75	17.86	21.88	28.13	25	28.57	32.14	0	53	15.224	8.213	10.735	5.542		0.119	0.261		0.417		0.109	0.073	81.83
38	62.5	34.38	3.57	75	71.88	50	50	50	50	73	5.502	4.925	5.809	4.281	0.185	0.067					0	0	2.578		1.244	165.91	124.45	95.7	24.57	0.42	165.91	55.83	13.81	22.29			72.12	24.68	0.43		42.99	11.11	18.07	142.18	118.91	102.47	24.84	0.28	142.18
46	84.38	15.63	7.14	6.25	3.13	0	10.71	0	3.57	64	3.117	2.866	3.44	0.615	0.452	0.047		0.158	0.435	0.44	0	0	7.626	-23.552	0.875	170.73	127.36	98.98	23.73	0.42	170.73	57.17	14.56	22.32	138.66	105.63	82.78	24.53	0.4	138.66	47.61	11.25	18.22	142.4	118.54	103.76	22.95	0.27	142.4
40	93.75	0	0	0	12.5	0	0	7.14	0	57	15.372	11.941	13.571	2.785		0.059	0.102	0.138	0.224	0.207	0	0	9.321	-55.128	0.432	177.15	128.22	99.48	22.2	0.44	177.15	58.13	16.84	23.46	178.06	126.91	96.28	22.47	0.46	178.06	57.86	17.67	24.92	139	114.4	100.51	21.64	0.28	139
51	62.5	12.5	7.14	6.25	6.25	4.17	10.71	0	0	65	13.579	12.978	13.281	8.702	0.343	0.115	0.158	0.184	0.314	0.624	0	0	29.257		0.938			87.9	26.89	0.37			9.22	17.61				28.99						134.91	115.48	99.39	27.18	0.26	134.91
53	56.25	53.13	71.43	50	12.5	12.5	10.71	42.86	0	77	10.589	10.164	11.009	3.672	0.21	0.116	0.156	0.239	0.349	0.486	0.201	0.079	56.592	-15.757	0.836	158.9	123.17	93.36	27.29	0.41	158.9	54.67	11.32	21.92	144.91	113.77	84.39	29.13	0.42	144.91	50.51	9.62	21.23	134.01	112.43	95.83	26.09	0.28	134.01
40	75	21.88	35.71	3.13	9.38	8.33	7.14	0	0	88	7.718	6.899	7.116	2.253	0.759	0.077	0.121	0.144	0.446		0.015	0	7.869
29	78.13	12.5	0	18.75	18.75	20.83	17.86	17.86	0	58	14.805	11.118	10.993	5.126	1.583	0.157	0.236	0.246	0.399	0.534	0.197	0.147	94.295	49.503	0.933	165.94	136.27	109.07	28.7		165.94	59.1	8.7	19.1	139.58	116.83	92.83	30.8		139.58	50.88	6.44	16.76	142.69	126.51	112.92	27.38		142.69
48	53.13	6.25	0	18.75	12.5	12.5	28.57	17.86	0	58	24.923	14.645	17.842	13.213		0.163	0.21	0.294	0.266	0.771	0.046	0.01	66.064		1.037	173.99	127.13	103.27	20.24	0.41	173.99	57.55	16.41	20.49	171.06	123.76	99.75	20.2	0.42	171.06	56.31	16.69	20.77	141.61	117.26	105.03	20.06	0.26	141.61
49	56.25	31.25	21.43	18.75	9.38	4.17	10.71	0	0	59	11.507	10.371	10.013	4.199	0.182	0.174	0.231	0.243	0.406	0.641	0.187	0.136	67.685	20.642	1.046
44	59.38	18.75	7.14	0	0	4.17	25	7.14	3.57	56	7.869	6.096	6.58	4.047	1.465	0.117	0.194	0.273	0.378	0.755	0.095	0.054	43.077	7.713	1.133	165	125.86	99.03	24.41	0.4	165	56.14	12.95	20.79			76.74	29.33						141.73	119.41	104.55	23.98	0.26	141.73
46	78.13	28.13	21.43	28.13	31.25	29.17	32.14	28.57	28.57	85	10.422	9.783	7.619	3.083		0.059				0.349	0.048	0.033	14.586	42.452	0.444	173.42	130	104	22.47	0.4	173.42	58.22	14.7	20.95	164.21	128.94	102.36	25.78	0.38	164.21	56.9	11.27	19.9	143.43	119.42	106.19	21.32	0.26	143.43
42	84.38	18.75	35.71	25	37.5	37.5	32.14	28.57	28.57	60	10.582	9.087	7.287	4.274		0.08	0.109	0.116		0.126	0.078	0.062	27.568	16.897
54	81.25	90.63	85.71	100	100	100	85.71	85.71	100	57	4.603	4.389	4.37	3.7	-0.37	0.152	0.198	0.222	0.29	0.636	0.213	0.152	21.552	11.743	0.926	171.28	127.17	101.06	22.32	0.41	171.28	57.21	15.06	21.23	171.83	125.61	99.12	21.86	0.42	171.83	56.86	15.97	21.86	139.04	115.72	101.73	22.5	0.27	139.04
75	17	9	8	8	6	8	11	9	11	56	16.821	9.747	8.922	7.315	-0.449				0.421	0.667	0.173	0.111	103.171	7.037	1.087			83.9	26.64	0.42			11.16	20.63				29.48	0.36						102.53	87.35	25.04	0.29
54	53.13	40.63	39.29	37.5	40.63	37.5	35.71	42.86	32.14	74	12.995	11.448	10.984	5.348	-1.15	0.146	0.201	0.215	0.378	0.39	0.173	0.12	70.285	14.403	0.768		111.91	87.16	24.6	0.41			12.02	19.52				26.66	0.39			8.08	15.17	127.67	107.68	93.73	24.67	0.27	127.67
35	68.75	9.38	0	9.38	3.13	25	7.14	7.14	14.29	84	9.013	3.398	13.791	3.349		0.083	0.132	0.259		0.398	0.083	0.071	22.516	79.095	0.532	173.88	130.8	101.36	24.35	0.42	173.88	58.43	14.25	22.71	163.95	125.87	99.49	24.56	0.39	163.95	56.03	12.54	20.37	141.83	120.27	103.73	26.04	0.27	141.83
55	71.88	9.38	0	9.38	6.25	4.17	7.14	10.71	0	64	18.849	16.852	16.369	7.32	0.598	0.138	0.195	0.213	0.384	0.544	0.226	0.184	119.714	58.451	0.927
43	56.25	28.13	32.14	25	15.63	16.67	25	17.86	14.29	68	13.918	11.672	11.319	5.692	1.005	0.129	0.183	0.208	0.347	0.55	0.19	0.13	78.273	50.549	0.897	169.4	127.74	101.86	22.99	0.4	169.4	57.16	14.05	20.65	136.29	108.86	86.52	26.93	0.37	136.29	48.27	8.77	16.85	142.67	119.29	105.82	21.92	0.26	142.67
49	53.13	56.25	14.29	9.38	9.38	0	14.29	14.29	0	93	7.564	8.03	8.09	3.646	0.431	0.112	0.241	0.248	0.459	0.41	0.227	0.194	56.415	3.305	0.87	158.45	117.42	87.78	25.16	0.45	158.45	53.05	13.77	22.95				25.52	0.42			9.86	16.96	133.82	110.68	94.28	24.88	0.3	133.82
44	71.88	37.5	10.71	3.13	6.25	0	7.14	7.14	0	77	9.548	5.848	6.43	5.467	0.962	0.129	0.219	0.265	0.244	0.268	0.232	0.116	42.559	28.738	0.511	162.91	124.42	96.98	24.98	0.4	162.91	55.5	12.66	21.06			72.65	27.09	0.36			7.19		141.25	119.79	104.8	24.67	0.26	141.25
48	56.25	62.5	60.71	56.25	53.13	50	21.43	50	64.29	68	21.802	18.688	17.898	6.947	1.458	0.13	0.19	0.202	0.341	0.567	0.169	0.113	110.849	49.347	0.908		115.91	91.08	22.4	0.42		52.62	14.49	20.5	143.07	104.97	81.22	23.04	0.43	143.07	47.93	13.39	19.66	129.77	106.86	94.06	21.51	0.28	129.77
45	84.38	3.13	0	0	0	0	3.57	0	0	71	11.305	9.915	9.558	4.761	0.276	0.14	0.202	0.213	0.346	0.475	0.177	0.132	61.113	25.723	0.821	175.1	131.2	105.8	21.99	0.4	175.1	58.74	14.92	20.67	175.78	131.84	104.3	23.12	0.41	175.78	58.95	14.74	21.81	145.21	122.49	108.82	22.55	0.25	145.21
67	21	8	6	4	5	4	5	4	5	66	8.438	7.79	9.77	5.778	0.395	0.165	0.212		0.391		0.197	0.103	50.535	-14.06
55	62.5	31.25	7.14	9.38	0	0	7.14	0	3.57	83	17.639	15.638	18.193	9.886	1.355					0.24			203.661	78.413	0.83		116.77	92.68	23.56	0.4		52.45	12.64	19.27										145.13	119.3	105.43	20.97	0.27	145.13
58	90.63	6.25	3.57	0	0	0	7.14	0	0	68	22.748	21.125	21.227	11.643	0.719	0.151	0.231	0.256	0.392	0.548	0.324	0.214	168.238	110.044	0.939	167.42	124.45	98.87	22.39	0.41	167.42	56.05	14.72	20.83	151.58	111.32	83.83	24.35	0.45	151.58	50.62	13.81	21.88	140.42	117.66	104.65	21.83	0.25	140.42
60	21	9	5	8	6	7	4	4	4	73	16.925	8.679	6.839	0.726		0.099	0.185	0.205	0.252	0.169	0	0	-14.586		0.421	169.03	125.39	103.31	20.15	0.39	169.03	56.55	15.28	19.01	165.4	124.3	101.57	21.36	0.39	165.4	55.83	14.18	18.95	138.81	114.44	104.01	17.99	0.25	138.81
43	65.63	18.75	25	34.38	6.25	0	14.29	0	7.14	73	12.786	11.483	11.988	5.95	0.591	0.101	0.172	0.206	0.328	0.453	0.221	0.184	75.639	28.965	0.782
65	17	7	6	5	4	5	6	8	4	71	15.881	11.57	13.454	4.778		0.107	0.189	0.295	0.314	0.341	0	0	18.06		0.655
44	75	9.38	10.71	6.25	6.25	4.17	7.14	3.57	0	84						0.129	0.146	0.15	0.185				159.464
45	78.13	28.13	17.86	21.88	21.88	16.67	17.86	10.71	3.57	161	6.167	4.977	8.402	4.419	-0.633	0.053		0.19	0.357	0.18	0.324	0.029	51.681	11.205	0.537
63	17	10	7	4	4	5	6	12	11	69	3.728	3.434	4.506	0.768	1.329	0.057		0.117		0.545	0.183	0.13	75.156	16.558
43	62.5	15.63	7.14	15.63	12.5	8.33	21.43	17.86	0	95	9.312	8.376	8.674	6.209	0.835	0.072	0.113	0.134	0.173	0.465	0	0	8.547		0.638
50	68.75	3.13	0	9.38	9.38	0	7.14	7.14	10.71	85	4.072	1.223	0.542	0.226	0.631	0.084	0.136	0.163	0.173	0.289	0.038	0.02	6.336	-5.685	0.462			87.68	19.17	0.41			14.92	17.54	149.71	109.79	87.95	21.22	0.41	149.71	50.07	14.19	18.74			88.45	18.55	0.26
36	78.13	21.88	14.29	12.5	15.63	4.17	7.14	3.57	14.29	83	16.234	10.963	10.819	7.871	1.284	0.118	0.203	0.228	0.308	0.544	0.2	0.107	84.98	76.964	0.852	177.47	130.49	103.59	21.85	0.42	177.47	58.8	16.1	22.04	173.25	128.78	99.79	23.68	0.42	173.25	57.82	14.93	22.78	143.63	118.7	105.67	20.59	0.26	143.63
42	78.13	37.5	0	31.25	0	0	0	0	21.43	52	4.88	1.976	3.326	1.975	0.096	0.191			0.379		0.232	0.179	33.868			163.11	120.43	93.89	23	0.42	163.11	54.46	14.63	21.44	172.5	126.61	97.31	23.38	0.44	172.5	57.15	15.57	23.28	126.47	105.16	92.76	22.07	0.27	126.47
41	81.25	15.63	10.71	15.63	12.5	8.33	10.71	7.14	10.71	79	22.965	18.715	18.832	7.433		0.134	0.199	0.227	0.337	0.431	0.194	0.143	123.54	56.247	0.768	180.31	134.62	100.56	25.63	0.44	180.31	60.1	14.85	25.5	171.65	128.99	94.73	26.73	0.45	171.65	57.62	13.73	25.3	146.63	121.8	103.88	25.15	0.29	146.63
46	56.25	37.5	42.86	18.75	12.5	20.83	14.29	17.86	21.43	64	21.391	18.309	22.479	12.166	0.358	0.152	0.199	0.233	0.331	0.501	0.18	0.026	104.858	6.528	0.833	160.75	117.36	89.56	23.43	0.44	160.75	53.33	14.93	22.38	136.7	100.97	75.02	25.24	0.45	136.7	46.03	12.3	20.61	134.82	110.34	95.22	22.91	0.29	134.82
64	17	10	8	5	6	9	7	11	8	88	4.424	1.34	1.123	0.306	1.307	0.078	0.117	0.119			0.061	0.051	9.119	3.007			114.03	87.72	24.21	0.43		51.54	13.23	20.88			71.28	25.14	0.36			7.83		132.54	107.36	90.79	23.81	0.32	132.54
40	75	6.25	0	18.75	9.38	0	3.57	7.14	0	72	7.012	5.477	6.306	3.113	-0.154	0.076	0.12	0.205	0.33	0.47	0	0	21.251	4.103	0.8	172.52	130.04	99.45	25.12	0.42	172.52	58.05	13.92	23.26	170.23	128.11	96.99	25.5	0.43	170.23	57.27	13.78	23.55	140.7	117.99	101.74	25.02	0.28	140.7
45	59.38	43.75	39.29	40.63	28.13	37.5	28.57	32.14	32.14	50	5.261	4.57	4.491	2.345	0.274	0.173	0.23	0.234	0.383	0.324	0.197	0.154	31.693	15.987	0.707		112.53	91.87	22.12	0.38			12.27	17.19										142.46	118.65	106.33	20.47	0.25	142.46
42	71.88	31.25	32.14	25	15.63	8.33	10.71	3.57	0	86	6.676	4.99	5.584	2.187	1.1	0.055	0.094	0.115	0.171	0.802	0	0	8.259		0.974
50	65.63	43.75	42.86	6.25	9.38	4.17	32.14	7.14	7.14	52	14.464	12.334	12.227	6.468		0.065	0.108		0.186	0.3	0	0	-3.179		0.486
49	84.38	0	3.57	12.5	3.13	4.17	3.57	0	3.57	116	9.842	7.626	7.712	2.603	-1.079			0.298	0.42	0.222	0.09	0.046	47.967	-15.35	0.642
52	90.63	12.5	0	12.5	0	0	14.29	17.86	0	82	18.619	11.031	10.619	5.945		0.105	0.207	0.238	0.321	0.504	0.109	0.075	82.791	47.511	0.825
51	62.5	43.75	50	31.25	18.75	0	39.29	21.43	0	40	3.129	2.75	2.637	1.057	0.329			0.307	0.448	0.467	0	0	6.978	-19.258	0.915
39	93.75	12.5	21.43	12.5	18.75	0	0	3.57	3.57	59	3.522	3.304	2.182	0.494		0.058				0.518	0.062	0.053	7.046	31.703	0.625
48	59.38	28.13	25	25	18.75	25	7.14	35.71	14.29	78	15.034	13.403	13.239	7.495	-0.356	0.109	0.166	0.178	0.307	0.439	0.18	0.133	75.903	29.633	0.747	169.99	126.5	97.43	24.04	0.43	169.99	56.84	14.58	22.74	149.29	112.71	85.4	25.65	0.43	149.29	50.74	12.19	21.07	140.59	116.95	102.38	22.87	0.27	140.59
46	93.75	6.25	7.14	18.75	0	45.83	10.71	0	28.57	78	21.095	18.605	17.453	7.641	1.178	0.122	0.168	0.186	0.336	0.436	0.186	0.144	118.789	63.452	0.772	172.46	125.66	97.49	22.55	0.43	172.46	56.91	16.08	22.87	161.15	117.09	90.22	22.73	0.44	161.15	53.32	15.3	22	141.09	115.01	100.33	21.61	0.29	141.09
42	81.25	43.75	39.29	18.75	34.38	25	7.14	28.57	35.71	105	5.436	5.299	4.786	2.543	0.753	0.071				0.346	0.011	0	5.819	-5.422	0.471	174.4	131.02	104.24	22.9	0.4	174.4	58.59	14.59	21.33	174.43	130.66	103.56	22.94	0.41	174.43	58.49	14.74	21.58	141.84	118.98	104.9	22.87	0.26	141.84
42	28.13	59.38	75	56.25	53.13	54.17	57.14	60.71	10.71	83	12.975	11.137	12.466	6.616	1.906	0.11	0.196	0.269	0.354	0.466	0.152	0.093	74.094	26.361	0.82	168.01	131.66	99.19	28.31	0.41	168.01	57.96	11.14	23.17	151.84	119.78	90.36	28.71	0.4	151.84	52.96	9.87	21.2	140.58	120.72	102.94	28.34	0.27	140.58
54	84.38	25	7.14	37.5	9.38	4.17	3.57	3.57	17.86	62	27.104	25.698	25.622	12.529	0.544	0.13	0.182	0.202	0.334	0.601	0.203	0.166	149.851	42.062	0.935	173.51	124.45	98.32	20.85	0.43	173.51	56.75	17.23	22.22	167.08	121.92	96.63	21.54	0.42	167.08	55.34	15.74	21.15	140.35	113.08	99.05	20.38	0.29	140.35
47	34.38	53.13	75	59.38	62.5	58.33	28.57	25	32.14	76	18.25	16.497	16.143	8.605	-0.077	0.129	0.189	0.205	0.317	0.506	0.181	0.144	95.136	41.55	0.823	169.99	126.58	100.35	22.6	0.41	169.99	56.91	14.78	21.18	162.94	122.66	97.56	23.03	0.4	162.94	55.06	13.67	20.16	136.46	114.3	101.2	22.29	0.26	136.46
73	19	6	7	9	10	7	11	6	6	56								0.314	0.41	0.635	0.233	0.181			1.044	160.47	122.43	92.56	26.39	0.42	160.47	54.65	12.32	22.38		103.88	79.18	27.94	0.4		46.35	9.07	18.49	140.25	116.24	99.25	24.86	0.29	140.25
46	31.25	84.38	71.43	75	65.63	54.17	35.71	50	35.71	91	3.474	2.501	2.866	1.326	1.044	0.066	0.108	0.137	0.37		0	0	9.776	-14.622		178.01	128.36	102.02	20.8	0.43	178.01	58.3	17.33	22.29	172.47	123.61	95.4	21.96	0.45	172.47	56.37	17.01	23.34	146.36	119.66	106.35	19.97	0.27	146.36
25	75	28.13	35.71	28.13	15.63	25	7.14	17.86	10.71	86	9.109	5.272	5.498	1.953	2.023	0.102	0.173	0.206	0.289	0.382	0.092	0.058	34.953	13.946	0.671	176.71	134.74	105.1	24.84	0.41	176.71	59.8	13.66	22.5	180.79	139.13	107.73	25.79	0.4	180.79	61.4	13.26	23.24	143.29	120.88	105.2	24.71	0.27	143.29
61	16	7	8	4	8	7	4	12	4	74	18.555	17.713	17.56	9.903	-1.124	0.126	0.177	0.195	0.325	0.486	0.22	0.187	111.206	54.224	0.811	175.72	131.86	99.5	25.47	0.43	175.72	58.87	14.31	24.37	176.72	133.23	97.27	27.16	0.45	176.72	59.3	13.83	26.18	143.82	118.57	100.81	24.78	0.3	143.82
58	71.88	18.75	0	3.13	0	0	21.43	0	14.29	76	16.332	14.002	14.27	7.449	0.619	0.134	0.195	0.216	0.33	0.454	0.187	0.14	88.001	45.255	0.784	166.34	125.33	96.37	24.84	0.42	166.34	56.11	13.58	22.29	162.15	122.34	91.69	26.1	0.43	162.15	54.8	13.01	23.11	136.46	114.32	99.44	24.12	0.27	136.46
43	71.88	31.25	35.71	34.38	50	54.17	25	14.29	0	98	20.772	16.349	15.753	4.944	1.921	0.127	0.182	0.198	0.342	0.29	0.144	0.085	96.56	27.514	0.632	177.38	133.31	104.56	23.69	0.41	177.38	59.51	14.65	22.43	175.57	133.84	104.66	24.69	0.4	175.57	59.44	13.62	22.24	144.95	121.56	106.33	23.66	0.27	144.95
39	62.5	21.88	3.57	28.13	12.5	37.5	53.57	42.86	42.86	77	22.851	18.481	18.767	9.485	1.69	0.103	0.188	0.215	0.326	0.491	0.204	0.115	120.412	54.399	0.817	171.86	130.28	100.66	24.96	0.41	171.86	58.06	13.62	22.57	157.75	121.26	91.63	26.89	0.42	157.75	54.02	11.71	22.02	140.11	118.99	103.88	25.04	0.26	140.11
56	56.25	37.5	21.43	21.88	21.88	37.5	28.57	53.57	32.14	65	17.786	10.694	9.132	4.661	-0.325					0.369	0.184	0.139	130.697	16.048	0.923	171.59	130.08	96.69	26.75	0.44	171.59	57.92	13.28	24.59	154.65	118.02	85.84	28.06	0.44	154.65	52.74	11.65	23.55	143.82	120.98	102.68	26.68	0.29	143.82
47	75	6.25	0	6.25	18.75	8.33	7.14	21.43	25	62	28.971	20.84	18.714	8.811		0.132	0.189	0.205	0.324	0.573	0.122	0.085	128.733	104.169	0.898	171.33	127.72	103.5	21.42	0.4	171.33	57.4	15.01	20.09	171.82	128.71	101.09	23.43	0.41	171.82	57.66	14.48	21.81	139.96	116.65	104.14	20.96	0.26	139.96
44	56.25	46.88	32.14	12.5	59.38	58.33	60.71	17.86	21.43	57	24.102	21.414	20.745	11.803	-0.51	0.139	0.203	0.22	0.341	0.666	0.186	0.123	127.741	48.025	1.007	174.95	133.65	102.46	25.82	0.41	174.95	59.29	13.27	23.25	170.78	130.04	95.9	27.36	0.44	170.78	57.81	12.9	24.86	143.85	122.62	106.09	26.27	0.26	143.85
46	71.88	43.75	7.14	40.63	18.75	33.33	39.29	10.71	32.14	67	3.977	3.464	4.68	2.522	1.032								77.121			172.15	129.24	99.75	24.44	0.42	172.15	57.81	14.22	22.77	158.2	120.81	91.87	26.17	0.42	158.2	53.96	12.17	21.81	144.16	120.55	105.04	23.79	0.27	144.16
55	78.13	0	0	18.75	6.25	8.33	7.14	0	0	84	11.064	10.935	12.308	5.846	0.405	0.115	0.139	0.187	0.323	0.387	0.303	0.245	76.345	28.424	0.71	172.48	129.71	98.94	25.11	0.43	172.48	57.96	14.04	23.42	162.82	123.23	91.27	26.8	0.44	162.82	55.1	12.79	23.74	140.73	117.15	101.31	24.11	0.28	140.73
51	62.5	53.13	32.14	31.25	37.5	16.67	32.14	46.43	35.71	87	5.405	5.381	3.81	1.603	0.21	0.126	0.134	0.143	0.218		0.108	0.086	18.386	4.247		175.26	133.24	101.26	25.93	0.42	175.26	59.2	13.52	23.81	166.52	127.44	94.04	27.64	0.44	166.52	56.63	12.33	24.28	143.53	121.14	103.41	26.51	0.28	143.53
63	14	12	17	12	12	7	9	10	10	103	7.237	6.001	11.52	2.761		0.102	0.124	0.238	0.292	0.356	0.171	0.096	39.803	33.201	0.648	171.21	130.39	99.72	25.74	0.42	171.21	58	13.21	23	163.27	125.47	94.53	27.01	0.42	163.27	55.77	12.04	22.8	135.98	115.04	100.03	25.04	0.26	135.98
51	53.13	28.13	32.14	28.13	28.13	37.5	28.57	53.57	14.29	75	21.959	20.552	21.534	8.466	0.692	0.127	0.164	0.188	0.359	0.44	0.209	0.173	133.031	44.228	0.798	165.96	127.03	95.81	26.7	0.42	165.96	56.49	12.46	23.09	154.31	118.08	85.72	28.31	0.44	154.31	52.72	11.46	23.57	136.26	114.3	97.22	26.25	0.29	136.26
55	84.38	25	0	25	12.5	8.33	7.14	14.29	0	75	10.534	10.046	9.945	4.836		0.151	0.19	0.201	0.379	0.48	0.195	0.152	63.039	17.144	0.859	162.96	123.19	96	24.37	0.41	162.96	55.18	13.26	21.19	145.77	110.59	83.01	26.37	0.43	145.77	49.74	11.62	21.05	134.14	112.27	99.3	22.34	0.26	134.14
32	56.25	46.88	32.14	31.25	50	70.83	32.14	28.57	21.43	76	26.078	19.835	18.661	10.833	0.437	0.11	0.185	0.213	0.334	0.432	0.171	0.092	134.05	51.342	0.766	170.45	128.6	102.3	23.15	0.4	170.45	57.5	14.06	20.88	175.59	133.87	103.33	25.36	0.41	175.59	59.43	13.5	22.96	129.83	111.24	99.83	22.81	0.23	129.83
62	21	6	6	14	10	6	4	5	8	62	22.168	17.164	16.024	11.375	-1.26	0.199		0.29	0.371	0.587	0.194	0.15	132.157	51.253	0.958	176.11	136.34	100.33	28.51	0.43	176.11	60.07	12.16	25.47	170.51	134.91	100.7	29.41	0.41	170.51	59.1	10.59	23.86	140.94	119.32	101.2	27.36	0.28	140.94
53	81.25	25	0	31.25	28.13	20.83	10.71	3.57	17.86	71	17.108	13.851	13.51	8.965	0.203	0.117	0.197	0.209	0.31	0.548	0.172	0.097	82.779	46.467	0.858	167.49	124.03	96.75	23.14	0.42	167.49	55.92	14.79	21.85	158.12	118.71	90.92	24.81	0.42	158.12	53.39	13.19	21.61	135.67	112.31	98.18	22.61	0.28	135.67
54	71.88	25	25	25	28.13	29.17	28.57	32.14	25	78	28.88	28.099	26.957	11.627	0.161	0.145	0.197	0.217	0.329	0.422	0.196	0.162	159.881	45.856	0.75	169.92	122.53	94.19	22.45	0.45	169.92	55.79	16.42	23.19	140.22	103.8	80.15	23.62	0.43	140.22	47.27	12.71	19.34	142.6	116.38	99.29	23.67	0.3	142.6
51	75	37.5	64.29	15.63	34.38	20.83	17.86	3.57	28.57	93	11.55	8.28	9.814	8.272	1.542	0.06	0.108	0.15		0.8	0	0	5.157		0.908	167.75	121.74	95.99	21.53	0.43	167.75	55.36	16.07	21.56	158.9	113.82	87.8	21.95	0.45	158.9	52.19	15.92	21.84	137.68	113.65	99.8	21.93	0.28	137.68
60	19	7	7	8	14	9	4	7	5	76	24.884	22.832	22.592	10.419	0.621	0.117	0.168	0.192	0.333	0.391	0.207	0.177	142.772	52.378	0.724	165.42	124.61	96.61	24.42	0.42	165.42	55.83	13.59	21.76	171.47	127.69	95.27	25.53	0.44	171.47	57.28	14.4	24.55	135.41	110.98	95.46	23.3	0.3	135.41
51	68.75	31.25	35.71	31.25	43.75	50	57.14	21.43	42.86	86	18.395	16.664	16.353	8.15	1.316	0.112	0.16	0.174	0.329	0.554	0.204	0.163	101.902	58.359	0.883	169.93	126.73	99.65	23.12	0.41	169.93	56.93	14.62	21.6	176.55	128.74	96.63	24.1	0.45	176.55	58.15	16.09	25.05	135.84	113.49	99.62	22.97	0.27	135.84
57	81.25	18.75	25	31.25	18.75	0	14.29	0	14.29	64	8.825	7.822	9.546	5.996	1.191		0.243	0.298	0.44	0.862	0	0	34.592	-56.945	1.302	175.34	131.33	99.84	25.02	0.43	175.34	58.7	14.46	23.96	172.26	126.95	93.35	25.55	0.46	172.26	57.15	14.98	25.48	141.67	118.81	102.25	25.2	0.28	141.67
55	68.75	15.63	32.14	6.25	18.75	20.83	17.86	14.29	17.86	101	4.453	4.169	2.41	0.828		0.069					0.08	0.073	11.573	7.543		171.27	125.72	97.99	22.71	0.43	171.27	56.8	15.58	22.41	164.34	122.45	97.82	22.22	0.4	164.34	55.17	14.4	20.19	139.62	114.9	99.94	22.62	0.28	139.62
60	22	6	11	9	10	12	8	4	6	76	21.011	16.201	15.453	8.949	0.728	0.123	0.19	0.209	0.325	0.473	0.164	0.098	104.385	49.991	0.798	176.21	133.04	102.02	25.09	0.42	176.21	59.27	14.09	23.5	177.56	133.77	100.75	25.79	0.43	177.56	59.58	14.17	24.65	140.01	117.43	102.03	24.33	0.27	140.01
72	18	7	10	12	11	7	12	11	6	74	26.912	25.767	25.483	9.63		0.159	0.206	0.218	0.358	0.459	0.193	0.16	151.677	32.628	0.818	168.67	126.08	96.23	24.72	0.43	168.67	56.56	14.15	23.02	157.71	117.92	88.69	25.41	0.44	157.71	53.11	13.26	22.49	139.34	115.72	100.09	23.89	0.28	139.34
49	18.75	81.25	92.86	59.38	75	79.17	85.71	78.57	53.57	83	19.004	15.293	15.13	7.76	0.753	0.137	0.216	0.244	0.362	0.382	0.195	0.137	106.219	39.046	0.744	177.71	131.3	96.87	25.55	0.45	177.71	58.92	15.24	25.94	170.79	126.31	91.68	26.26	0.46	170.79	56.8	14.56	25.91	142.05	118.8	101.39	25.7	0.29	142.05
42	68.75	25	32.14	25	15.63	33.33	67.86	39.29	21.43	67	13.688	12.485	12.412	6.97	0.23	0.131	0.197	0.214	0.359	0.527	0.233	0.192	88.234	48.241	0.886		112.68	84.51	25.33	0.44			12.97	21.89				27.2	0.42			8.91	17.17	127.59	105.87	90.53	24.83	0.29	127.59
38	78.13	21.88	28.57	31.25	25	54.17	17.86	10.71	10.71	61	15.887	15.612	15.657	10.034	0.399	0.156	0.194	0.221	0.366	0.709	0.25	0.193	106.256	87.885	1.076	172.78	129.01	103.27	22.22	0.4	172.78	57.88	14.9	20.9	163.44	121.93	95.54	23.32	0.42	163.44	54.9	14.11	21.1	144.15	121.4	107.4	22.86	0.25	144.15
47	59.38	25	17.86	28.13	53.13	25	10.71	0	0	85	13.594	10.373	9.857	4.263	1.146	0.129	0.193	0.217	0.312	0.383	0.136	0.079	59.698	19.988	0.695				19.78	0.41			13.45	16.36			76.66	20.45	0.41		43.76	13.07	16.52				19.37	0.27
61	17	11	11	12	10	7	6	10	8	76	32.277	26.007	24.59	11.578	0.946	0.135	0.204	0.216	0.322	0.499	0.158	0.114	156.701	58.379	0.821		117.08	92.38	22.61	0.42		52.98	14.12	20.23	160.82	115.74	88.18	22.77	0.45	160.82	52.91	15.73	22.61	128.47	104.85	91.15	22.03	0.29	128.47
40	59.38	31.25	53.57	25	18.75	29.17	14.29	17.86	21.43	96	8.311	6.853	8.164	4.604	0.737	0.116	0.151	0.181	0.267	0.578	0.004	0	23.553	-2.455	0.845	176.41	129.52	100.64	22.87	0.43	176.41	58.39	15.93	23.12	177.74	129.23	99.26	22.91	0.44	177.74	58.44	16.53	24	144.17	119.02	103.24	23.12	0.28	144.17
49	81.25	40.63	14.29	43.75	37.5	33.33	7.14	7.14	10.71	62	34.231			14.621	0.768	0.131	0.187	0.206	0.354	0.634	0.202	0.15	195.932	102.213	0.988	167.51	121.54	99.24	19.61	0.41	167.51	55.34	16.34	19.68	172.05	126.78	99.71	22.45	0.42	172.05	57.18	15.49	21.96	130.15	108.38	98.7	18.47	0.24	130.15
34	53.13	18.75	60.71	28.13	59.38	66.67	25	14.29	0	74	19.532	15.766	15.394	8.575	1.215	0.111	0.177	0.191	0.322	0.552	0.185	0.09	98.921	49.955	0.874	171.46	130.02	100.95	24.74	0.41	171.46	57.95	13.61	22.26	170.11	128.83	98.97	25.18	0.42	170.11	57.47	13.52	22.7	139.03	117.8	102.8	24.85	0.26	139.03
70	20	9	15	9	10	8	7	6	6	87	33.219			14.173	-0.621	0.128	0.151	0.185	0.325	0.427	0.199	0.17	182.301	53.018	0.752			86.14	22.88	0.41			13.03	19				26.1				6.78		134.56	107.36	91.82	21.82	0.32	134.56
56	75	12.5	10.71	12.5	25	8.33	28.57	21.43	14.29	75	15.221	14.537	14.388	8.218	-0.208	0.159	0.196	0.212	0.365	0.438	0.223	0.168	93.583	42.501	0.803	173.6	130.24	98.97	25.14	0.43	173.6	58.22	14.23	23.77	173.31	130.05	95.34	26.71	0.45	173.31	58.08	13.92	25.6	138.73	115.72	100.52	23.86	0.28	138.73
53	62.5	34.38	53.57	43.75	43.75	37.5	25	21.43	25	64	20.773	20.358	20.7	7.46	0.615	0.172	0.196	0.234	0.471	0.459	0.232	0.199	148.126	23.55	0.93	171.69	129.49	100.13	24.62	0.42	171.69	57.83	13.92	22.57	172.61	129.74	97.17	25.9	0.44	172.61	57.95	13.94	24.4	140.43	117.34	101.1	24.78	0.28	140.43
41	46.88	56.25	21.43	43.75	46.88	50	35.71	46.43	25	83	5.369	3.695	3.981	1.276	1.067	0.093	0.142	0.152	0.205	0.41	0	0	5.34	-32.211	0.615	169.38	124.69	99.64	21.55	0.41	169.38	56.35	15.48	20.83	168.55	123.02	94.45	23.13	0.44	168.55	55.75	15.59	22.96	138	114.25	101.26	21.21	0.27	138
44	81.25	18.75	14.29	0	12.5	25	0	0	0	53	4.681	2.516	2.516	1.734		0.09	0.127	0.127		0.103			15.937	16.479		174.22	128.57	100.08	23.06	0.43	174.22	57.89	15.47	22.73	166.57	122.09	92.55	23.95	0.44	166.57	55.26	15.1	23.33	142.56	118.67	104.24	22.6	0.27	142.56
45	78.13	9.38	3.57	6.25	12.5	8.33	25	14.29	7.14	57	9.733	10.275	10.48	5.443	0.276	0.125	0.193	0.213	0.471	0.612	0.358	0.247	83.749	45.706	1.084	178.16	137.97	103.86	27.55	0.42	178.16	60.76	12.45	24.47	176.93	136.67	100.98	28.2	0.43	176.93	60.25	12.38	25.37	143.17	122.33	103.86	28.2	0.27	143.17
45	68.75	6.25	0	12.5	12.5	12.5	21.43	3.57	0	65	12.926	12.11	12.224	7.145	0.242	0.138	0.19	0.207	0.39	0.544	0.286	0.205	90.232	50.95	0.934	169.98	127.24	96.69	25.01	0.43	169.98	57.01	14.12	23.38	158.99	120.31	87.13	27.7	0.45	158.99	53.85	12.39	24.36	134.95	112.65	97.3	24.46	0.28	134.95
49	34.38	50	60.71	56.25	46.88	25	67.86	39.29	67.86	59	20.176	18.637	19.431	9.597	0.65	0.164	0.218	0.255	0.464	0.565	0.255	0.204	155.328	65.66	1.029	175.76	135.59	100.51	27.97	0.43	175.76	59.84	12.42	25.07	163.56	125.39	90.92	28.47	0.44	163.56	55.73	11.92	24.78	144.34	123.21	105.52	27.34	0.27	144.34
39	90.63	6.25	7.14	3.13	18.75	12.5	25	3.57	0	102	4.576	2.768	5.097	1.524	1.884	0.175						0.096	33.522	105.659		165.47	124.67	96.15	24.69	0.42	165.47	55.84	13.54	22.04	145.76	111.14	84.49	26.1	0.42	145.76	49.91	11.44	20.42	141.42	117.13	101.78	23.23	0.28	141.42
61	19	8	4	8	9	6	7	10	5	91	19.807	14.596	13.207	4.466	2.204	0.121	0.184	0.196	0.291	0.368	0.125	0.089	80.388	34.633	0.66	168.52	129.27	102.6	24.28	0.39	168.52	57.46	12.92	20.62	164.29	126.4	98.68	25.35	0.4	164.29	56.19	12.33	21.04	140.54	118.37	104.68	22.91	0.26	140.54
61	18	8	6	8	11	8	11	8	5	84	5.541	4.435	5.741	1.535	1.004	0.087	0.124	0.166	0.301	0.357	0.038	0.002	15.892	-10.22	0.657	171.06	127.35	98.95	23.62	0.42	171.06	57.2	14.71	22.38	153.67	114.46	86.93	24.74	0.43	153.67	51.72	13.26	21.59	141.39	117.67	102.96	22.97	0.27	141.39
51	75	37.5	32.14	12.5	15.63	4.17	17.86	14.29	42.86	79	14.861	13.055	12.91	7.151	-0.4	0.132	0.184	0.204	0.35	0.411	0.192	0.144	82.902	38.937	0.761	164.56	123.93	98.41	23.15	0.4	164.56	55.59	13.75	20.41	155.33	117.72	91.61	24.58	0.41	155.33	52.83	12.59	20.41	136.16	114.63	101.74	22.47	0.25	136.16
55	68.75	25	25	6.25	15.63	25	21.43	28.57	17.86	66	11.974	8.722	9.415	5.114	1.482	0.101	0.209	0.244	0.3	0.606	0.152	0.063	54.273	17.05	0.906	163.13	120.99	91.97	24.47	0.44	163.13	54.57	14.18	22.68	143.24	109.32	84.2	25.53	0.41	143.24	49.14	11.33	19.51	134.27	110.72	95.34	23.69	0.29	134.27
49	68.75	31.25	0	18.75	28.13	50	42.86	28.57	14.29	93	11.44	8.279	9.144	3.735	2.448	0.146	0.212	0.242	0.374	0.345	0.145	0.073	62.325	24.577	0.72	175.43	129.09	103.31	21.45	0.41	175.43	58.21	15.97	21.37	167.01	123.54	97.92	22.25	0.41	167.01	55.76	14.95	20.97	151.08	125.72	110.04	22.92	0.27	151.08
63	22	5	12	6	9	6	12	5	4	71	29.824	27.825	26.53	13.704		0.205	0.235	0.247	0.32	0.523	0.179	0.124	150.748	35.711	0.843	174.62	132.52	100.07	26.12	0.43	174.62	58.93	13.54	24.1	155.84	118.25	88.41	26.55	0.43	155.84	52.98	12.25	22.43	146.43	122.34	105.23	24.92	0.28	146.43
68	20	6	6	5	14	6	10	10	5	71	16.347	8.66	15.786	8.627		0.118	0.165				0	0	22.098			170.69	126.47	98.72	23.14	0.42	170.69	56.93	14.99	22.16	159.3	121	94.84	24.35	0.4	159.3	54.18	12.79	20.45	142.66	116.78	100.87	22.84	0.29	142.66
66	18	11	8	12	18	14	9	11	5	87	4.447	3.669	4.932	1.847	0.481	0.11	0.146	0.192	0.302	0.298	0.152	0.02	20.724	1.722	0.6			85.34	25.87	0.4			10.72	18.95			72.2	27.46	0.35			6.84		129.72	106.31	89.68	24.93	0.31	129.72
41	59.38	31.25	21.43	46.88	40.63	50	46.43	39.29	39.29	53	5.226	3.865	5.376	3.221	1.863	0.065	0.145		0.314		0	0	8.461	-63.621		164.86	121.02	93.83	22.97	0.43	164.86	54.81	15.06	21.99	156.4	114.11	86.49	23.71	0.45	156.4	51.95	14.58	22.2	132.61	110.57	97.16	22.7	0.27	132.61
66	15	10	9	12	12	9	11	14	5	84	23.433	23.349	23.899	8.478		0.153	0.163	0.195	0.347	0.367	0.181	0.152	129.463	38.922	0.714		115.16	90.15	24.57	0.4		51.68	12.1	19.63	134.24	105.9	81.67	27.65	0.39	134.24	47.16	9.06	18.16	128.45	105.71	93.18	21.3	0.27	128.45
66	23	4	12	8	9	9	8	4	4	70	5.596	3.017	5.336	1.212	0.858	0.06	0.102	0.153	0.216	0.328	0.043	0.03	15.967	2.277	0.544	160.2	121.57	91.48	26.27	0.43	160.2	54.38	12.58	22.62	144.68	110.24	81.95	27.06	0.43	144.68	49.51	11.25	21.33	133.14	110.39	93.09	25.92	0.3	133.14
36	75	40.63	14.29	28.13	12.5	33.33	25	17.86	32.14	87	6.035	4.381	5.487	2.378	1.572	0.099	0.138	0.267	0.333	0.422	0.112	0.038	31.677	12.604	0.755	169.84	126.63	102.8	21.33	0.39	169.84	56.94	14.9	19.85	160.94	120.45	95.68	22.77	0.41	160.94	54.24	13.86	20.09	144.79	121.1	107.56	21.83	0.26	144.79
38	75	18.75	14.29	12.5	15.63	29.17	14.29	21.43	7.14	81	6.97	5.757	7.045	2.676	-0.293	0.143	0.171	0.187	0.246	0.092	0.132	0.112	30.833	6.377		182.29	136.88	102.36	25.91	0.44	182.29	60.92	14.63	25.61	183.44	139.65	103.36	27.19	0.44	183.44	61.76	13.73	26.17	147.11	123.02	105.72	25.08	0.28	147.11
59	68.75	21.88	21.43	18.75	43.75	8.33	17.86	7.14	39.29	58	17.517	17.188	17.112	5.88	-0.493	0.196	0.234	0.247		0.442	0.232	0.188	141.983	26.465	1.036	164.73	120.77	94.91	22.22	0.42	164.73	54.75	15.22	21.29	150.72	111.76	87.13	23.24	0.42	150.72	50.69	13.47	20.05	134.64	109.83	95.51	21.96	0.29	134.64
54	53.13	34.38	17.86	6.25	18.75	20.83	39.29	7.14	10.71	60	27.06	23.957	23.779	14.364	1.485	0.137	0.202	0.227	0.346	0.727	0.21	0.166	158.308	111.766	1.073	167.81	127.38	101.2	23.58	0.4	167.81	56.88	13.51	20.61	163.67	124.57	96.09	25.29	0.41	163.67	55.61	12.83	21.73	136.89	115.38	102.04	22.97	0.25	136.89
40	50	31.25	10.71	46.88	59.38	54.17	32.14	53.57	32.14	98	3.538	1.226	2.501	1.19	1.312	0.104	0.205	0.243	0.203	0.463	0	0	4.909	-6.151	0.666	176.2	130.57	103.1	22.55	0.41	176.2	58.66	15.49	22.1	174.43	128.91	100.71	22.96	0.42	174.43	58.01	15.43	22.54	141.3	118.58	104.82	22.63	0.26	141.3
46	53.13	46.88	42.86	34.38	37.5	45.83	50	10.71	42.86	64	14.162	13.517	13.427	4.914	0.143	0.17	0.196	0.236	0.436	0.548	0.214	0.178	100.982	34.157	0.984	171.09	133.25	101.93	27.17	0.4	171.09	58.75	11.82	22.75	170.49	134.85	101.25	29.11	0.41	170.49	59.09	10.66	23.55	133.13	115.52	100.99	27.12	0.24	133.13
53	71.88	6.25	7.14	3.13	3.13	0	3.57	0	0	62	23.354	22.366	21.896	12.264	-0.082	0.165	0.21	0.225	0.368	0.592	0.23	0.189	150.669	85.321	0.96	165.2	127.02	99.78	24.98	0.4	165.2	56.47	12.48	20.81	160.52	122.59	94.58	25.49	0.41	160.52	54.72	12.43	21.34	137.32	115.45	99.84	24.99	0.27	137.32
30	40.63	46.88	32.14	18.75	75	54.17	25	60.71	14.29	92	10.648	10.033	14.433	4.877	0.833	0.196	0.219	0.287	0.478	0.201		0.347	132.204	30.022	0.679	176.89	131.59	104.3	22.55	0.41	176.89	59.01	15.34	21.91	170.45	129.96	104.25	23.3	0.39	170.45	57.88	13.5	20.29	146.95	122.69	107.69	22.93	0.27	146.95
43	40.63	37.5	21.43	9.38	40.63	50	28.57	75	7.14	70	3.475	2.856	2.895	0.778	0.053			0.298	0.498	0.255	0.176	0.126	23.772	2.079	0.754	170.82	127.75	99.72	23.65	0.42	170.82	57.29	14.45	22.06	167.62	124.55	95.65	24.09	0.43	167.62	56.05	14.48	22.64	138.33	117.22	103.8	23.31	0.25	138.33
53	75	43.75	28.57	3.13	34.38	25	25	14.29	7.14	85	28.63	23.271	22.902	11.588		0.129	0.205	0.211	0.313	0.428	0.172	0.122	141.804	47.194	0.741	166.45	122	97.68	21.22	0.41	166.45	55.3	15.52	20.5	165.02	120.07	94.29	21.87	0.43	165.02	54.59	15.67	21.45	136.19	111.56	98.29	21	0.28	136.19
43	84.38	21.88	7.14	21.88	43.75	54.17	17.86	14.29	35.71	58	7.051	3.693	6.285	3.629	2.656	0.124	0.174	0.226	0.172	0.667	0.037	0	11.42	13.432	0.839	175.01	129.28	100.59	23.13	0.43	175.01	58.16	15.47	22.83	170.39	125.5	93.59	24.93	0.45	170.39	56.58	14.98	24.56	142.86	118.42	103.83	22.43	0.27	142.86
30	53.13	25	60.71	28.13	40.63	41.67	39.29	39.29	14.29	79	5.682	2.164	7.616	2.071		0.053	0.094	0.135	0.182	0.534	0.023	0.004	13.709	20.274	0.716				21.56	0.42			13.43	18.1	149.29	107.08	81.34	22.73	0.46	149.29	49.22	14.95	21.43				22.17	0.28
60	18	7	17	11	13	9	13	7	7	66	17.587	16.933	16.743	7.611	0.123	0.136	0.177	0.187	0.366	0.551	0.206	0.168	103.63	33.976	0.916	168.28	127.87	98.19	25.41	0.42	168.28	57.01	13.19	22.49	153.79	117.06	88.6	26.19	0.42	153.79	52.44	12.03	21.57	142.34	118.82	102.33	24.74	0.28	142.34
51	56.25	9.38	7.14	15.63	15.63	33.33	21.43	0	7.14	80	10.024	7.972	9.877	1.471	1.084	0.056	0.096	0.141	0.445	0.315	0	0	12.085	-53.471	0.76	171.34	129.02	101.67	23.56	0.41	171.34	57.7	14.16	21.52	166.64	127.01	100.99	23.78	0.39	166.64	56.65	13.2	20.4	141.17	117.52	103.02	22.81	0.27	141.17
54	40.63	65.63	60.71	59.38	46.88	41.67	78.57	75	10.71	61	7.301	7.182	9.035	2.35	0.9	0.134	0.197			0.884	0	0	44.521			164.05	131.5	107.19	25.66	0.35	164.05	57.62	10.27	18.15	162.45	131.19	103.57	28.15	0.36	162.45	57.31	9.43	19.73	139.71	120.31	107.45	23.91	0.23	139.71
46	56.25	43.75	35.71	15.63	6.25	20.83	28.57	35.71	0	55	18.671	17.17	18.355	10.285	0.337	0.197	0.23	0.255	0.435	0.86	0.263	0.176	126.983	53.636	1.295		124.66	95.74	28.77	0.39		54.78	9.51	20.65		107.45	84.79				46.83		15.73	140.93	118.46	100.72	26.48	0.29	140.93
63	14	11	7	8	4	8	9	12	6	84	24.535	19.54	18.66	9.043	0.244	0.128	0.198	0.217	0.324	0.339	0.161	0.12	121.212	32.768	0.663	176.66	134.28	102.17	25.87	0.42	176.66	59.63	13.63	23.9	171.81	130.83	97.87	26.75	0.43	171.81	58.15	13.07	24.24	144.58	121.17	105.1	24.43	0.27	144.58
45	59.38	34.38	10.71	31.25	40.63	25	32.14	42.86	53.57	85	12.342	11.668	15.117	6.474	0.527		0.267	0.311		0.54	0.4	0.314	141.73	48.772	1.085	160.1	120.49	98.59	21.36	0.38	160.1	54.2	13.74	18.36	154.24	118.01	97.03	22	0.37	154.24	52.87	12.46	17.34	133.24	112.51	101.28	21.08	0.24	133.24
53	56.25	25	28.57	25	31.25	41.67	28.57	42.86	14.29	73	6.421	6.214	7.066	0.852	0.938	0.068		0.119	0.25	0.379	0	0	11.192	-39.526	0.629	170.22	128.76	99.7	24.73	0.41	170.22	57.47	13.66	22.3	154.33	119.73	93.46	25.9	0.39	154.33	53.27	11.24	19.91	139.3	117.43	101.86	24.95	0.27	139.3
50	53.13	40.63	35.71	40.63	34.38	33.33	35.71	50	21.43	69	9.169	9.169	10.781	7.183	0.292	0.128	0.128	0.156	0.246	0.545	0.357	0.26	45.496	76.344	0.791	167.01	129.49	99.73	26.54	0.4	167.01	57.3	11.92	21.98	147.72	115.79	88.21	27.81	0.4	147.72	51.41	10.07	20.3	139.9	119.39	103.53	26.16	0.26	139.9
49	53.13	25	7.14	18.75	25	41.67	50	75	21.43	82	19.645	17.135	16.258	7.439	0.643	0.098	0.148	0.167	0.321	0.355	0.179	0.117	102.036	37.792	0.676	173.76	136.89	102.57	28.92	0.41	173.76	59.98	11.07	24.06	167.36	133.11	99.14	29.88	0.41	167.36	58.27	10.08	23.58	140.58	120.66	102.61	28.51	0.27	140.58
46	43.75	46.88	53.57	28.13	40.63	20.83	32.14	46.43	21.43	78	23.796	20.544	19.678	9.849	0.383	0.125	0.181	0.195	0.309	0.43	0.161	0.112	113.693	51.574	0.739	173.62	129.17	100.08	23.74	0.42	173.62	57.97	14.9	22.82	162.08	122.01	94.68	24.33	0.42	162.08	54.75	13.41	21.36	143.06	119.46	104.01	23.74	0.27	143.06
45	81.25	12.5	7.14	9.38	15.63	20.83	35.71	25	21.43	78	15.549	14.086	14.074	7.485	0.465	0.118	0.166	0.186	0.334	0.445	0.203	0.159	89.917	45.112	0.779	169.6	130.93	103.01	25.16	0.39	169.6	58.01	12.52	21.13	163.91	130.77	98.85	29.44	0.4	163.91	57.28	9.85	22.37	137.41	119.05	104.58	26.44	0.24	137.41
47	59.38	28.13	17.86	9.38	53.13	37.5	39.29	50	7.14	64	10.081	9.632	9.772	3.885	0.574	0.116	0.144	0.161	0.345	0.564	0.19	0.138	57.281	26.53	0.909	179.84	135.08	104.96	24.14	0.42	179.84	60.23	14.77	23.22	175.62	132.97	100	26.16	0.43	175.62	59.15	13.72	24.45	148.98	123.44	107.83	22.76	0.28	148.98
51	75	15.63	0	15.63	25	4.17	46.43	28.57	7.14	64	18.184	17.454	17.788	4.65	0.101	0.152	0.209	0.249		0.276	0.259	0.22	172.301	15.173	0.878	175.63	133.02	105.87	23.35	0.4	175.63	59.26	14.18	21.33	154.6	116.92	91.76	24.02	0.41	154.6	52.54	12.73	19.93	150.97	127.69	113.07	23.14	0.25	150.97
60	19	11	4	8	10	6	6	5	6	75	19.61	15.825	15.302	7.648	1.151	0.103	0.161	0.175	0.302	0.503	0.168	0.096	94.27	52.851	0.805	171.08	129.8	98.48	25.88	0.42	171.08	57.82	13.36	23.45	156.44	121.43	92.38	27.21	0.41	156.44	53.93	11.12	21.45	140.19	117.42	101.18	24.98	0.28	140.19
52	81.25	6.25	3.57	12.5	18.75	8.33	10.71	7.14	17.86	57	3.373	2.721	3.895	1.62	0.839	0.169	0.201				0.115	0.053	48.398	28.479		169.58	126.02	100.12	22.37	0.41	169.58	56.72	14.89	21.05	165.27	126.66	101.04	23.94	0.39	165.27	56.41	12.81	20.02	139.73	116.05	102.56	21.78	0.27	139.73
44	87.5	9.38	7.14	46.88	43.75	33.33	39.29	14.29	21.43	72	4.855	3.956	6.202	2.221	2.036	0.092	0.125	0.192	0.33	0.543	0.172	0.104	18.673	14.122	0.873	172.33	126.05	101.23	20.94	0.41	172.33	57.06	16.12	20.95	169.84	124.58	97.54	22.44	0.43	169.84	56.34	15.56	22.02	142.6	117.36	104.23	20.53	0.27	142.6
50	68.75	40.63	17.86	0	3.13	16.67	14.29	0	21.43	79	8.705	7.804	7.602	3.959	0.323	0.123	0.168	0.186	0.312	0.504	0.165	0.086	41.063	17.457	0.817	175.25	131.06	107.13	21.08	0.39	175.25	58.74	15.18	19.93	175.41	133.18	108.08	22.36	0.38	175.41	59.31	14.2	20.15	143.87	120.13	107.98	20.31	0.25	143.87
53	53.13	46.88	25	43.75	59.38	29.17	57.14	53.57	50	77	19.695	17.53	16.729	6.945	0.606	0.144	0.191	0.208	0.33	0.46	0.159	0.115	94.282	36.392	0.79	176.62	131.1	108.21	20.07	0.39	176.62	58.92	15.82	19.6	180.76	134.51	108.3	21.71	0.4	180.76	60.25	15.73	21.4	141.41	119.61	109.19	19.4	0.23	141.41
58	46.88	46.88	64.29	40.63	68.75	45.83	50	35.71	46.43	61	29.733	24.906	24.185	16.042				0.311	0.41	0.604	0.248	0.196	204.728	73.009	1.014		116.22	92.42	24.41	0.39		51.95	11.59	18.68		102.36	80.55	26.69	0.38		45.66	8.88	16.72	132.88	110.12	95.56	23.41	0.28	132.88
50	84.38	28.13	7.14	15.63	6.25	8.33	21.43	7.14	7.14	68	7.791	7.341	9.219	5.35	0.716	0.119	0.141	0.25	0.345	0.585	0.247	0.201	49.292	32.999	0.93	176.83	132.03	105.08	22.53	0.41	176.83	59.13	15.15	21.63	177.36	133.27	105.52	23.18	0.41	177.36	59.51	14.74	21.9	145.73	121	105.85	22.79	0.27	145.73
49	53.13	56.25	78.57	46.88	53.13	37.5	25	28.57	42.86	75	29.143	29.143		16.298	-0.265	0.133	0.133	0.17	0.291	0.492	0	0	55.104		0.783	184.34	135.92	111.95	19.87	0.39	184.34	61.06	16.78	20.53	189.1	138.92	112.35	20.77	0.41	189.1	62.35	17.2	22.13	150.11	124.95	112.74	19.6	0.25	150.11
34	68.75	53.13	28.57	31.25	34.38	33.33	3.57	3.57	10.71	107	4.944	3.262	4.309	0.505	2.628	0.056	0.098	0.162		0.504	0	0	1.19	-31.963	1.196	168.26	132.08	109	23.37	0.35	168.26	58.26	11.89	18.07	180.31	140.41	111.45	25.24	0.38	180.31	61.73	12.7	21.6	131.39	116.66	106.89	23.93		131.39
62	19	6	6	6	6	8	4	7	10	73	8.486	8.367	8.881	1.013	1.641	0.141	0.157	0.181	0.235	0.466	0.084	0.059	22.216	-23.24	0.701	172.51	130.7	104.66	23.02	0.39	172.51	58.3	14.01	20.67	172	126.99	100.65	22.15	0.41	172	57.25	15.43	21.51	143.55	120.44	105.83	23.24	0.26	143.55
60	19	7	9	11	6	8	9	9	12	66	17.065	17.435	18.336	4.777	0.331	0.129	0.149	0.195		0.315	0.247	0.199	164.228	19.009	0.935	171.33	134.22	104.02	26.91	0.39	171.33	59.06	11.59	21.99	159.16	124.97	95.15	27.96	0.4	159.16	55.2	10.61	21.61	143.98	122.43	105.88	26.07	0.26	143.98
71	24	5	4	5	6	4	9	4	4	68	31.829			16.091		0.176	0.214	0.226	0.33	0.574	0.196	0.154	168.245	45.78	0.904	169.36	127.04	104.29	20.98	0.38	169.36	57.02	14.61	19.09	172.11	126.7	103.84	20.09	0.4	172.11	57.24	15.9	19.71	143.36	118.64	105.65	20.67	0.26	143.36
67	24	4	4	7	7	8	10	6	4	64	33.242			13.587	1.243	0.13	0.184	0.228	0.356	0.577	0.218	0.191	197.856	77.635	0.933	168.45	130.04	104.89	23.74	0.38	168.45	57.69	12.68	19.63	156.73	121.05	97.76	23.69	0.38	156.73	53.95	11.93	18.42	145.12	123.13	108.62	23.85	0.25	145.12
48	68.75	18.75	32.14	37.5	40.63	50	32.14	21.43	10.71	95	6.325	4.625	5.426	2.004	0.971	0.082	0.127	0.157	0.19	0.372	0.064	0.051	15.923	7.182	0.563	180.23	131.13	108.9	18.69	0.4	180.23	59.36	17.36	19.87	168.43	124.62	101.38	20.8	0.4	168.43	56.25	15.27	19.7	148.44	122.34	110.88	18.32	0.25	148.44
47	62.5	40.63	39.29	28.13	50	50	32.14	0	17.86	66	18.483	13.258	12.809	8.365	1.043	0.106	0.182	0.199	0.332	0.616	0.157	0.088	95.515	69.31	0.948	167.24	125.65	98.7	23.59	0.41	167.24	56.33	13.99	21.29	168.31	123.09	93.2	23.88	0.45	168.31	55.72	15.35	23.62	128.17	110.65	98.96	24.02	0.23	128.17
59	78.13	18.75	21.43	34.38	50	20.83	17.86	10.71	28.57	90	28.026	26.828	26.181	12.189		0.134	0.173	0.193	0.298	0.415	0.183	0.149	141.997	51.168	0.712	175.02	136.84	102.43	28.44	0.41	175.02	60.11	11.61	24.33	168.23	129.77	95.95	28.07	0.43	168.23	57.45	11.97	24.31	143.88	124.19	104.72	29.83	0.27	143.88
41	81.25	31.25	0	0	6.25	25	14.29	7.14	0	64	12.578	12.332	12.443	7.897	-0.224	0.129	0.163	0.187	0.3	0.652	0.267	0.186	72.551	64.195	0.952	158.85	122.72	100.85	22.62	0.37	158.85	54.67	12.21	17.67		102.79	84.15	24.89	0.35		45.79	8.78	14.76	139.22	119.36	107.68	22.22	0.23	139.22
66	15	12	11	8	5	6	7	11	6	71	9.963	9.848	10.914	2.82		0.192	0.203	0.241	0.346		0	0	36.051			167.84	130.43	95.46	28.99	0.43	167.84	57.57	11.41	24.73	148.74	117.39	86.7	29.68	0.42	148.74	51.93	9.51	21.85	137.96	116.74	98.43	27.79	0.29	137.96
47	53.13	46.88	46.43	15.63	37.5	41.67	46.43	28.57	50	97	20.605	16.846	16.066	6.004	-0.234	0.132	0.195	0.206	0.321	0.324	0.129	0.079	87.057	7.553	0.645	171.9	129.41	100.74	24.18	0.41	171.9	57.84	14.1	22.25	160.04	119.57	91.64	24.5	0.43	160.04	53.85	13.6	21.85	142.75	119.48	103.52	24.41	0.27	142.75
47	62.5	31.25	7.14	12.5	0	25	28.57	42.86	14.29	76	19.787	14.845	16.503	8.897	1.222	0.142	0.235	0.267	0.333	0.424	0.261	0.206	113.325	69.832	0.756	176.35	135.96	105.04	26.02	0.4	176.35	60.07	12.85	22.87	165.86	129.06	98.76	27.1	0.4	165.86	57.05	11.57	22.17	148.1	126.57	110.14	25.97	0.26	148.1
48	56.25	37.5	64.29	31.25	34.38	45.83	21.43	21.43	14.29	60	25.638	26.029	27.711	15.282	0.203	0.134	0.169	0.247	0.384	0.627	0.283	0.251	196.649	109.73	1.011	162.16	132.88	105.37	29.06	0.35	162.16	57.75		19.3	146.3	122.47	98.22	30.26		146.3	53.21	6.78	16.93	138.01	122.03	107.51	28.57		138.01
44	59.38	9.38	7.14	34.38	46.88	45.83	39.29	42.86	32.14	72	10.831	7.711	7.283	4.638	1.015	0.123	0.171	0.189	0.251	0.123	0.155	0.108	45.852	15.994	0.374	175.64	124.73	93.74	22.7	0.47	175.64	57	17.62	25.16	176.31	126.7	93.24	24.17	0.47	176.31	57.56	16.81	26.18	136.72	111.44	96.3	22.47	0.3	136.72
71	14	13	12	9	10	9	7	11	6	60	20.541	15.826	15.881	7.185	0.583	0.127	0.214	0.239	0.425	0.6	0.198	0.141	128.527	29.641	1.025	167.76	121.63	94.8	22.07	0.43	167.76	55.32	16.03	22.18	165.71	120.95	91.3	23.91	0.45	165.71	54.85	15.25	23.49	133.39	109.2	95.39	21.8	0.28	133.39
38	50	37.5	64.29	65.63	46.88	41.67	39.29	21.43	28.57	97	14.004	12.392	11.989	4.058	0.828	0.134	0.177	0.19	0.336	0.323	0.148	0.107	66.76	19.568	0.659	188.77	139.52	103.05	25.53	0.45	188.77	62.32	16	27.2	187.24	140.69	103.22	26.76	0.45	187.24	62.44	14.76	27.22	151.21	127.08	108.51	26.09	0.28	151.21
50	84.38	15.63	17.86	9.38	34.38	58.33	17.86	17.86	0	60	30.223	28.034		12.655	2.034	0.12	0.175	0.225	0.362	0.616	0.232	0.201	191.287	77.567	0.978	183.66	131.29	96.85	23.8	0.47	183.66	59.61	17.74	27	185.33	134.25	98	24.91	0.47	185.33	60.55	16.96	27.61	140.4	114.22	97.17	23.67	0.31	140.4
62	18	8	11	8	8	6	8	12	4	71	22.915	20.306	19.88	9.542	0.097	0.122	0.194	0.208	0.361	0.47	0.202	0.142	130.157	26.153	0.831	171.58	123.96	86.26	26.51	0.5	171.58	56.22	15.76	28.21	164.73	117.49	81.23	26.06	0.51	164.73	53.72	15.94	27.66	130.97	107.44	88.03	27.12	0.33	130.97
45	81.25	6.25	17.86	12.5	6.25	20.83	35.71	10.71	0	61	17.066	16.276	16.771	10.002	0.411	0.12	0.161	0.206	0.336	0.653	0.25	0.192	106.317	77.662	0.99	172.64	126.33	96.07	23.71	0.44	172.64	57.08	15.68	23.89	156.35	114.55	86.22	24.24	0.45	156.35	52.05	14.3	22.49	138.73	115.99	100.9	23.94	0.27	138.73
66	20	10	8	6	7	4	5	4	7	80	5.452	4.212	4.692	2.162	1.022	0.072	0.097			0.778	0	0	4.325	-60.77	0.92	171.05	119.97	89.31	22.5	0.48	171.05	55.21	17.89	25.22	171.92	120.59	88.34	23.15	0.49	171.92	55.45	17.85	26.1	133.17	105.86	89.58	22.41	0.33	133.17
47	68.75	21.88	17.86	53.13	40.63	12.5	35.71	35.71	25	68	10.991	8.87	13.236	6.593			0.244		0.392	0.656			115.083		1.048	181.18	128.92	96.4	23.01	0.47	181.18	58.73	17.92	26.06	180.63	133.38	95.74	26.6	0.47	180.63	59.76	15.28	27.72	139.12	112.21	97.85	20.88	0.3	139.12
52	68.75	15.63	28.57	31.25	37.5	50	32.14	32.14	28.57	78	31.17	29.124	28.478	12.653	0.708	0.116	0.166	0.185	0.31	0.417	0.18	0.147	156.918	48.489	0.727			83.87	21.2	0.46			16.29	21.39			70.99	23.81	0.41			10.7	16.54	128.79	101.97	88.89	19.68	0.31	128.79
42	65.63	53.13	78.57	31.25	43.75	37.5	42.86	46.43	35.71	81	3.861	2.379	3.171	2.376	0.795	0.109	0.175	0.263	0.174	0.58	0.003	0	5.675	3.266	0.755	170.36	130.93	99.48	26.62	0.42	170.36	58.04	12.54	23.16	145.11	110.75	82.53	27.05	0.43	145.11	49.7	11.21	21.25	145.37	125.9	108.01	28.73	0.26	145.37
67	19	9	4	12	12	7	9	11	7	63	5.08	4.491	5.25	0.741	0.116	0.064	0.093	0.156		0.314	0.021	0	35.725	-11.943	0.981	162.97	117.41	88.18	23.45	0.46	162.97	53.59	15.74	23.54	141.75	103.6	78.43	23.85	0.45	141.75	47.37	13.34	20.51	130.04	106.9	91.15	24.3	0.3	130.04
51	53.13	15.63	3.57	25	21.88	20.83	7.14	53.57	25	78	8.689	4.381	9.311	4.352		0.059	0.093	0.217		0.516	0.031	0.021	9.687	8.178	0.607	176.37	127.61	95.08	24.01	0.46	176.37	57.82	16.49	25.49	176	126.52	91.63	24.81	0.48	176	57.46	16.66	26.93	135.55	112.56	96.7	24.49	0.29	135.55
31	37.5	56.25	82.14	31.25	28.13	25	39.29	67.86	35.71	78	6.248	4.146	5.578	3.424	1.657	0.059	0.166		0.339		0	0	-1.038			174.71	132.61	97.45	27.3	0.44	174.71	58.92	13.32	25.54	160.47	122.67	88.79	28.36	0.45	160.47	54.65	11.88	24.5	141.54	120.39	102.18	27.76	0.28	141.54
50	62.5	46.88	7.14	21.88	12.5	33.33	21.43	3.57	3.57	78	8.675	8.504	8.196	2.183	0.921	0.071	0.093		0.181	0.267	0.036	0	14.582	-18.854	0.448				23.02	0.47			15.65	22.77				24.2	0.45			11.18	17.59			83.64	23.62	0.32
54	62.5	6.25	28.57	0	3.13	4.17	7.14	50	14.29	82	14.867	10.113	11.479	3.718		0.06	0.155	0.256	0.425	0.336	0	0	-2.363		0.762	168.84	121.71	88.22	24.92	0.48	168.84	55.36	15.94	25.96	171.55	124.59	88.45	26.09	0.48	171.55	56.41	15.57	27.23	125.58	102.36	86.05	24.76	0.31	125.58
53	62.5	34.38	28.57	46.88	53.13	50	46.43	42.86	14.29	72	18.515	17.844	18.572	7.718	0.39	0.088	0.112	0.133	0.308	0.532	0.095	0.077	69.352	-61.182	0.84	171.41	131.32	94.66	28.66	0.45	171.41	58.18	12.39	26.05	158.31	125.42	93.55	29.53	0.41	158.31	55.2	9.87	22.48	136.34	114.63	93.52	29.59	0.31	136.34
51	87.5	6.25	0	0	9.38	0	17.86	21.43	3.57	80	10.581	9.641	9.34	4.439	0.476	0.126	0.169	0.184	0.315	0.455	0.157	0.116	51.003	22.296	0.77	166.17	119.38	86.26	24.87	0.48	166.17	54.43	15.9	25.8	155.26	112.91	81.81	25.41	0.47	155.26	51.44	14.37	24.17	126.35	103.44	87.24	24.85	0.31	126.35
42	53.13	40.63	85.71	31.25	46.88	66.67	53.57	42.86	21.43	54	3.284	2.238	3.469	2.231	1.239	0.162			0.313		0	0	7.827			179.2	129.45	100.1	22.26	0.44	179.2	58.68	17.09	23.88	176.48	132.44	102.43	24.32	0.42	176.48	59.15	14.55	23.13	139.39	114.66	100.43	21.91	0.28	139.39
50	81.25	12.5	7.14	34.38	15.63	25	28.57	21.43	7.14	68	26.483	22.913	22.022	12.3	0.81	0.112	0.173	0.201	0.317	0.551	0.191	0.131	136.138	65.305	0.869	178.58	128.16	96.99	22.92	0.46	178.58	58.24	17.28	25.03	168.11	124.01	95.21	23.7	0.43	168.11	55.96	14.94	22.79	140.67	115.25	99.65	22.81	0.29	140.67
43	28.13	71.88	57.14	6.25	15.63	16.67	32.14	39.29	14.29	60	15.57	15.57	16.52	8.841	0.225	0.172	0.172	0.236	0.395	0.571	0.328	0.272	117.705	73.826	0.966	162.93	122.77	90.24	26.85	0.45	162.93	54.98	13	24.17	153.17	115.44	86	26.29	0.44	153.17	51.9	12.43	22.34		106.67	89.92	29.09	0.28
44	93.75	0	10.71	3.13	0	8.33	7.14	0	0	101	7.608	5.562	7.215	0.513		0.061	0.113	0.164		0.598	0	0	32.044	-59.398	1.209	178.12	133.21	96.4	27.03	0.46	178.12	59.44	14.36	26.88	177.23	132.59	93.7	27.93	0.47	177.23	59.15	14.11	27.96	141.31	118.52	99.5	27.29	0.3	141.31
47	93.75	6.25	0	0	6.25	20.83	21.43	0	0	69	12.151	11.316	11.914	6.903	0.855	0.125	0.161	0.179	0.328	0.574	0.243	0.167	70.426	52.553	0.903	176.66	129.73	98.41	24.02	0.44	176.66	58.43	15.75	24.43	162.93	117.35	86.18	24.37	0.47	162.93	53.54	15.6	24.61	141.28	118.91	103	24.94	0.27	141.28
52	71.88	37.5	53.57	6.25	37.5	12.5	17.86	28.57	21.43	59	16.611	16.611	20.395	12.076	-0.624	0.161	0.161	0.266	0.377	0.64	0.293	0.239	123.57	71.154	1.017	179.28	129.8	97.35	23.76	0.46	179.28	58.74	16.73	25.49	171.78	123.27	91.74	23.64	0.47	171.78	56.15	16.61	25.09	140.76	117.28	100.87	24.69	0.28	140.76
45	71.88	37.5	28.57	50	65.63	45.83	42.86	10.71	67.86	53	10.846	10.799	12.558	6.573		0.197	0.203	0.308	0.282	0.428	0.113	0	39.939	21.826	0.709	181.66	131.67	102.65	22.04	0.43	181.66	59.56	17.14	23.67	184.8	136.29	104.98	23.53	0.43	184.8	61.09	16.2	24.46	141.95	117.19	102.96	21.9	0.27	141.95
41	81.25	12.5	17.86	31.25	12.5	37.5	0	0	0	79	14.935	12.576	12.51	7.067	1.126	0.128	0.188	0.235	0.41	0.491	0.219	0.151	94.451	49.544	0.901	182.01	128.9	101.51	20.42	0.44	182.01	58.9	18.67	23.46	174.46	122.78	94.33	21.3	0.46	174.46	56.39	18.21	24.01	146.33	119.21	105.31	20.34	0.28	146.33
36	75	15.63	21.43	40.63	18.75	20.83	10.71	17.86	28.57	108	8.397	4.735	8.46	4.718		0.066	0.171	0.285	0.167	0.765	0	0	11.699	-53.229	0.932	177.56	125.66	98.14	20.79	0.45	177.56	57.52	18.27	23.43	168.92	123.94	94.98	23.5	0.44	168.92	56.03	15.3	23.04	140.8	113.66	99.49	20.58	0.29	140.8
42	75	37.5	14.29	34.38	59.38	58.33	28.57	35.71	60.71	71	22.827	18.373	18.042	8.792	2.296	0.121	0.196	0.215	0.355	0.53	0.186	0.11	123.507	60.827	0.885	177.39	123.3	95.11	20.56	0.46	177.39	56.88	19.22	24.29	173.31	119.67	88.75	21.93	0.49	173.31	55.4	18.97	25.84	139.18	111.91	98.13	20.14	0.29	139.18
49	59.38	46.88	14.29	21.88	43.75	33.33	28.57	60.71	3.57	81	24.301	20.193	19.315	7.774	1.171	0.126	0.193	0.207	0.327	0.409	0.169	0.122	122.629	45.115	0.737	173.13	123.43	92.98	22.8	0.46	173.13	56.37	17.19	24.71	173.43	121.89	88.38	23.64	0.49	173.43	55.96	17.81	26.76	134.49	109.22	93.64	22.89	0.3	134.49
64	14	6	13	11	7	11	7	17	8	66	26.93	23.527	23.713	11.679	0.333	0.115	0.196	0.228	0.353	0.562	0.232	0.201	165.593	75.375	0.914	175.61	128.96	95.71	24.97	0.45	175.61	58.08	15.5	25.45	172.3	125.86	94.87	24.01	0.45	172.3	56.91	15.7	24.32	134.02	111.61	94.9	25.63	0.29	134.02
28	56.25	34.38	60.71	75	40.63	62.5	28.57	35.71	25	92	4.248	4.135	5.255	1.603	-0.232	0.079	0.099	0.175	0.281	0.125	0	0	12.207	-6.593	0.405	174.04	131.3	100.7	25.03	0.42	174.04	58.56	14	23.26	174.69	131.44	96.93	26.63	0.45	174.69	58.62	13.89	25.44	142.94	122.81	105.98	27.32	0.26	142.94
47	56.25	12.5	50	9.38	15.63	12.5	25	42.86	28.57	37	17.346	14.631	15.304	5.425		0.137	0.186	0.222	0.334	0.419	0.177	0.146	91.4	44.511	0.754	170.77	128.16	96.06	25.78	0.44	170.77	57.33	13.91	24.16	144.7	108.73	81.37	25.92	0.44	144.7	49.11	12.04	21.14	142.81	119.42	101.91	25.69	0.29	142.81
50	56.25	25	25	25	12.5	41.67	17.86	42.86	14.29	81	9.586	8.652	8.517	3.237	0.389	0.141	0.191	0.197	0.355	0.411	0.17	0.126	50.855	18.843	0.766	180.03	130.93	98.78	23.74	0.45	180.03	59.12	16.56	25.21	176.42	126.35	91.52	24.61	0.48	176.42	57.46	16.92	27.01	144.14	119.32	102.81	23.96	0.29	144.14
38	50	46.88	28.57	40.63	25	33.33	7.14	39.29	7.14	93	7.948	5.364	5.875	4.748	1.085	0.13	0.212	0.24	0.289	0.581	0.413	0.156	38.807	57.355	0.87	180.58	128.7	95.64	23.35	0.47	180.58	58.59	17.73	26.28	179.02	129.16	92.6	25.39	0.48	179.02	58.48	16.6	27.78	140.98	115.17	99.39	22.76	0.3	140.98
39	75	28.13	21.43	43.75	46.88	37.5	32.14	21.43	17.86	78	20.951	16.986	16.077	7.557	0.242	0.105	0.172	0.19	0.375	0.38	0.188	0.121	124.797	38.351	0.754	175.85	136.11	100.02	28.55	0.43	175.85	59.97	12.15	25.51	169.49	130.77	95.99	28.39	0.43	169.49	57.85	11.97	24.84	142.4	122.82	103.67	29.67	0.27	142.4
45	87.5	6.25	0	12.5	15.63	0	0	21.43	0	71	4.729	3.667	3.327	2.002	0.885	0.078	0.125	0.137	0.176	0.564	0	0	1.606	-46.718	0.741	175.76	126.9	94.51	23.92	0.46	175.76	57.56	16.57	25.46	165.51	121.52	91.23	24.47	0.45	165.51	54.97	14.85	23.68	139.32	114.28	97.38	24.17	0.3	139.32
41	68.75	12.5	25	0	18.75	12.5	10.71	0	0	76	3.548	3.017	4.378	1.465	2.079	0.083	0.139	0.268	0.287	0.576	0.182	0.13	19.111	19.528	0.863	168.06	122.21	93.35	23.18	0.44	168.06	55.47	15.73	23.2	138.73	108.22	86.54	24.92	0.38	138.73	48.37	10.19	17.04	134.77	109.87	94	23.36	0.3	134.77
53	84.38	6.25	0	9.38	6.25	16.67	7.14	7.14	0	75	24.79	23.788	23.567	12.799		0.149	0.195	0.205	0.307	0.419	0.203	0.164	131.711	48.219	0.727	177.6	133.32	104.1	23.85	0.41	177.6	59.53	14.7	22.71	167.4	129.54	101.5	25.53	0.39	167.4	57.39	12.21	21.11	145.86	122.92	108.19	23.46	0.26	145.86
57	87.5	15.63	0	15.63	15.63	20.83	3.57	0	3.57	72	31.77	27.577	28.238	11.685	2.264	0.119	0.174	0.196	0.333	0.532	0.193	0.139	168.001	83.559	0.865	179.75	130.59	96.01	24.77	0.47	179.75	58.97	16.41	26.53	177.46	127.38	91.33	25.12	0.49	177.46	57.84	16.79	27.62	142.53	118.07	99.73	25.71	0.3	142.53
35	75	18.75	0	46.88	18.75	33.33	17.86	0	0	80	30.959	25.391	26.668		1.339	0.115	0.189	0.205	0.187	0.614	0	0	31.327		0.801	164.72	118.19	93.58	20.75	0.43	164.72	54.07	16.5	21.16	154.16	112.23	88.87	21.47	0.42	154.16	51.24	14.84	19.87		104.61	94.49	21.71	0.23
51	96.88	3.13	7.14	6.25	15.63	20.83	21.43	10.71	7.14	70	16.415	15.918	16.726	10.794		0.12	0.152	0.183	0.31	0.608	0.238	0.195	96.094	54.441	0.919	175.82	133.55	99.65	26.71	0.43	175.82	59.32	13.46	24.86	166.3	126.47	93.82	27.02	0.44	166.3	56.36	12.74	24.04	141.74	120.02	101.55	27.58	0.28	141.74
63	22	6	8	6	11	6	10	8	6	79	24.923	23.274	22.721	6.782	0.288	0.129	0.173	0.192	0.336	0.5	0.182	0.146	129.837	28.383	0.836	175.38	131.66	100.19	25.12	0.43	175.38	58.8	14.32	23.88	166.95	128.85	97.96	26.87	0.41	166.95	57.1	12.08	22.71	143.05	120.38	104.17	25.02	0.27	143.05
49	46.88	50	39.29	46.88	59.38	33.33	53.57	71.43	25	66	26.59	26.217	27.51	12.104	-0.252	0.149	0.185	0.229	0.439	0.432	0.266	0.218	207.972	74.605	0.871	173.15	130.2	98.43	25.51	0.43	173.15	58.15	14.02	23.96	153.87	122.01	95.16	27.44	0.38	153.87	53.84	9.96	19.69	140.52	116.28	98.52	25.37	0.3	140.52
42	78.13	28.13	7.14	25	15.63	25	10.71	0	3.57	80	10.725	8.258	9.785	5.245	1.49	0.115	0.183	0.235	0.297	0.561	0.151	0.058	47.113	32.141	0.858	178.84	127.41	95.92	22.79	0.46	178.84	58.07	17.7	25.42	177.65	128.61	95.04	24.38	0.47	177.65	58.22	16.5	26.06	138.26	113.23	97.84	22.84	0.29	138.26
69	19	11	7	6	13	14	8	8	8	72	27.32	24.224	23.679	13.04	0.229	0.137	0.188	0.219	0.339	0.526	0.184	0.146	141.673	79.674	0.865	175.23	124.22	92.5	23.01	0.47	175.23	56.81	17.62	25.6	174.71	124.67	92.58	23.44	0.47	174.71	56.86	17.17	25.6	133.27	107.86	92.45	22.65	0.31	133.27
40	59.38	31.25	25	28.13	37.5	29.17	39.29	32.14	0	88	17.207	15.033	14.796	8.554	0.402	0.108	0.171	0.199	0.338	0.539	0.202	0.153	98.87	57.284	0.877	176.5	131.55	99.43	25.01	0.44	176.5	58.88	14.79	24.45	171.76	129.25	95.27	26.66	0.45	171.76	57.7	13.69	25.11	141.87	119.29	102.94	25.19	0.27	141.87
52	84.38	6.25	25	18.75	21.88	37.5	32.14	21.43	17.86	74	25.229	21.672	21.176	10.49	0.596	0.103	0.17	0.197	0.325	0.489	0.207	0.157	137.575	54.655	0.814	180.34	133.78	99.18	25.58	0.45	180.34	59.88	15.21	25.96	175.21	128.78	93.91	25.74	0.46	175.21	57.96	15.29	26.28	143.14	120.53	103.04	26.17	0.28	143.14
52	78.13	21.88	3.57	25	37.5	16.67	21.43	14.29	21.43	69	26.276	25.622	24.477	14.055			0.237	0.252	0.326	0.534	0.183	0.134	134.643	56.283	0.86	173.42	123.46	91.58	23.37	0.47	173.42	56.39	17.2	25.52	167.7	121.78	88.88	25.05	0.47	167.7	55.26	15.46	25.42	133.65	107.73	92.2	22.49	0.31	133.65
63	24	4	4	7	6	4	9	7	5	61	21.396	18.264	18.503	10.25	1.409	0.122	0.196	0.206	0.313	0.627	0.222	0.194	121.264	99.677	0.941	173.39	121.2	90.39	22.27	0.48	173.39	55.81	18.3	25.45	163.36	116.41	87.76	22.74	0.46	163.36	53.38	16.42	23.52	136.46	109.49	93.36	22.46	0.32	136.46
63	25	4	4	10	6	6	8	4	4	85	24.802	20.383	19.6	7.245		0.142	0.227	0.237	0.364	0.402	0.204	0.168	152.531	59.39	0.766	173.4	130.06	91.65	28.19	0.47	173.4	58.05	13.67	27.59	170.19	131.53	93.27	29.85	0.45	170.19	58.08	11.65	26.66	131.68	109.5	90.76	27.48	0.31	131.68
50	90.63	0	28.57	0	6.25	0	21.43	7.14	10.71	65	14.456	13.674	14.227	5.309	0.271	0.135	0.189	0.204	0.424	0.472	0.201	0.149	87.006	11.746	0.897	174.8	125.14	89.36	25.12	0.49	174.8	56.94	16.72	27.49	164.34	116.6	81.61	25.37	0.5	164.34	53.45	16.28	27.1	138.54	112.49	94.08	24.84	0.32	138.54
45	71.88	12.5	17.86	15.63	18.75	20.83	17.86	21.43	21.43	62	9.05	8.859	8.965	4.689	0.277	0.117	0.162	0.183	0.34	0.618	0.237	0.203	60.305	52.045	0.958	176.25	133.15	104.66	23.88	0.41	176.25	59.34	14.27	22.13	164.78	127.93	100.77	25.46	0.39	164.78	56.67	11.9	20.51	143.84	122.65	107.74	24.78	0.25	143.84
59	87.5	31.25	3.57	18.75	21.88	8.33	32.14	14.29	14.29	80	4.996	3.249	3.641	2.154	-0.126	0.094	0.181	0.218	0.308	0.45	0.059	0	18.621	-13.398	0.759	175.35	126.91	100.36	21.24	0.43	175.35	57.61	16.86	22.24	161.93	118.24	95.19	20.72	0.41	161.93	53.78	15.43	19.79	144.02	117.97	103.94	21.01	0.28	144.02
41	81.25	21.88	32.14	18.75	18.75	16.67	17.86	14.29	3.57	69	26.104	24.046	24.565	12.314	0.995	0.11	0.176	0.205	0.35	0.504	0.236	0.201	161.828	64.672	0.854	175.97	130.29	96.19	25.65	0.45	175.97	58.46	14.98	25.68	153.17	112.82	84.17	24.91	0.45	153.17	51.2	13.71	22.48	144.28	120.86	102.74	26.17	0.29	144.28
66	13	13	16	15	12	4	10	12	6	57	29.392	26.499	25.459	9.577	0.659	0.16	0.234	0.247	0.409	0.63	0.221	0.172	188.139	56.829	1.039	172.44	130.83	100.67	25.21	0.42	172.44	58.26	13.57	22.85	161.44	124.56	95.56	26.41	0.41	161.44	55.35	11.84	21.63	139.38	117.99	102.31	25.38	0.27	139.38
44	71.88	31.25	3.57	25	50	4.17	32.14	21.43	32.14	113	7.978	3.804	7.784	1.191		0.07	0.134	0.186	0.251	0.234	0.056	0.027	26.217	9.536	0.485	176.83	129.52	95.28	25.19	0.46	176.83	58.35	15.69	26.07	176.06	131.08	94.01	27.11	0.47	176.06	58.64	14.44	27.12	140.85	115.76	97.48	25.3	0.31	140.85
40	87.5	12.5	3.57	21.88	9.38	8.33	10.71	7.14	0	68	16.343	11.872	12.097	6.718	0.862	0.129	0.217	0.258	0.325	0.558	0.16	0.101	79.963	45.16	0.883	183.5	142	105.78	27.96	0.42	183.5	62.39	12.71	25.66	183.23	143.91	105.9	29.49	0.42	183.23	62.85	11.61	26.18	145.8	124.41	106.08	27.7	0.27	145.8
37	62.5	46.88	42.86	37.5	56.25	62.5	25	67.86	39.29	111	9.439	8.817	9.677	8.027	-0.652	0.178	0.204	0.257	0.293	0.111			68.072	29.446	0.404	180.47	131.55	102.01	22.59	0.43	180.47	59.38	16.66	23.76	177.44	129.69	96.4	24.65	0.46	177.44	58.48	15.94	25.64	145	121.32	106.9	22.7	0.26	145
43	71.88	37.5	17.86	34.38	43.75	54.17	21.43	21.43	50	79	3.573	2.96	3.281	1.556	0.81	0.189	0.241	0.309	0.357	0.202	0.265	0.219	22.716	9.477	0.559	180.49	129.98	100.89	21.92	0.44	180.49	58.98	17.42	23.86	175	127.02	97.74	22.74	0.44	175	57.55	16.44	23.63	147.44	121.76	106.74	22.14	0.28	147.44
49	53.13	50	67.86	15.63	31.25	33.33	17.86	25	25	83	32.053	28.113	27.154	12.439		0.116	0.173	0.209	0.308	0.396	0.187	0.15	161.329	45.538	0.704	177.6	127.82	96.75	23.05	0.46	177.6	58.04	17.03	24.88	171.71	122.45	90.42	23.64	0.47	171.71	55.92	16.93	25.52	142.33	117.79	102.14	23.36	0.28	142.33
43	62.5	9.38	3.57	25	12.5	29.17	28.57	25	10.71	69	14.239	14.029	15.229	5.937	0.182	0.14	0.15	0.179	0.422	0.424	0.215	0.182	102.388	21.296	0.846	179.24	133.88	104.69	23.5	0.42	179.24	59.86	15.13	22.87	170.1	130.2	100.79	25.46	0.41	170.1	57.85	12.93	22.17	145.01	122.17	108	22.97	0.26	145.01
49	62.5	43.75	21.43	18.75	12.5	29.17	7.14	7.14	0	90	29.045					0.052	0.225	0.244		0.226				30.198	0.833	172.77	125.24	94.88	23.39	0.45	172.77	56.81	16.22	24.2	179.77	130.7	98.08	23.96	0.45	179.77	59.03	16.51	25.47	133.56	110.37	95.45	23.49	0.29	133.56
54	78.13	21.88	21.43	9.38	34.38	20.83	53.57	17.86	42.86	80	23.705	22.623	22.378	12.3		0.164	0.203	0.21	0.29	0.432	0.179	0.147	115.868	54.218	0.723	178.43	132.08	102.23	23.5	0.43	178.43	59.28	15.55	23.45	176.96	135.5	104	25.91	0.41	176.96	60	13.26	23.38	140.74	115.99	99.99	23.56	0.29	140.74
53	59.38	9.38	0	62.5	40.63	25	25	60.71	0	108	4.024	3.374	4.223	0.701	0.143	0.128	0.191	0.245	0.496	0.444	0	0	11.695	-28.109	0.94	179.66	138.19	105.56	26.42	0.41	179.66	61	13.1	23.89	178.42	140.45	107.77	27.75	0.4	178.42	61.48	11.58	23.26	142.57	122.23	106.07	26.56	0.26	142.57
43	75	34.38	39.29	12.5	43.75	37.5	14.29	17.86	28.57	76	17.399	16.801	17.061	8.106	0.479	0.136	0.163	0.196	0.365	0.522	0.202	0.16	102.192	59.031	0.887	163.86	119.07	94.34	21.34	0.42	163.86	54.2	15.73	20.88	147.25	113.57	90.59	24.33	0.38	147.25	50.82	11.3	18.14	134.07	111.04	98.89	20.72	0.26	134.07
68	23	4	5	7	9	7	8	7	4	59	9.352	7.952	9.366	6.504	0.22	0.141	0.166	0.208	0.272	0.565			65.391		0.837	178.6	131.63	95.91	25.92	0.46	178.6	59.09	15.36	26.72	173.04	129.32	94.79	26.48	0.45	173.04	57.86	14.15	25.61	141.79	117.58	97.52	27.19	0.31	141.79
45	81.25	28.13	3.57	31.25	31.25	12.5	10.71	17.86	10.71	65	25.54	23.541	24.769	15.011	1.607	0.125	0.176	0.207	0.302	0.552	0.214	0.17	139.659	112.56	0.854	171.11	133.16	99.66	28.13	0.42	171.11	58.69	11.69	23.93	155.31	122.41	89.49	30.01	0.42	155.31	54.02	9.86	23.16	140.61	120.28	101.98	28.43	0.27	140.61
61	22	5	4	5	5	6	5	7	4	73	10.519	9.304	10.182	9.301	0.881	0.2			0.285	0.642	0.253	0.032	41.438	54.638	0.927	171.14	126.13	95.11	24.48	0.44	171.14	56.85	15.08	24.08	160.37	118.83	87.69	25.7	0.45	160.37	53.63	13.83	23.81	137.21	113.71	97.53	24.47	0.29	137.21
47	71.88	25	3.57	18.75	25	25	28.57	10.71	17.86	74	17.612	10.015	18.03	8.238	2.12	0.139	0.241		0.287	0.759	0.111	0.048	66.626	42.802	1.046	179.39	129.26	98.62	22.76	0.45	179.39	58.64	17.16	24.65	175.29	125.84	92.41	24.2	0.47	175.29	57.21	16.78	26.17	141.88	117.37	102.11	23.02	0.28	141.88
49	62.5	37.5	50	6.25	9.38	0	0	0	0	57	16.218	8.923	9.434	4.047	0.082					0.425	0.233	0.146	155.598	34.116	1.065				22.16	0.47			14.89	20.63				23.35	0.46			11.38	16.96				22.96	0.32
67	22	6	6	6	6	5	4	4	4	64	6.246	5.167	5.779	5.125	0.654	0.076	0.172	0.29	0.22	0.654	0	0	4.918		0.874	172.54	121.1	91.79	21.78	0.47	172.54	55.71	18.1	24.5	162.53	113.78	84.38	22.57	0.48	162.53	52.57	17.23	24.37	135.51	107.71	91.93	21.72	0.32	135.51
51	56.25	31.25	14.29	12.5	15.63	25	14.29	25	0	69	21.639	19.905	19.904	9.219	0.509	0.117	0.168	0.206	0.333	0.478	0.215	0.182	128.512	70.407	0.811	171.72	127.7	95.78	25.22	0.44	171.72	57.32	14.54	24.32	164.21	118.52	83.54	26.01	0.49	164.21	53.95	15.33	26.64	135.49	114.97	99.24	26.04	0.27	135.49
47	68.75	40.63	42.86	3.13	6.25	4.17	46.43	35.71	42.86	55	15.947	15.947	17.868	8.661	-0.669	0.161	0.161	0.227		0.57	0.352	0.26	154.072	65.048	1.089	175.52	128.51	94.73	25.09	0.46	175.52	57.94	15.63	25.82	172.98	128.44	90.94	27.42	0.47	172.98	57.58	14.3	27.37	136.04	111.99	95.56	24.36	0.3	136.04
55	93.75	0	7.14	0	3.13	8.33	10.71	0	14.29	71	33.93			15.724	-0.625	0.174	0.197	0.214	0.317	0.502	0.197	0.168	187.107	71.294	0.819	179.61	132.48	95.2	26.5	0.47	179.61	59.41	15.28	27.54	178.08	131.56	92.66	27.33	0.48	178.08	58.97	14.93	28.34	137.97	113.82	94.86	26.39	0.31	137.97
56	65.63	43.75	0	0	0	8.33	14.29	28.57	10.71	61	10.425	8.587	8.047	2.724	1.356	0.125	0.173	0.183	0.273	0.596	0.296	0.166	64.243	90.095	0.868	176.82	121.28	92.04	20.69	0.48	176.82	56.27	19.83	25.22	174.45	118.5	90.19	20.16	0.48	174.45	55.28	20.17	24.91	135.68	106.72	92	20.21	0.32	135.68
41	81.25	15.63	17.86	25	21.88	16.67	7.14	39.29	28.57	57	11.76	12.567	13.628	10.193	0.208				0.413	0.277	0.27	0.221	77.175	35.305	0.69	180.69	137.17	102.77	26.49	0.43	180.69	60.82	13.84	25.21	177.72	137.73	101.98	28.32	0.43	177.72	60.62	12.24	25.32	146.1	123.89	106.35	26.47	0.27	146.1
45	53.13	43.75	67.86	37.5	46.88	50	39.29	39.29	14.29	74	10.7	10.009	9.993	5.739	-0.534	0.145	0.195	0.219	0.367	0.414	0.257	0.19	71.145	42.892	0.781	186.43	137.2	99.57	25.99	0.47	186.43	61.43	15.98	27.9	186.08	136.6	97.29	26.56	0.48	186.08	61.21	15.98	28.85	148.46	123.35	104.24	25.93	0.3	148.46
47	68.75	34.38	14.29	18.75	31.25	58.33	17.86	21.43	17.86	60	23.285	20.705	20.087	11.36	0.377	0.135	0.203	0.223	0.36	0.664	0.212	0.167	141.09	79.721	1.024	174.06	125.82	94.98	23.39	0.45	174.06	57.1	16.47	24.56	166.3	121.14	91.71	23.67	0.45	166.3	54.97	15.43	23.43	138.9	113.6	97.73	23.14	0.3	138.9
46	87.5	0	0	12.5	0	0	7.14	7.14	0	55	4.507	4.241	8.085	4.232		0.101	0.144				0	0	5.968	50.971		173.6	130.65	98.87	25.52	0.43	173.6	58.32	14	23.96	155.06	119.74	93.74	25.44	0.4	155.06	53.36	11.56	19.89	143.14	119.64	101.92	25.78	0.29	143.14
47	62.5	53.13	39.29	31.25	62.5	50	35.71	28.57	17.86	67	25.41	20.193	19.194	11.865	1.422	0.129	0.196	0.213	0.321	0.589	0.166	0.099	124.488	85.464	0.911	181.6	126.39	96.63	21.02	0.47	181.6	58.16	19.45	25.21	181.54	125.16	91.99	22.23	0.49	181.54	57.79	19.74	27.31	141.99	114.28	98.92	21.4	0.3	141.99
53	68.75	31.25	25	46.88	40.63	58.33	46.43	10.71	67.86	70	19.291	13.839	13.212	6.531	-0.459	0.175	0.25	0.29	0.446	0.406	0.182	0.142	116.98	4.51	0.852	177.61	132.68	95.92	27	0.46	177.61	59.24	14.39	26.87	169.51	125.57	88.68	27.38	0.48	169.51	56.42	14.19	27.06	143.41	120.82	100.82	28.17	0.3	143.41
62	23	5	5	6	4	5	4	6	4	54	0	0	0	0	0						0	0	0	0		171.4	121.68	86.22	24.98	0.5	171.4	55.63	16.9	27.49	160.99	113.73	79.55	25.18	0.51	160.99	52.3	16.24	26.7	132.12	105.88	87.33	24.84	0.34	132.12
55	50	37.5	50	21.88	37.5	33.33	28.57	25	21.43	66	24.203	23.219	25.127	9.672	0.28	0.145	0.162	0.204	0.442	0.424	0.211	0.176	171.469	57.027	0.866	169.6	118.77	83.67	24.51	0.51	169.6	54.66	17.51	27.62	144.3	99.99		24.88	0.52	144.3	46.61	15.7	25.27	135.2	108.31	89.14	24.97	0.34	135.2
53	62.5	12.5	3.57	15.63	3.13	33.33	25	7.14	3.57	90	5.522	4.225	3.595	1.302	1.392	0.081	0.108	0.119	0.193	0.357	0	0	2.888	-23.913	0.55	177.46	126.28	97.04	21.82	0.45	177.46	57.65	17.81	24.21	169.96	125.06	95.99	23.58	0.44	169.96	56.45	15.22	23.04	138.46	113.08	98.25	22.13	0.29	138.46
31	59.38	46.88	32.14	21.88	37.5	41.67	17.86	50	3.57	81	10.659	8.496	8.007	4.149	0.328	0.13	0.193	0.204	0.3	0.49	0.158	0.112	50.542	33.505	0.79	180.4	132.95	99.84	24.66	0.45	180.4	59.69	15.72	25.36	179.3	132.94	97.11	26.15	0.46	179.3	59.52	15.05	26.62	138.74	116.3	100.51	24.78	0.28	138.74
52	56.25	40.63	25	0	0	8.33	14.29	28.57	0	75	6.077	5.76	6.708	3.693	0.328					0.868		0.17	78.461	19.043		174.41	123.82	87.52	25.07	0.5	174.41	56.54	17.13	28	147.49	104.25	71.14	26.02	0.52	147.49	48.13	14.94	25.82	139.21	112.42	93.14	25.1	0.33	139.21
58	56.25	18.75	25	25	12.5	8.33	32.14	10.71	0	100	8.293	4.413	5.536	4.413	1.122	0.054	0.175	0.223	0.175	0.464	0	0	10.499	-43.414	0.639	165.71	116.07	89.4	20.97	0.46	165.71	53.6	17.73	22.94	169.86	119.91	91.26	21.87	0.46	169.86	55.08	17.56	23.93	126.12	99.62	85.57	20.79	0.32	126.12
44	78.13	25	0	0	6.25	0	28.57	0	0	77	24.329	20.098	19.664	10.308	1.784	0.126	0.186	0.193	0.311	0.525	0.163	0.105	115.573	76.439	0.836	183.5	127.81	94.86	22.3	0.48	183.5	58.71	19.37	26.95	183.18	129.06	93.03	23.98	0.49	183.18	58.95	18.44	28.26	141.91	113	96.44	21.85	0.32	141.91
70	23	4	4	4	7	5	5	4	4	57	34.656					0.184	0.193	0.223	0.32	0.694	0.208	0.175	190.324	89.919	1.015	170.9	122.7	90.39	24.08	0.47	170.9	55.89	16.44	25.47	159.23	117.97	85.93	26.23	0.46	159.23	53.26	13.66	24.28	133.91	108.13	89.94	24.82	0.33	133.91
57	53.13	31.25	46.43	21.88	9.38	8.33	25	14.29	7.14	75	10.182	10.079	9.935	5.432	-1.142	0.184	0.196	0.204	0.29	0.504	0.159	0.114	45.614	17.412	0.795	163.03	122.89	90.7	26.7	0.44	163.03	55.02	13.01	23.98	139	107.16	80.39	27.4	0.42	139	48.02	10.34	20.14	138.39	115.97	96.3	28.04	0.3	138.39
45	62.5	15.63	17.86	15.63	6.25	16.67	10.71	17.86	0	73	21.659	19.569	19.335	11.984	1.109	0.143	0.191	0.198	0.375	0.826	0.236	0.177	136.645		1.201	172.19	123.47	95.27	22	0.45	172.19	56.3	16.95	23.31	168.95	120.1	90.19	22.79	0.47	168.95	55	17	24.4	134.63	109.55	95.48	21.56	0.29	134.63
42	81.25	15.63	21.43	9.38	3.13	16.67	7.14	3.57	7.14	67	12.185	8.974	9.109	6.164	0.467	0.106	0.204	0.239	0.32	0.546	0.221	0.149	69.866	54.076	0.866	176.48	125.92	94.64	22.93	0.46	176.48	57.41	17.41	25.21	177.31	125.23	91.2	23.71	0.49	177.31	57.29	17.87	26.98	132.88	110.02	95.66	23.16	0.28	132.88
53	56.25	46.88	57.14	31.25	53.13	12.5	32.14	14.29	10.71	60	15.009	15.009	17.589	9.441	0.213		0.244	0.309	0.481	0.58	0.423	0.354	142.103		1.062	175.78	128.58	90.17	26.92	0.49	175.78	57.93	15.36	28.31	171.37	123.67	83.67	27.37	0.51	171.37	56.09	15.64	29.46	137.56	112.97	91.97	27.64	0.33	137.56
54	87.5	9.38	0	3.13	18.75	8.33	7.14	7.14	7.14	69	12.775	9.913	9.156	5.116	1.261	0.108	0.172	0.197	0.277	0.613	0.141	0.082	53.127	31.491	0.89	183.84	134.02	93.94	26.75	0.49	183.84	60.26	16.16	29.43	185.39	137	93.13	28.53	0.5	185.39	61.17	15.19	31.04	140.96	114.97	95.16	25.95	0.32	140.96
49	62.5	34.38	10.71	12.5	34.38	20.83	32.14	25	3.57	45	4.518	4.457	5.1	2.209	0.249	0.158	0.171	0.215	0.448	0.358	0	0	25.377	-8.554	0.806	169.55	121.36	84.49	26.01	0.5	169.55	55.31	16.16	27.98	150.21	107.85	73.52	26.86	0.51	150.21	49.42	14.32	26.16	131.18	104.72	84.76	25.8		131.18
41	75	34.38	0	9.38	25	25	21.43	3.57	7.14	63	16.795	15.262	15.535	8.848	0.75	0.131	0.202	0.24	0.34	0.683	0.214	0.183	96.719	67.456	1.023	177.57	125.54	93.77	22.74	0.47	177.57	57.43	18	25.75	171.69	120.25	87.94	23.15	0.49	171.69	55.34	17.91	26.17	139.72	113.68	96.75	23.65	0.31	139.72
34	68.75	28.13	21.43	25	28.13	29.17	10.71	21.43	3.57	87	18.064	12.976	11.993	5.492	0.96	0.13	0.197	0.213	0.336	0.389	0.128	0.084	82.931	29.041	0.725	180.22	128.11	95.95	22.89	0.47	180.22	58.41	17.92	25.87	174.09	125.07	93.51	23.49	0.46	174.09	56.9	16.77	25.11	144.33	117.51	100.86	22.98	0.3	144.33
46	65.63	34.38	10.71	31.25	46.88	25	46.43	25	7.14	88	25.15	19.958	19.812	9.889	-0.471	0.101	0.164	0.183	0.318	0.515	0.172	0.096	124.379	65.022	0.833					0.49			14.4						0.49			13.57	14.42					0.32
50	78.13	31.25	28.57	6.25	25	37.5	17.86	3.57	7.14	78	15.499	13.609	13.043	5.556	0.503	0.115	0.171	0.19	0.322	0.471	0.163	0.102	73.623	18.958	0.793	171.83	131.68	91.87		0.47	171.83	58.28	12.16	27.72	177.61	134.51	92.08	29.76	0.48	177.61	59.65	13.13	29.49	131.68	111.94	91.79		0.3	131.68
53	53.13	21.88	17.86	34.38	21.88	8.33	28.57	28.57	7.14	68	11.164	11.164	12.234	6.33	0.336	0.127	0.127	0.22	0.335	0.531	0.234	0.208	71.767	30.334	0.866	175.43	134.25	99.09	27.64	0.44	175.43	59.44	12.88	25.33	166.75	128.23	93.28	28.54	0.44	166.75	56.85	11.94	24.98	140.53	118.79	99.78	27.99	0.29	140.53
44	31.25	59.38	67.86	6.25	18.75	12.5	25	53.57	0	77	10.427	9.233	8.992	6.292	-1.176	0.131	0.209	0.219	0.281	0.552	0.184	0.135	49.699	25.008	0.833	180.98	134.06	90.55	28.87	0.5	180.98	59.9	14.69	30.73	181.75	133.28	88.25	28.89	0.51	181.75	59.76	15.28	31.82	135.96	113.23	91.45	29.36	0.33	135.96
35	75	25	28.57	34.38	6.25	16.67	21.43	21.43	21.43	70	15.099	12.478	11.958	6.73	0.258	0.104	0.164	0.189	0.32	0.538	0.17	0.089	75.665	29.422	0.858	174.75	134.89	99.4	28.26	0.43	174.75	59.53	12.28	25.26	167.71	128.95	94.75	28.12	0.44	167.71	57.17	12.09	24.6	141.54	121.54	102.87	28.97	0.27	141.54
49	65.63	34.38	42.86	37.5	46.88	25	28.57	39.29	35.71	98	29.596	12.246		12.246		0.079	0.135			0.816	0.062	0.049	60.811		0.95	182.34	130.31	96.25	23.74	0.47	182.34	59.21	17.66	26.78	180.5	130.06	94.22	24.92	0.48	180.5	58.9	16.87	27.45	142.7	115.44	98.01	23.4	0.31	142.7
33	81.25	15.63	7.14	25	28.13	33.33	14.29	35.71	3.57	83	18.648	12.686	11.925	7.205	2.049	0.113	0.203	0.221	0.305	0.591	0.158	0.109	91.553	73.838	0.896	184.42	127.01	94.66	21.62	0.49	184.42	58.62	20.16	26.98	183.96	124.74	90.18	22.11	0.51	183.96	57.96	20.85	28.6	145.56	117.47	100.19	22.85	0.31	145.56
50	65.63	40.63	35.71	25	50	50	42.86	32.14	17.86	59	3.551	3.414	3.047	1.487	0.242	0.109	0.118	0.126	0.199	0.64	0.079	0.049	9.715	18.534	0.839	166.09	120.34	89.59	24.12	0.46	166.09	54.72	15.6	24.29	148.57	108.96	81.84	24.38	0.45	148.57	49.63	13.64	21.64	133.02	108.98	92.42	24.46	0.31	133.02
63	21	6	4	15	13	11	8	6	5	91	14.598	13.41	12.564	5.005	0.865	0.124	0.17	0.188	0.303	0.346	0.159	0.123	69.208	28.319	0.648	172.29	129.92	96.05	26.66	0.44	172.29	57.95	13.62	25	147.3	108.46	79.06	25.85	0.46	147.3	49.31	13.14	22.79	142.86	121.32	102.57	27.92	0.28	142.86
27	56.25	12.5	21.43	34.38	56.25	50	32.14	60.71	17.86	68	11.603	11.603	12.763	7.432	0.969	0.19	0.19	0.213	0.283	0.213			60.71	33.037	0.496	172.75	126.53	97.01	23.39	0.44	172.75	57.16	15.69	23.46	161.54	118.56	89.2	24.35	0.45	161.54	53.72	14.59	23.11	139.53	115.91	100.55	23.65	0.28	139.53
63	14	13	13	10	15	11	10	9	9	67	5.086	3.72	7.546	2.393	0.564	0.102	0.187			0.52	0.102	0.068	89.01	10.176	1.218	171.09	123.03	89.31	24.74	0.48	171.09	55.98	16.27	26.2	150.64	109.02	79.04	25.13	0.48	150.64	49.85	14.28	23.59	137.35	110.72	91.96	24.8	0.33	137.35
49	90.63	12.5	0	0	31.25	25	10.71	28.57	25	63	12.721	11.515	11.331	5.09	0.125	0.13	0.173	0.18	0.353	0.596	0.173	0.112	66.757	21.846	0.949	173.3	121.22	92.82	21.17	0.46	173.3	55.84	18.44	24.12	163.12	114.78	86.29	22.25	0.47	163.12	52.92	17.08	23.76	135.9	109.49	94.59	21.64	0.3	135.9
24	31.25	62.5	71.43	37.5	31.25	45.83	17.86	53.57	21.43	59	12.887	6.742	6.927	5.174	1.109	0.106	0.226	0.254	0.317	0.731	0.108	0.075	58.132	42.284	1.049	173.2	131.59	94.17	28.41	0.46	173.2	58.45	12.96	26.71	170.19	127.35	87.94	28.75	0.48	170.19	56.94	13.47	28.14	134.05	115.12	97.09	29.27	0.28	134.05
51	81.25	25	10.71	12.5	28.13	12.5	25	42.86	7.14	67	17.206	14.54	14.407	9.233	-1.095	0.184	0.248	0.268	0.394	0.492	0.243	0.18	116.919	48.193	0.886	174.73	125.41	95.59	22.61	0.45	174.73	57.09	17.01	24.22	157.9	116.87	88.5	24.53	0.44	157.9	52.86	13.89	22.28	142.99	114.87	98.87	21.76	0.31	142.99
51	81.25	34.38	7.14	6.25	15.63	25	42.86	17.86	10.71	74	15.324	14.738	14.486	6.754	0.118	0.142	0.18	0.191	0.362	0.466	0.193	0.154	90.521	38.109	0.828	177.3	131.39	94.13	26.88	0.47	177.3	58.86	14.8	27.36	164.62	126.11	92.98	27.75	0.44	164.62	56.07	12.14	24.09	139.72	114.85	94.32	27.13	0.32	139.72
48	62.5	43.75	50	9.38	34.38	54.17	35.71	32.14	35.71	71	20.611	20.323	20.105	13.725	-1.267	0.168	0.193	0.209	0.303	0.566	0.185	0.142	99.431	52.979	0.869	170.47	122.76	95.37	21.88	0.44	170.47	55.92	16.62	22.71	160.81	112.98	82.28	23.46	0.49	160.81	52.13	16.77	24.95	133.13	112.4	99.65	22.85	0.25	133.13
54	75	25	10.71	34.38	31.25	54.17	35.71	21.43	21.43	55	12.557	12.403	12.356	6.904	-0.245	0.161	0.195	0.208	0.351	0.783	0.247	0.204	82.501	65.357	1.134	183.21	139.01	106.05	25.63	0.42	183.21	61.61	14.19	24.5	180.78	140.86	106.94	27.57	0.41	180.78	61.82	12.27	24.23	147.35	124.45	106.86	26.06	0.27	147.35
44	62.5	21.88	35.71	40.63	31.25	54.17	25	42.86	25	67	15.752	15.722	15.937	8.332	-1.066	0.153	0.164	0.192	0.323	0.557	0.206	0.168	88.38	40.302	0.88	175.85	126.86	87.52	26.72	0.5	175.85	57.47	16.12	29.2	166.15	119.11	80.74	26.95	0.51	166.15	54.29	15.65	28.68	140.05	113.69	91.8	27.22	0.34	140.05
48	78.13	18.75	14.29	12.5	18.75	16.67	14.29	14.29	7.14	82	5.438	4.342	4.567	1.335	0.545	0.102	0.167	0.185	0.338	0.289	0	0	11.356	-13.305	0.628	173.58	123.01	89.75	23.81	0.48	173.58	56.27	17.37	26.4	177.37	124.52	87.69	24.64	0.51	177.37	57.07	18.02	28.66	131.1	106.99	90.4	24.46	0.31	131.1
31	68.75	40.63	10.71	28.13	43.75	33.33	25	14.29	21.43	44	14.293	12.612	13.121	8.629	0.814	0.119	0.189	0.234	0.396		0.333	0.21	101.529	95.506		171.29	124.29	95.32	22.88	0.44	171.29	56.4	16.14	23.39	168.58	123.65	94.79	23.46	0.44	168.58	55.92	15.3	22.98	133.27	110.13	95.45	23.29	0.28	133.27
48	71.88	15.63	21.43	25	15.63	20.83	21.43	25	14.29	73	16.51	14.664	14.597	7.794	-0.239	0.119	0.183	0.204	0.333	0.495	0.205	0.171	92.605	41.895	0.828	178.77	130.58	93.32	26.16	0.48	178.77	58.81	15.8	27.79	166.07	117.93	82.86	25.28	0.5	166.07	54.01	16.4	27.16	142.83	118.55	98.19	27.36	0.31	142.83
45	78.13	18.75	3.57	28.13	28.13	33.33	7.14	0	0	85	16.331	11.004	9.926	4.67	1.264	0.11	0.175	0.188	0.279	0.426	0.112	0.08	63.262	31.471	0.705	170.37	120.93	92.41	21.95	0.46	170.37	55.41	17.33	23.71	173.53	122.68	90.98	23.04	0.48	173.53	56.2	17.62	25.62	131.17	106.06	90.9	22.59	0.31	131.17
45	78.13	12.5	57.14	3.13	9.38	25	21.43	14.29	10.71	55	21.626	13.116	12.026	8.974	-0.509					0.641	0.202	0.14	162.659	33.055	1.141	181.7	132.54	97.08	25.14	0.47	181.7	59.69	16.27	26.92	175.42	126.89	91.06	25.48	0.48	175.42	57.47	16.18	27.25	142.48	117.74	99.46	25.5	0.3	142.48
53	59.38	31.25	39.29	25	28.13	12.5	60.71	28.57	14.29	57	19.434	18.934	19.315	6.959	0.42	0.188	0.22	0.236		0.518	0.232	0.182	151.581	36.346	1.052	181.14	129.21	94.51	24.03	0.48	181.14	58.77	17.61	27.15	171.8	122.92	87.27	25.3	0.49	171.8	56	16.48	27.38	141.05	113.4	94.58	24.3	0.33	141.05
36	87.5	15.63	0	34.38	9.38	8.33	14.29	3.57	0	77	20.188	12.149	11.33	6.074	2.29	0.106	0.181	0.191	0.278	0.473	0.105	0.075	77.385	42.328	0.751	183.42	128.01	98.38	20.91	0.46	183.42	58.8	19.49	25.11	184.61	129.12	97.76	21.66	0.47	184.61	59.2	19.35	26.01	143.33	114.8	99.85	20.63	0.3	143.33
52	59.38	21.88	7.14	12.5	12.5	33.33	3.57	25	21.43	94	7.19	7.084	7.439	0.72	2.428	0.059		0.119		0.296	0	0	1.125	-54.586	0.909	174.13	123.06	94.37	21.59	0.46	174.13	56.42	17.92	24.02	166.68	118.63	91.13	21.84	0.45	166.68	54.38	16.9	23	136.5	110.24	95.74	21.34	0.3	136.5
49	65.63	18.75	14.29	12.5	34.38	25	25	17.86	7.14	74	8.016	6.628	6.731	2.779	0.645	0.152					0	0	25.668			180.83	136.57	104.85	25.05	0.42	180.83	60.71	14.39	23.93	178.51	137.31	103.92	26.86	0.42	178.51	60.63	12.95	24.28	145.35	121.92	105.6	24.63	0.27	145.35
43	71.88	34.38	21.43	90.63	75	62.5	32.14	64.29	42.86	78	26.088	23.148	22.193	10.114	0.459	0.122	0.175	0.196	0.328	0.439	0.19	0.154	141.573	61.665	0.767	181.07	127.46	100.2	20.23	0.45	181.07	58.41	18.94	23.53	177.17	121.73	93.32	20.33	0.47	177.17	56.44	19.83	24.72	143.75	116.65	102.81	20.28	0.28	143.75
60	17	8	6	14	9	7	11	8	5	79	4.317	2.257	3.534	2.25	1.284	0.066	0.121	0.214		0.548	0.065	0.045	8.293	25.511	0.67	170.23	124.99	90.34	26.02	0.47	170.23	56.38	14.93	26.11	150.31	112.34	79.92	27.63	0.47	150.31	50.68	12.39	24.14	139.99	113.96	93.27	26.57	0.33	139.99
43	65.63	15.63	39.29	3.13	3.13	8.33	42.86	14.29	17.86	76	3.768	3.371	6.047	0.495	0.96	0.144	0.18			0.676	0	0	43.263	-35.859		170.6	129.1	91.91	28.36	0.46	170.6	57.49	13.01	26.66	149.28	113.4	81.41	28.28	0.45	149.28	50.86	11.48	23.49	137.24	116.12	97.53	28.09	0.29	137.24
51	78.13	25	42.86	28.13	53.13	41.67	35.71	32.14	25	75	12.984	11.894	11.587	5.506	0.055	0.128	0.179	0.19	0.321	0.486	0.184	0.139	69.486	32.828	0.808	181.46	130.2	96.71	23.71	0.47	181.46	59.08	17.38	26.34	167.49	120.79	87.87	24.81	0.48	167.49	54.97	15.83	25.61	145.96	118.71	102.47	22.4	0.3	145.96
33	53.13	53.13	21.43	46.88	37.5	50	21.43	25	21.43	67	26.835	20.926	20.3	9.296	1.3	0.112	0.189	0.198	0.319	0.659	0.159	0.114	133.192	80.621	0.979	178.86	127.76	95.71	23.12	0.46	178.86	58.16	17.51	25.64	178.38	125.84	91.95	23.53	0.48	178.38	57.58	18.05	26.97	140.84	116.06	99.73	23.83	0.29	140.84
56	65.63	18.75	25	12.5	53.13	33.33	39.29	7.14	10.71	66	10.769	5.626	5.876	3.804	0.695	0.17			0.362	0.549	0.142	0.095	56.412	17.805	0.911	178.93	123.93	90.24	22.79	0.5	178.93	57.15	19.18	27.39	171.46	118.71	85.14	23.33	0.5	171.46	54.89	18.44	27.15	137.93	109.46	92.4	22.48	0.33	137.93
47	37.5	43.75	53.57	46.88	46.88	37.5	50	50	17.86	32	10.882	10.235	10.792	10.225	0.567	0.056	0.143	0.17		0.567	0	0	4.981		0.713	158.25		83.03	22.04	0.48	158.25	51.25	16.98	23.32	154.57	111.7	82.58	24.27	0.47	154.57	51.06	14.79	23.23			83.34	21.63	0.32
53	71.88	25	17.86	31.25	28.13	45.83	35.71	14.29	35.71	87	4.863	3.479	4.459	1.406	0.955	0.06	0.104	0.183		0.869	0	0	10.032			174.87	123.11	92.84	22.15	0.47	174.87	56.5	18.09	25	166.58	118.51	90.75	21.97	0.46	166.58	54.33	16.89	23.16	137.97	111.35	94.64	23.13	0.31	137.97
51	62.5	34.38	14.29	34.38	43.75	50	42.86	28.57	50	117	5.552	3.565	4.039	3.563	0.476	0.167			0.312	0.367	0	0	8.822	-27.193	0.679	179.93	130.24	100.03	22.69	0.44	179.93	58.96	16.97	24.31	178.38	128.84	95.45	24.15	0.46	178.38	58.37	16.72	26.04	144.45	118.78	103.1	22.75	0.29	144.45
61	24	8	6	6	7	7	8	4	12	84	15.899	10.555	13.006	5.945	1.35	0.149	0.241	0.305	0.348	0.323	0.187	0.117	72.714	42.999	0.671	175.79	128.18	89.02	27.08	0.49	175.79	57.81	15.5	28.8	166.93	126.08	90.37	27.98	0.46	166.93	56.28	12.95	25.87	137.36	111.01	88.92	27.36		137.36
60	23	7	6	14	8	10	9	8	4	47	21.085	20.679	21.946	9.475	1.522	0.122	0.151	0.229	0.39	0.808	0.27	0.241	157.046	80.352	1.198	164.65	118.67	83.44	26.03	0.49	164.65	54.04	15.43	26.82	135.21	99.13	70.93	26.32	0.48	135.21	45.3	12.33	22.01	132.22	106.37	86.82	25.84	0.34	132.22
48	90.63	6.25	25	9.38	31.25	20.83	25	7.14	7.14	66	11.449	10.481	11.572	6.11	0.984	0.137	0.195	0.235	0.369	0.541	0.287	0.2	74.908	50.929	0.91	166.71	118.07	89.39	22.25	0.46	166.71	54.22	17.08	23.77	158.21	112.76	84.98	22.76	0.46	158.21	51.8	15.97	22.92	129.53	105.07	90.29	22.6	0.3	129.53
54	96.88	9.38	10.71	6.25	28.13	12.5	10.71	10.71	10.71	91	12.756	11.623	11.982	5.354	0.312	0.096	0.138	0.163	0.326	0.328	0.204	0.154	71.609	17.615	0.654	166.95	122.08	92.83	23.67	0.44	166.95	55.3	15.29	23.24	154.07	116.02	88.29	25.29	0.43	154.07	52.2	12.69	21.44	132.83	107.45	91.96	22.74	0.31	132.83
55	84.38	18.75	21.43	15.63	28.13	25	25	0	21.43	114	4.365	4.244	3.792	0.518	1.239	0.101	0.111	0.122	0.169	0.129	0.017	0	6.192	-2.22		177.6	125.68	99.58	20.07	0.44	177.6	57.56	18.39	22.67	176.4	125.31	98.97	20.41	0.44	176.4	57.31	18.04	22.66	141.49	115.15	101.4	20.58	0.28	141.49
51	84.38	21.88	17.86	25	9.38	25	50	0	7.14	63	13.251	13.581	13.996	7.235	-0.347	0.153	0.178	0.217	0.407	0.564	0.231	0.188	92.107	40.914	0.971	175.3	131.85	97.85	26.34	0.44	175.3	58.8	14	25.18	160.77	120.94	88.23	27.06	0.45	160.77	54.23	12.9	24.28	141.5	119.09	101.63	26.27	0.28	141.5
60	20	8	5	13	8	10	9	8	7	66	23.72	23.486	23.911	10.887	0.607	0.149	0.18	0.219	0.348	0.555	0.217	0.191	145.697	67.617	0.903				18.64	0.47			18.36	20.89	152.11	102.04	78.11	19.4	0.49	152.11	48.25	18.67	22.13				19.57	0.31
30	62.5	25	39.29	9.38	18.75	20.83	10.71	25	25	64	14.869	11.145	10.916	5.009	0.124	0.097	0.195	0.223		0.48	0.18	0.084	101.616	23.534	1.003	178.49	132.71	100.1	24.96	0.44	178.49	59.41	15.07	24.81	169.97	124.83	92.11	25.22	0.46	169.97	56.34	15.04	25.06	147.26	125.13	108.18	26.02	0.27	147.26
34	78.13	31.25	10.71	34.38	50	41.67	21.43	28.57	17.86	71	3.858	3.679	2.575	0.973	2.245	0.067				0.227	0.058	0.032	7.041	11.117		166.75	120.34	92.21	22.65	0.45	166.75	54.83	16.09	22.98	147.33	107.95	81.93	23.87	0.44	147.33	49.22	13.66	21.04	138.01	113.38	98.42	22.68	0.29	138.01
41	65.63	28.13	42.86	43.75	34.38	25	35.71	25	17.86	60	14.07	11.386	11.92	5.696	0.985	0.138	0.214	0.243	0.37	0.674	0.205	0.105	78.601	38.457	1.044	182.98	132	99.59	23.32	0.46	182.98	59.74	17.28	25.64	180.66	129.15	93.49	24.55	0.48	180.66	58.68	17.36	27.59	144.08	117.93	101.56	23.09	0.3	144.08
25	40.63	59.38	89.29	46.88	46.88	33.33	39.29	85.71	67.86	74	16.487	12.82	12.158	7.36	0.327	0.101	0.174	0.19	0.339	0.539	0.169	0.099	89.699	49.628	0.878	172.05	130.77	97.44	26.8	0.43	172.05	58.16	13.17	24.49	162.91	120.96	88.35	26.24	0.46	162.91	54.48	13.82	24.59	142.01	121.12	102.83	28.02	0.28	142.01
48	81.25	18.75	14.29	37.5	25	50	42.86	10.71	28.57	59	11.909	11.555	12.033	6.094	0.352		0.269	0.317	0.451	0.423	0.05	0	56.501	-25.731	0.874	173.88	118.99	93.32	19.12	0.46	173.88	55.37	19.91	23.25	176.29	121.12	94.01	19.77	0.47	176.29	56.2	19.84	24	134.92	108.1	95.2	19.49	0.29	134.92
36	50	28.13	53.57	21.88	25	16.67	50	42.86	0	68	14.679	13.551	13.434	7.286	0.21	0.124	0.189	0.21	0.361	0.504	0.234	0.186	93.835	46.096	0.865	178.5	132.61	100.77	24.57	0.44	178.5	59.4	15.18	24.42	169.06	129.75	97.47	27.06	0.42	169.06	57.56	12.45	23.64	143.9	119.38	102.55	24.43	0.29	143.9
41	78.13	21.88	39.29	21.88	50	29.17	46.43	10.71	14.29	66	20.37	18.854	18.624	10.762	0.536	0.129	0.188	0.202	0.338	0.561	0.215	0.179	120.737	74.914	0.9	172.46	123.36	93.94	22.48	0.46	172.46	56.29	17.03	24.04	168.87	121.54	92.7	22.72	0.45	168.87	55.39	16.38	23.49	137.96	112.68	96.48	23.43	0.3	137.96
41	93.75	6.25	0	28.13	12.5	25	17.86	7.14	10.71	78	10.484	10.484	11.184	7.167	-0.22	0.132	0.132	0.193	0.306	0.559	0.283	0.198	63.845	50.58	0.865	173.71	136.79	111.98	24.12	0.36	173.71	60.1	11.93	18.99	170.1	138.69	111.71	27.72		170.1	60.2	9.4	19.2	140.84	122.26	111.27	22.29		140.84
45	75	3.13	25	0	0	0	7.14	14.29	21.43	72	24.439	16.711	16.786	9.073	1.166	0.116	0.213	0.238	0.36	0.485	0.172	0.101	129.487	63.953	0.845	180.58	129.18	94.33	24.24	0.48	180.58	58.69	17.38	27.13	174.86	123.13	89.06	23.82	0.49	174.86	56.45	17.8	27.04	141.89	116.02	98.3	24.38	0.31	141.89
42	81.25	37.5	3.57	40.63	65.63	83.33	21.43	17.86	25	86						0.115	0.17	0.182	0.269	0.518	0.149	0.115	170.657		0.787	179.7	128.45	97.87	22.42	0.46	179.7	58.46	17.66	24.85	170.03	118.59	87.12	22.77	0.49	170.03	54.71	18.04	25.78	145.46	118.65	102.94	22.17	0.29	145.46
62	16	11	13	11	6	11	7	9	12	77	26.764	26.625	24.65	11.005	-0.947	0.197	0.209	0.243	0.376	0.436	0.188	0.154	161.239	65.82	0.812	174.29	124.76	88.34	25.43	0.49	174.29	56.77	16.63	27.83	162.81	118.76	85.92	25.62	0.47	162.81	53.88	14.77	25.18	134.13	108.12	89.21	25.26	0.33	134.13
70	20	6	9	10	7	9	7	5	8	70	13.229	12.803	12.757	5.924	1.13	0.111	0.149	0.164	0.305	0.535	0.195	0.165	69.956	32.428	0.84	178.45	124.1	89.51	23.33	0.5	178.45	57.12	18.83	27.75	177.79	122.15	86.01	23.63	0.52	177.79	56.52	19.35	28.91	135.8	108.15	90.14	23.67	0.34	135.8
32	84.38	31.25	17.86	28.13	28.13	29.17	7.14	14.29	10.71	81	9.548	8.921	8.983	3.755	-0.064	0.125	0.157	0.174	0.337	0.406	0.154	0.118	49.846	16.643	0.744	171.26	123.32	93.49	23.02	0.45	171.26	56.13	16.5	24.06	175	123.89	89.13	24.28	0.49	175	56.65	17.46	27.26	135.05	110.94	95.72	23.22	0.29	135.05
60	21	6	12	11	8	6	8	7	6	73	22.035	21.974	22.996	13.16	-1.422	0.116	0.123	0.163	0.28	0.528	0.167	0.073	97.866	-0.511	0.808	172.9	133.44	95.8	29.29	0.45	172.9	58.91	11.98	26.39	169.32	132.3	96.86	29.35	0.43	169.32	58.24	11.15	24.85	133.92	113.44	93.65	29.49	0.3	133.92
42	75	9.38	7.14	0	21.88	20.83	10.71	17.86	7.14	78	9.563	8.502	8.645	5.609	0.308	0.125	0.191	0.207	0.337	0.519	0.333	0.197	61.347	41.057	0.856	183.96	127	95.32	21.44	0.48	183.96	58.58	20.02	26.54	182.93	125.6	90.99	22.59	0.5	182.93	58.05	20.02	28.24	143.01	114.76	98.61	21.82	0.31	143.01
70	16	9	8	11	8	13	10	9	8	71	3.557	3.213	3.588	2.174	0.613					0.536			44.079	39.133	1.088	182.48	131.79	97.45	24.23	0.47	182.48	59.6	17.02	26.63	177.18	129.82	94.57	25.6	0.47	177.18	58.46	15.62	26.61	143.47	117.24	100.02	23.78	0.3	143.47
27	56.25	53.13	35.71	68.75	65.63	58.33	42.86	64.29	28.57	57	24.182	21.232	22.072	14.207	0.688	0.127	0.193	0.242	0.345	0.753	0.257	0.197	150.179		1.099	183.15	134.04	100.12	24.51	0.45	183.15	60.28	16.32	26.04	179.98	130.67	95.35	25.04	0.47	179.98	59.01	16.41	26.95	143.71	118.54	101.68	24.06	0.29	143.71
50	50	46.88	17.86	37.5	25	33.33	64.29	46.43	32.14	73	16.463	15.836	16.221	10.329	-1.052	0.148	0.166	0.202	0.306	0.513	0.212	0.168	91.14	56.292	0.819	174.12	129.24	96.65	25.24	0.44	174.12	57.99	14.8	24.78	152.27	114.15	84.74	26.13	0.44	152.27	51.45	12.64	22.44	141.72	117.34	100.46	24.54	0.29	141.72
27	53.13	40.63	25	53.13	40.63	66.67	67.86	50	25	81	15.08	12.388	11.845	6.5	0.303	0.11	0.177	0.189	0.305	0.427	0.165	0.116	75.011	39.527	0.732	184.33	141.43	112.3	24.27	0.39	184.33	62.44	13.91	22.16	182.57	143.6	110.77	27.43	0.39	182.57	62.77	11.91	23.4	149.3	127.52	114.26	22.71	0.23	149.3
29	78.13	37.5	17.86	15.63	12.5	20.83	14.29	25	7.14	66	11.768	9.228	9.228	4.554	0.888	0.114	0.174	0.174	0.29	0.54	0.141	0.091	51.933	34.922	0.831	171.71	120.73	91.4	21.91	0.47	171.71	55.51	17.92	24.45	161.15	110.54	79.28	22.91	0.51	161.15	51.52	18.02	25.88	137.41	112.67	98.61	21.74	0.28	137.41
51	75	28.13	3.57	18.75	15.63	12.5	14.29	32.14	21.43	83	23.064	17.905	17.326	8.418	1.681	0.102	0.166	0.182	0.287	0.439	0.164	0.083	102.382	45.585	0.726	177.76	127.49	97.25	22.53	0.45	177.76	57.99	17.31	24.53	168.12	121.94	94.22	22.5	0.44	168.12	55.43	15.98	22.66	143.31	116.66	99.76	23.28	0.3	143.31
34	53.13	40.63	53.57	34.38	50	29.17	35.71	53.57	3.57	77	14.449	10.171	11.135	6.805	1.543	0.167		0.293	0.336		0.164	0.109	70.436	38.888	1.26	181.54	137.53	106.13	24.98	0.42	181.54	61.06	14.28	23.69	176.29	133.87	103.16	25.19	0.41	176.29	59.5	13.78	23.17	148.24	125.59	109.8	24.65	0.26	148.24
47	81.25	25	25	31.25	12.5	33.33	3.57	14.29	21.43	69	32.54			15.361	0.786	0.117	0.177	0.191	0.317	0.543	0.199	0.17	178.581	93.362	0.86	158.53		87.59		0.45	158.53		20.24	19.2	149.45	97.72	78.15		0.48	149.45	46.84	19.9	20.2	126.06	99.89	90.85		0.28	126.06
58	75	21.88	7.14	28.13	37.5	12.5	21.43	25	0	106				10.025	1.789	0.104	0.165	0.185	0.289	0.287	0.11	0.076	175.117	39.507	0.576	178.69	126.62	88.69	25.29	0.5	178.69	57.76	17.53	29.01	173.54	123.03	85.8	25.46	0.51	173.54	56.22	17.06	28.51	137.31	110.07	90.65	24.97	0.34	137.31
53	90.63	3.13	0	6.25	25	20.83	10.71	7.14	0	76	15.74	10.197	10.262	6.82	0.6	0.126	0.249	0.285	0.317	0.525	0.226	0.107	75.482	57.861	0.842	166.59	116.59	85.76	22.88	0.49	166.59	53.78	17.55	25.26	149.16	105.99	79.1	23.03	0.47	149.16	48.89	15.3	22.29	130.08	103.73	87.76	22.64	0.33	130.08
51	68.75	37.5	39.29	46.88	43.75	29.17	32.14	42.86	25	70	17.845	15.93	17.789	8.979	2.067	0.126	0.141	0.171	0.287	0.567	0.158	0.127	78.723	51.667	0.853	185.19	136.41	100.47	25.45	0.46	185.19	61.1	15.95	26.96	185.36	140.91	102.94	27.64	0.44	185.36	62.28	13.84	27.12	145.6	120.37	102.46	24.91	0.3	145.6
52	96.88	6.25	0	15.63	18.75	4.17	3.57	0	0	93	29.022	24.177	23.726	11.701		0.144	0.203	0.207	0.287	0.367	0.155	0.121	131.82	55.729	0.654	183.94	125.66	97.89	19.36	0.47	183.94	58.29	20.91	24.74	183.12	124.7	95.26	20.1	0.48	183.12	57.92	20.88	25.7	145.2	115.8	101.62	19.53	0.3	145.2
52	68.75	21.88	3.57	12.5	21.88	29.17	17.86	14.29	17.86	67	24.866	20.022	18.632	10.333	0.398	0.121	0.18	0.201	0.32	0.527	0.124	0.08	109.713	46.641	0.847	178.73	129.02	97.94	23.09	0.45	178.73	58.49	16.96	24.83	182.91	133.48	97.03	25.47	0.47	182.91	60.07	16.28	27.46	142.05	116.11	100.54	22.51	0.29	142.05
61	18	8	6	7	14	9	8	13	4	73	20.999	20.516	20.289	10.245		0.19	0.22	0.229	0.37	0.433	0.192	0.155	123.458	49.256	0.803	177.62	136.62	105.14	26.06	0.41	177.62	60.37	13.04	23.25	169.25	129.52	98.06	26.51	0.42	169.25	57.53	12.71	23.27	145.37	124.86	108.96	26.21	0.25	145.37
36	87.5	18.75	0	37.5	34.38	29.17	17.86	10.71	3.57	94	3.515	2.011	3.108	1.14	1.507	0.093	0.149	0.301	0.312	0.455	0.177	0.028	11.646	13.369	0.766	169.51	119.06	87.73	22.98	0.48	169.51	54.78	17.61	25.5	160.33	111.68	79.3	23.97	0.51	160.33	51.7	17.05	26.07	132.2	107.18	91.9	22.75	0.3	132.2
33	75	18.75	46.43	9.38	18.75	33.33	3.57	10.71	3.57	64	17.863	15.787	15.41	10.829	-0.881	0.14	0.208	0.234	0.318	0.606	0.213	0.167	98.801	74.015	0.924	171.32	121.69	92.89	22.03	0.46	171.32	55.72	17.35	23.87	168.94	119.1	91.01	21.63	0.46	168.94	54.77	17.59	23.63	130.42	106.93	92.35	22.98	0.29	130.42
25	81.25	18.75	17.86	15.63	12.5	20.83	7.14	14.29	14.29	73	10.212	7.993	7.494	5.028	0.206	0.118	0.191	0.214	0.328	0.53	0.174	0.099	52.65	29.243	0.858	177.52	123.71	92.11	22.2	0.48	177.52	56.95	18.83	26.06	176.87	123.51	90.9	22.76	0.49	176.87	56.81	18.58	26.53	139.91	110.68	94	21.8	0.33	139.91
41	31.25	62.5	78.57	28.13	43.75	45.83	28.57	53.57	25	69	17.696	11.52	11.349	6.332	2.01	0.119	0.207	0.224	0.325	0.538	0.163	0.095	89.08	68.298	0.863	177.21	127.37	96.27	23.05	0.46	177.21	57.88	17.07	24.92	177.38	124.33	93.31	22.14	0.47	177.38	57.1	18.53	25.59	136.17	113.69	98.6	24.1	0.28	136.17
51	53.13	37.5	42.86	21.88	18.75	8.33	46.43	42.86	3.57	63	17.741	17.431	17.475	8.524	0.233	0.158	0.189	0.206	0.348	0.59	0.207	0.17	105.794	46.063	0.938	175.93	128.23	90.06	26.67	0.49	175.93	57.85	15.61	28.29	175.5	131.37	94.32	27.38	0.46	175.5	58.65	14.07	26.94	134.4	110	90.24	26.84	0.33	134.4
32	56.25	15.63	14.29	37.5	37.5	33.33	32.14	7.14	14.29	75	27.148	20.564	18.508	9.039	1.595	0.117	0.184	0.208	0.312	0.448	0.153	0.103	129.975	69.583	0.76	181.02	129.61	99.9	21.97	0.45	181.02	58.93	17.76	24.37	177.71	124.74	91.49	23.14	0.49	177.71	57.22	18.32	26.75	145.01	119.7	105.06	21.98	0.28	145.01
53	93.75	0	0	9.38	21.88	33.33	7.14	3.57	0	72	8.883	8.189	7.915	3.257	0.908	0.094	0.103		0.169	0.126	0.031	0.023	15.991	4.457		178.64	129.18	98.47	22.98	0.45	178.64	58.53	16.87	24.57	167.61	124.23	94.99	24.16	0.43	167.61	55.96	14.59	22.9	142.87	119.78	104.51	23.89	0.27	142.87
43	65.63	37.5	42.86	40.63	37.5	25	14.29	25	17.86	68	13.649	11.563	11.486	7.186	0.516	0.116	0.184	0.201	0.325	0.554	0.21	0.151	75.188	48.051	0.879	171.41	127.42	101.21	22.4	0.41	171.41	57.3	15	21.25	148.53	115.54	95.07	22.97	0.36	148.53	51.55	11.19	16.57	143.98	120.34	106.24	22.41	0.26	143.98
47	68.75	40.63	17.86	18.75	37.5	37.5	17.86	39.29	10.71	106	12.447	8.204	12.778	2.733	0.28	0.113	0.164	0.218	0.318	0.165	0.106	0.077	61.186	3.832	0.483	175.14	127.92	95.87	24.25	0.45	175.14	57.77	15.87	24.95	169.2	125.48	94.14	25.05	0.44	169.2	56.44	14.53	24.04	141.18	115.98	99.22	23.97	0.3	141.18
59	71.88	3.13	0	12.5	12.5	25	10.71	3.57	0	113	10.329	7.706	10.779	2.895	0.832	0.063	0.115	0.278	0.374	0.325	0	0	24.045		0.699	184.77	130.03	103.89	19.4	0.44	184.77	59.54	19.4	23.04	185.06	131.76	103.42	20.83	0.44	185.06	59.99	18.57	23.89	147.88	117.91	105.67		0.29	147.88
65	24	4	6	11	12	4	5	5	7	78	9.726	8.346	8.903	5.179	0.586	0.128	0.183	0.21	0.313	0.564	0.144	0.067	42.237	6.93	0.877	173.37	120.87	93.1	20.76	0.46	173.37	55.77	18.67	23.88	145.45	104.35	83.52	20.19	0.43	145.45	48.09	14.96	18.6	143.22	113.47	99.1	19.55	0.31	143.22
66	21	5	5	5	8	4	4	4	5	71	19.788	18.093	17.723	8.982	-0.656	0.132	0.18	0.191	0.325	0.484	0.219	0.186	121.968	82.521	0.809	174.44	128.49	98.91	23.49	0.43	174.44	57.87	15.51	23.37	159.83	119.5	90.3	25.2	0.44	159.83	53.79	13.44	22.52	140.03	116.26	101.42	23.06	0.28	140.03
48	93.75	12.5	14.29	0	31.25	8.33	0	0	21.43	86	3.101	2.502	3.316	1.342	1.208	0.055	0.102	0.162	0.225		0	0	5.399	-6.727		179.62	126.95	101.71	19.43	0.43	179.62	58.14	18.73	22.29	177.13	126.66	100.88	20.29	0.43	177.13	57.76	17.78	22.2	141.37	115.17	102.64	19.42	0.27	141.37
51	71.88	0	21.43	3.13	0	4.17	14.29	0	3.57	73	17.562	14.71	14.112	6.984	0.696	0.097	0.15	0.18	0.308	0.489	0.189	0.13	88.98	48.934	0.797	172.49	131.46	104.47	23.81	0.39	172.49	58.49	13.58	21.02	145.72	115.97	93.93	25.54	0.36	145.72	51.34	9.64	16.88	146.6	125.36	110.58	24.62	0.25	146.6
57	68.75	28.13	14.29	25	12.5	8.33	0	7.14	10.71	86	20.412	14.69	13.333	7.66	0.983	0.111	0.172	0.2	0.295	0.487	0.117	0.071	85.652	41.847	0.782	185.56	137.87	105.07	24.45	0.43	185.56	61.57	15.69	25.05	188.16	140.24	102.14	26.58	0.46	188.16	62.41	15.3	27.8	150.43	125.97	109.14	24.45	0.27	150.43
49	71.88	21.88	25	15.63	6.25	8.33	17.86	10.71	7.14	64	20.514	18.582	19.524	10.324	-1.414	0.153	0.178	0.234	0.381	0.574	0.234	0.196	138.679	46.437	0.955	174.69	130.08	100.73	23.82	0.42	174.69	58.33	14.92	22.96	146.97	113.78	90.75	24.57	0.38	146.97	50.84	11.08	18.08	149.04	124.88	108.12	24.57	0.27	149.04
53	84.38	18.75	14.29	15.63	28.13	25	7.14	25	0	86	30.87	27.873	27.243	14.734		0.107	0.169	0.181	0.291	0.406	0.196	0.156	156.585	52.863	0.697	180.66	134.4	102.44	24.52	0.43	180.66	60.12	15.27	24.49	176.19	131.21	96.82	26	0.45	176.19	58.73	14.64	25.68	143.22	119.87	103.86	24.41	0.27	143.22
32	46.88	56.25	42.86	62.5	50	54.17	50	46.43	42.86	72	15.606	11.754	11.376	7.827		0.155	0.265	0.278	0.404	0.439	0.214	0.167	105.437	38.402	0.843	180	136.74	104.87	25.45	0.42	180	60.67	13.95	23.84	178.08	135.25	100.63	26.82	0.43	178.08	60.01	13.59	25.28	146.72	125.26	108.91	25.95	0.26	146.72
37	87.5	3.13	21.43	0	0	25	10.71	3.57	0	86	6.09	4.54	5.5	4.353	0.729	0.117	0.16	0.218	0.229	0.35			30.819	5.199	0.578	168.96	120.64	90.11	23.23	0.47	168.96	55.14	16.71	24.62	166.2	120.14	89.38	24.02	0.46	166.2	54.67	15.74	24.35	130.4	105.78	90.07	23.37	0.31	130.4
53	90.63	12.5	3.57	9.38	31.25	29.17	10.71	3.57	25	64	16.55	15.282	15.09	8.381	1.059	0.13	0.182	0.203	0.316	0.615	0.192	0.161	88.28	63.843	0.931		131.82	106.44		0.45		61.26		24.14	190.62	130.87	101.15	19.93	0.47	190.62	60.4	21.17	25.83		130.56	115.66	19.91	0.28
54	65.63	53.13	39.29	9.38	34.38	41.67	21.43	14.29	35.71	72	5.126	4.362	4.634	2.771	0.396	0.117	0.189	0.242	0.319	0.525	0.242	0.179	29.773	23.823	0.844	178.25	129.22	99.77	22.52	0.44	178.25	58.51	16.79	23.82	175.71	130.54	98.14	25.07	0.44	175.71	58.52	14.89	24.68	143.13	118.52	102.96	23.25	0.28	143.13
44	68.75	28.13	53.57	15.63	21.88	29.17	21.43	21.43	14.29	67	8.744	8.511	9.436	7.103	-0.512	0.138	0.165	0.232	0.306	0.556	0.238	0.188	46.053	21.183	0.862	177.45	126.97	91.64	24.71	0.48	177.45	57.74	17.03	27.32	178.66	126.96	87.72	25.89	0.51	178.66	57.83	17.28	29.62	135.77	110.52	92.86	24.7	0.32	135.77
53	78.13	15.63	39.29	6.25	21.88	25	17.86	7.14	14.29	85	12.917	9.708	14.818	6.816		0.111	0.147	0.161	0.205	0.468	0.131	0.108	46.632	56.595	0.673	178.71	132.29	100.38	24.44	0.44	178.71	59.34	15.4	24.56	173.62	130.15	95.75	26.5	0.45	173.62	58.15	14.04	25.46	144.21	120.57	103.73	24.96	0.28	144.21
35	56.25	34.38	17.86	40.63	43.75	58.33	35.71	60.71	0	80	16.483	11.349	10.85	5.846	0.905	0.126	0.197	0.205	0.305	0.496	0.123	0.084	71.405	39.845	0.802				19.21	0.47			17.05	20.01	142.31		72.23	19.75	0.49	142.31	45.22	17.69	21.36				19.92	0.29
24	65.63	34.38	17.86	43.75	34.38	33.33	10.71	28.57	7.14	59	19.725	11.379	13.731	9.034	0.396	0.1	0.182	0.244	0.332	0.679	0.09	0.063	97.925	68.732	1.01	178.61	127.95	95.12	23.6	0.47	178.61	58.17	17.26	25.98	176.24	126	92.03	24.2	0.48	176.24	57.36	17.07	26.59	137.4	114.7	97.87	25.55	0.29	137.4
16	62.5	40.63	17.86	28.13	25	54.17	10.71	39.29	28.57	73	28.167	16.032	16.869	12.833	2.638	0.084	0.193	0.232	0.299	0.665	0.094	0.062	126.122	108.683	0.964	179.66	130.09	98.45	23.38	0.45	179.66	58.87	16.82	25.06	167.84	119.31	88.13	23.47	0.47	167.84	54.64	16.8	25.06	146.23	121.89	105.26	24.35	0.28	146.23
43	62.5	46.88	35.71	28.13	50	54.17	32.14	32.14	17.86	113	15.391	14.013	14.54	8.297	0.532	0.129	0.174	0.209	0.343	0.564	0.223	0.167	91.849	42.056	0.907	183.34	135.56	101	25.18	0.45	183.34	60.69	15.67	26.09	181.35	136.17	103.03	25.39	0.43	181.35	60.64	14.67	24.86	144.28	119.61	101.1	25.72	0.3	144.28
42	68.75	46.88	21.43	31.25	37.5	29.17	25	21.43	17.86	92	9.641	9.451	9.902	3.754	0.2	0.11	0.132	0.163	0.374	0.274	0.19	0.153	59.088	17.029	0.648	177.9	140.62	110.66	26.73	0.38	177.9	61.51	11.52	21.69	172.61	139.16	109.14	28.38	0.37	172.61	60.55	9.96	21.14	147.14	128.54	112.71	27.58	0.23	147.14
54	68.75	31.25	10.71	21.88	50	33.33	25	28.57	3.57	72	17.3	15.889	15.669	7.842	-0.793	0.144	0.193	0.208	0.37	0.463	0.201	0.161	105.353	44.184	0.833	181.72	131.39	93.85	25.63	0.48	181.72	59.36	16.65	28.28	175.3	128.23	93.34	25.54	0.47	175.3	57.83	15.58	26.43	141.8	115.36	94.7	26.32	0.33	141.8
53	81.25	12.5	14.29	0	6.25	25	7.14	35.71	0	71	13.608	13.608	13.953	7.894	-0.497	0.157	0.157	0.201	0.369	0.57	0.245	0.188	89.115	37.519	0.939	179.57	137.06	106.87	24.92	0.4	179.57	60.73	13.77	22.8	179.8	138.91	107.36	26.13	0.4	179.8	61.23	12.93	23.19	146.01	123.79	107.36	25.51	0.26	146.01
40	56.25	28.13	32.14	15.63	12.5	12.5	3.57	10.71	3.57	67	13.348	11.983	11.723	7.941	0.955	0.148	0.195	0.218	0.34	0.502	0.287	0.224	81.106	76.131	0.843	177.65	124.82	95.32	21.5	0.46	177.65	57.29	18.54	24.7	175.89	124.77	91.85	23.5	0.48	175.89	57.01	17.56	26.24	140.16	112.95	98.01	21.27	0.3	140.16
60	21	8	4	14	11	6	6	4	6	72	23.442	20.506	19.428	9.569	0.428	0.141	0.214	0.225	0.324	0.474	0.185	0.156	127.89	62.038	0.798	174.94	123.61	90.27	23.63	0.48	174.94	56.59	17.66	26.55	171.89	120.72	87.34	23.69	0.49	171.89	55.47	17.7	26.67	135.52	109.19	91.96	23.73	0.32	135.52
41	75	28.13	17.86	31.25	46.88	29.17	25	7.14	10.71	81	22.23	17.682	16.691	7.96	1.954	0.108	0.169	0.201	0.287	0.428	0.16	0.094	98.518	44.942	0.715	176.35	126.08	94.48	23.16	0.46	176.35	57.43	17.26	25.32	170.03	117.63	85.71	22.71	0.5	170.03	54.46	18.45	26.25	141.29	115.43	98.11	24.06	0.31	141.29
63	24	5	4	10	10	4	7	9	6	94	8.797	6.202	7.152	2.536	1.158	0.106	0.173	0.209	0.365	0.836	0	0	16.401		1.2	159.14	112.71	87.45	21.14	0.45	159.14	51.93	16.6	21.72	136.81	100.64	80.44	21.5	0.41	136.81	46.04	13	17.47	128.25	103.18	88.83	21.84	0.31	128.25
39	59.38	31.25	42.86	31.25	43.75	45.83	39.29	39.29	17.86	70	20.656	18.314	17.842	10.751	0.295	0.108	0.168	0.181	0.332	0.557	0.207	0.148	116.833	65.902	0.889	179.41	136.97	101.04	27.5	0.44	179.41	60.6	13.28	25.85	176.91	136.16	98.47	28.83	0.44	176.91	60.08	12.45	26.53	141.95	121.03	102.53	28.16	0.28	141.95
71	18	9	5	11	7	7	6	7	5	63	31.027			13.592	2.437	0.138	0.138	0.219	0.361	0.556	0.255	0.23		84.845	0.918	163.28	119.77	84.67	26.79	0.48	163.28	54.17	14.34	26.27	157.78	115.04	81.32	26.46	0.48	157.78	52.27	14.28	25.58	128.26	104.52	84.79	27.23	0.34	128.26
45	62.5	6.25	3.57	3.13	0	0	0	3.57	0	74	5.888	4.361	4.437	2.164	0.304	0.134	0.197	0.222	0.341	0.496	0.119	0.068	28.07	7.996	0.837	173.98	133.96	97.93	28.43	0.44	173.98	59.19	12.33	25.61	163.53	126.23	93.43	28.07	0.43	163.53	55.98	11.65	23.69	140.52	120.01	99.74	29.83	0.29	140.52
37	71.88	31.25	25	25	9.38	29.17	21.43	42.86	35.71	93	19.472	13.343	12.754	5.733	1.885	0.101	0.169	0.177	0.278	0.348	0.139	0.095	84.848	52.018	0.626	183.45	133.4	92.36	27.03	0.5	183.45	60.04	16.21	30	180.32	133.38	91.57	28.27	0.49	180.32	59.67	14.84	29.87	141.62	115.68	93.85	27.41	0.34	141.62
38	65.63	37.5	28.57	25	12.5	45.83	39.29	25	21.43	113	7.12	6.831	6.003	1.001	0.687	0.072				0.156	0.06	0.044	13.322	0.042		176.85	133.65	98.35	26.98	0.44	176.85	59.44	13.74	25.76	156.58	125.46	95.73	29.32	0.39	156.58	55.05	9.3	21.03	147.17	124.47	103.4	28.89	0.3	147.17
50	90.63	28.13	10.71	12.5	0	16.67	14.29	10.71	0	89	11.452	10.673	10.643	5.957	-1.25	0.134	0.179	0.188	0.287	0.416	0.182	0.146	56.727	26.529	0.703	177.46	127.57	97	22.8	0.45	177.46	57.97	17.12	24.64	170.64	125.2	96.38	23.29	0.44	170.64	56.57	15.46	23	142.58	116.36	100	23.05	0.3	142.58
52	46.88	53.13	64.29	40.63	31.25	37.5	25	14.29	39.29	70	20.813	18.352	17.724	9.55	0.357	0.134	0.189	0.2	0.303	0.479	0.162	0.123	97.562	57.276	0.782	173.47	122.73	89.91	23.56	0.48	173.47	56.19	17.49	26.2	171.25	121.02	87.59	23.98	0.49	171.25	55.47	17.29	26.51	131.04	106.93	90.83	24.02	0.31	131.04
46	37.5	31.25	50	34.38	37.5	54.17	71.43	35.71	67.86	124	3.425	1.298	0.978	0.648	2.064	0.059	0.103	0.115		0.709	0.042	0.016	5.238	23.49	0.842	179.08	130.82	102.14	22.37	0.43	179.08	59.04	16.48	23.21	174.14	131.15	102.84	23.82	0.41	174.14	58.57	14.29	22.08	141.24	116.05	102.04	21.45	0.28	141.24
48	87.5	15.63	7.14	9.38	34.38	41.67	10.71	10.71	28.57	62	19.33	17.418	16.969	9.574	0.47	0.13	0.188	0.204	0.342	0.605	0.201	0.159	110.515	72.096	0.947	173.95	125.11	96.16	22.33	0.45	173.95	56.93	16.89	23.68	169.46	122.75	93.65	23.03	0.45	169.46	55.78	16.06	23.47	139.04	114.66	99.18	23.3	0.29	139.04
48	56.25	43.75	35.71	25	34.38	37.5	25	42.86	7.14	63	16.64	16.64	19.432	15.825		0.109	0.109	0.184	0.26	0.612	0.269	0.219	91.092	80.968	0.872	169.8	130.2	96.14	27.74	0.43	169.8	57.74	12.42	24.62	151.62	116.12	84.03	28.49	0.45	151.62	51.88	11.23	23.38	140.87	119.62	100.98	28.03	0.28	140.87
62	23	7	5	8	11	8	11	7	7	98	5.792	3.72	6.85	2.582		0.059	0.114		0.255	0.683	0	0	15.479	-2.014	0.938	169.39	116.63	87.36	21.41	0.48	169.39	54.16	18.84	24.92	167	116.98	87.87	22.08	0.47	167	53.96	17.67	24.31	131.05	102.34	86.74	21.12	0.34	131.05
49	90.63	9.38	7.14	6.25	6.25	33.33	10.71	0	0	71	22.206	21.917	21.934	11.879	0.463	0.138	0.164	0.184	0.329	0.539	0.224	0.193	134.952	78.087	0.868	181.19	124.91	96.84	19.97	0.47	181.19	57.76	20.08	24.56	176.97	122.08	92.32	21.09	0.48	176.97	56.49	19.48	25.34	143.48	113.81	100.54	18.55	0.3	143.48
53	34.38	46.88	39.29	53.13	50	54.17	28.57	64.29	35.71	63	10.434	8.285	8.764	5.84	0.808	0.114	0.2	0.235	0.298	0.646	0.212	0.137	52.253	46.688	0.945	174.37	124.06	90.06	24.2	0.48	174.37	56.63	17.16	26.7	170.72	120.19	84.59	24.8	0.5	170.72	55.16	17.29	27.77	137.53	111.8	94.27	24.32	0.31	137.53
43	50	43.75	39.29	37.5	37.5	54.17	42.86	60.71	21.43	51	3.009	2.4	2.367	1.25	0.529	0.106	0.173	0.202	0.297		0	0	3.029			174.85	123.49	92.02	22.8	0.47	174.85	56.58	17.82	25.56	158.47	112.78	84.71	22.83	0.47	158.47	51.83	16.06	23.12	140.82	113.21	95.87	23.15	0.32	140.82
52	71.88	18.75	7.14	71.88	37.5	33.33	21.43	17.86	0	89	23.625	17.245	16.937	8.264	1.2	0.104	0.17	0.196	0.296	0.412	0.128	0.076	101.744	40.28	0.708	169.21	118.88	90.65	21.56	0.46	169.21	54.74	17.8	23.81	148.05	106.62	83.03	21.77	0.44	148.05	48.98	14.79	20.11	136.74	108.94	94.36	20.64	0.31	136.74
50	71.88	40.63	25	15.63	37.5	58.33	17.86	28.57	7.14	68	13.199	13.199	15.32	8.511	-0.341	0.146	0.146	0.241	0.36	0.51	0.279	0.232	97.109	48.101	0.87	173.56	120.17	89.44	21.92	0.48	173.56	55.56	18.85	25.67	162.96	115.32	87.45	22.14	0.46	162.96	53.05	16.82	23.26	136.11	107.03	89.71	22.41	0.34	136.11
51	81.25	12.5	7.14	0	21.88	25	14.29	3.57	0	61	15.999	15.079	15.545	8.739	0.753	0.131	0.185	0.205	0.336	0.631	0.206	0.153	88.653	52.113	0.967	174	121.57	93.83	20.76	0.46	174	56.03	18.62	23.82	174.48	121.26	91	21.75	0.48	174.48	55.97	18.78	25.34	136.19	108.42	93.44	21.02	0.31	136.19
45	59.38	28.13	35.71	31.25	37.5	33.33	25	28.57	0	57	12.207	12.106	12.066	6.382	0.397	0.147	0.219	0.23	0.353	0.407	0.24	0.2	82.545	29.764	0.76	177.59	140.11	105.4	28.85	0.41	177.59	61.26	11.21	24.26	172.28	135.35	101.03	28.9	0.41	172.28	59.41	11.13	24.13	142.81	125.05	108.15	29.24	0.24	142.81
39	75	28.13	17.86	15.63	25	37.5	42.86	42.86	10.71	80	15.975	13.948	15.766	7.305	0.025	0.12	0.164	0.201	0.316	0.442	0.18	0.089	77.867	16.545	0.758	169.87	129.64	98.11	26.36	0.42	169.87	57.63	12.91	23.39	165.81	131.3	100.09	28.49	0.4	165.81	57.64	10.47	22.2	136.02	113.46	95.65	26.47	0.3	136.02
47	62.5	53.13	35.71	40.63	34.38	16.67	3.57	0	10.71	106	20.937	19.337	23.65	7.533		0.097	0.117	0.18	0.269	0.209	0.195	0.153	106.488	28.162	0.478	174.03	122.74	91.54	22.69	0.47	174.03	56.29	17.84	25.43	173.48	120.3	88.65	22.39	0.49	173.48	55.58	18.69	26.12	134.14	108.77	93.15	22.86	0.31	134.14
40	71.88	37.5	25	12.5	31.25	54.17	28.57	25	46.43	74	17.815	17.154	17.286	9.368	-0.714	0.124	0.171	0.192	0.343	0.44	0.2	0.162	106.236	53.19	0.783	179.73	127.18	94.92	22.82	0.47	179.73	58.11	18.12	26.04	179.82	127.82	93.8	23.73	0.48	179.82	58.26	17.74	26.86	140.28	113.35	96.61	23.01	0.31	140.28
38	53.13	40.63	35.71	53.13	53.13	50	39.29	57.14	28.57	84	9.729	5.882	9.172	5.882		0.058	0.206		0.206		0	0	6.448			181.38	135.38	103.02	24.78	0.43	181.38	60.45	15.1	24.62	181.18	134.66	100.91	25.23	0.44	181.18	60.22	15.23	25.47	145.65	122.96	106.32	25.39	0.27	145.65
50	71.88	34.38	42.86	37.5	25	45.83	32.14	35.71	21.43	68	20.895	16.086	15.279	9.884	0.364	0.11	0.171	0.207	0.309	0.586	0.172	0.08	99.321	62.879	0.895	186.81	136.92	102.21	24.62	0.45	186.81	61.44	16.49	26.48	186.19	137.42	102.19	25.17	0.45	186.19	61.49	15.96	26.54	148.91	123.54	106.24	24.33	0.29	148.91
58	90.63	12.5	7.14	37.5	9.38	16.67	17.86	14.29	21.43	92	16.422	11.658	14.848	7.271	0.132	0.072	0.126	0.172	0.386	0.615	0	0	14.315		1.001	177.84	127.61	95.4	23.44	0.46	177.84	58	17.14	25.58	177.03	127.99	92.02	25.39	0.48	177.03	57.95	16.34	27.36	139.97	114.05	97.97	22.97	0.3	139.97
54	68.75	34.38	50	34.38	43.75	20.83	32.14	35.71	10.71	80	25.72	18.729	17.217	7.891	1.104	0.111	0.173	0.188	0.309	0.444	0.119	0.079	111.037	41.976	0.753	178.77	127.02	91.32	24.49	0.49	178.77	57.9	17.54	27.74	180.44	129.48	91.92	25.46	0.49	180.44	58.72	16.99	28.49	136.83	110.46	92.63	24.2	0.32	136.83
29	40.63	50	64.29	40.63	62.5	50	28.57	53.57	17.86	99	6.665	6.297	8.155	3.39	0.815	0.074	0.106	0.185	0.406	0.253	0	0	34.526	-12.184	0.659	180.42	134.12	97.96	26.31	0.46	180.42	59.95	14.97	26.74	177.19	130.41	92.79	26.74	0.48	177.19	58.58	15.18	27.75	144.62	122.06	103.92	26.75	0.28	144.62
38	84.38	25	3.57	12.5	34.38	12.5	17.86	32.14	0	80	17.791	16.663	16.898	8.344	-0.16	0.145	0.202	0.225	0.431	0.395	0.247	0.195	130.549	55.138	0.826	176.07	123.53	93.51	21.81	0.47	176.07	56.75	18.42	24.99	174.77	126.13	95.88	23	0.45	174.77	57.28	16.67	24.3	137.76	110.59	95.1	21.79	0.31	137.76
45	68.75	28.13	32.14	25	25	37.5	7.14	21.43	0	81	4.045	2.472	4.108	0.933	0.806	0.125	0.196	0.279	0.437	0.439	0.16	0.057	27.265	-0.045	0.876	175.28	127.3	94.64	24.3	0.46	175.28	57.61	16.16	25.43	164.81	121.87	91.19	25	0.45	164.81	54.98	14.36	23.69	138.39	113.67	96.01	25.01	0.31	138.39
47	56.25	34.38	32.14	31.25	62.5	79.17	17.86	42.86	0	89	4.421	1.631	5.709	1.615	2.638	0.071	0.157			0.422	0.05	0.036	8.74	28.025	0.576	163.15	116.33	86.41	23.4	0.47	163.15	53.31	16.26	24.2	153.99	106.28	78.41	22.12	0.49	153.99	49.55	17.19	23.67	126.47	103.87	88.83	23.98	0.3	126.47
43	34.38	46.88	60.71	31.25	50	54.17	35.71	53.57	17.86	83	15.568	13.589	13.021	6.716	-0.829	0.136	0.204	0.218	0.328	0.393	0.197	0.152	86.359	36.8	0.721	178.63	129.97	97.47	24.03	0.45	178.63	58.7	16.38	25.36	175.55	129.67	93.83	26.32	0.47	175.55	58.22	14.95	26.67	140.8	116.31	99.47	24.45	0.29	140.8
53	81.25	12.5	0	9.38	0	16.67	28.57	0	21.43	117	16.352	13.208	12.696	6.357	0.172	0.138	0.205	0.217	0.362	0.314	0.183	0.145	97.818	47.867	0.676	160.68	114.92	91.17	20.49	0.43	160.68	52.73	16.36	20.67	153.22	111.13	85.85	22.51	0.44	153.22	50.8	14.79	20.99	127.21	102.98	90.23	20.69	0.29	127.21
49	78.13	28.13	46.43	9.38	18.75	0	25	21.43	7.14	64	16.544	15.87	16.127	9.377	0.345	0.132	0.161	0.202	0.321	0.617	0.209	0.161	91.434	23.739	0.937	183.99	134.21	98.3	25.15	0.47	183.99	60.39	16.44	27.21	181.52	134.68	94.79	27.59	0.48	181.52	60.17	14.9	28.78	142.67	118.35	99.43	26.25	0.3	142.67
42	75	25	21.43	25	25	25	7.14	7.14	10.71	97	9.073	9.073	11.44	5.832						0.437	0.217	0.156	18.135	67.023	0.515	177.95	128.97	100.19	22.21	0.44	177.95	58.42	16.83	23.46	172.37	126.17	94.37	24.46	0.45	172.37	56.98	15.52	24.7	140.55	116.55	102.57	22.09	0.27	140.55
45	46.88	46.88	60.71	43.75	25	16.67	82.14	35.71	57.14	67	17.928	17.47	18.387	9.785	0.3	0.127	0.163	0.199	0.381	0.525	0.269	0.223	128.275	61.802	0.906	186.65	136	100.86	24.58	0.46	186.65	61.17	16.8	26.88	183.38	132.12	96.33	24.67	0.47	183.38	59.77	17.15	27.49	146.1	120.66	103.04	24.55	0.29	146.1
31	59.38	43.75	28.57	56.25	59.38	45.83	60.71	53.57	25	79	19.853	15.933	15.559	10.191	0.323	0.104	0.174	0.197	0.31	0.47	0.19	0.125	104.549	62.666	0.78	178.05	131.49	99.08	24.63	0.44	178.05	59.04	15.45	24.89	161.11	118.24	86.17	25.68	0.47	161.11	53.55	14.34	24.57	146.06	123.61	106.45	25.99	0.27	146.06
46	68.75	6.25	3.57	3.13	9.38	8.33	17.86	3.57	7.14	80	16.469	14.595	14.192	7.417	-0.481	0.146	0.204	0.22	0.348	0.373	0.199	0.141	92.854	31.796	0.721	187.13	135.36	103.95	22.66	0.44	187.13	61.12	17.57	25.12	192.51	140.4	107.43	23.25	0.44	192.51	63.02	17.43	25.81	147.47	120.09	104.37	21.88	0.29	147.47
30	50	34.38	78.57	0	25	25	14.29	32.14	3.57	81	13.303	8.535	9.057	6.35	0.8	0.098	0.195	0.22	0.275	0.414	0.131	0.077	58.165	35.406	0.689	183.33	140.41	106.77	26.36	0.42	183.33	61.99	13.56	24.6	180.05	136.8	101.1	27.13	0.44	180.05	60.63	13.63	25.87	149.71	128.06	110.47	26.9	0.26	149.71
28	62.5	43.75	14.29	21.88	53.13	100	10.71	0	10.71	84	19.253	11.242	9.979	5.139		0.099	0.176	0.198	0.275	0.485	0.1	0.072	71.319	40.717	0.76	178.41	132.03	95.72	26.35	0.46	178.41	59.17	15.05	26.91	169.96	124	87.46	26.58	0.49	169.96	56.06	15.13	27.3	141.19	118.46	99.64	27.18	0.29	141.19
30	65.63	21.88	14.29	9.38	21.88	29.17	17.86	10.71	7.14	69	13.053	10.478	11.17	5.748	0.398	0.118	0.231	0.266	0.42	0.438	0.403	0.222	98.226	51.592	0.857	184.57	135.59	104.16	23.45	0.44	184.57	60.88	16.41	24.63	185.32	133.65	102.17	22.71	0.45	185.32	60.46	17.59	25.2	147.54	124.53	108.44	24.69	0.27	147.54
35	46.88	43.75	67.86	25	21.88	25	46.43	25	39.29	64	9.787	9.375	9.737	6.137	0.981	0.121	0.169	0.21	0.366	0.574	0.345	0.23	67.621	52.836	0.94	186.17	142.03	111.23	24.66	0.4	186.17	62.77	14.26	23.24	186.82	145.34	111.65	26.89	0.4	186.82	63.68	12.83	24.21	154.02	131.58	115.61	24.95	0.25	154.02
37	46.88	40.63	25	71.88	40.63	58.33	42.86	60.71	57.14	77	13.52	13.113	15.321	5.369	0.82	0.082	0.099	0.156	0.378	0.359	0.209	0.176	91.032	17.476	0.737	183.18	131.56	94.45	25.1	0.48	183.18	59.59	17.22	28.28	184.99	133.02	93.34	25.98	0.5	184.99	60.14	17.13	29.64	138.06	113.99	96.39	25.35	0.3	138.06
35	68.75	34.38	28.57	34.38	34.38	50	35.71	28.57	21.43	62	23.647	18.342	17.469	9.349	1.684	0.115	0.185	0.199	0.33	0.577	0.154	0.101	118.926	73.607	0.907	176.61	129.25	97.06	24.28	0.45	176.61	58.29	15.87	25	176.83	130.98	95.39	26.22	0.46	176.83	58.72	14.92	26.48	136.79	114.27	98.53	24.68	0.28	136.79
30	43.75	40.63	53.57	50	40.63	62.5	46.43	46.43	75	68	10.846	10.466	10.446	5.751	-0.268	0.15	0.202	0.213	0.372	0.527	0.241	0.189	72.165	34.853	0.899	181.5	134.25	106.85	22.02	0.41	181.5	60.24	16.05	22.22	183.45	138.7	107.13	24.82	0.42	183.45	61.58	14.54	23.86	144.37	122.57	109.74	22.23	0.24	144.37
51	84.38	3.13	10.71	12.5	28.13	20.83	14.29	7.14	3.57	71	4.188	3.807	5.542	3.705	0.166	0.183	0.25				0	0	50.062			181.21	131.6	100.08	23.31	0.45	181.21	59.45	16.79	24.94	179.23	130.17	96.78	24.3	0.46	179.23	58.82	16.46	25.9	143.14	118.51	102.81	23.35	0.28	143.14
60	20	5	12	12	9	6	7	7	6	64	4.041	3.923	4.284	2.094	0.381	0.142	0.178	0.227	0.359	0.608	0.26	0.204	26.499	17.963	0.967	169.22	121.8	90.41	23.9	0.47	169.22	55.46	16.22	24.87	172.21	126.2	93.67	24.85	0.46	172.21	56.96	15.38	25.06	129.56	106.23	90.29	24.34	0.3	129.56
56	65.63	28.13	35.71	25	37.5	12.5	21.43	28.57	10.71	75	22.842	17.226	15.958	7.675	1.001	0.131	0.204	0.218	0.321	0.503	0.142	0.098	105.857	49.041	0.824	167.12	117	94.9	18.36	0.43	167.12	54.09	18.26	20.49	162.7	116.67	93.07	20.34	0.43	162.7	53.45	16.42	20.58	131.62	106.26	95.09	18.34	0.28	131.62
48	71.88	25	28.57	21.88	21.88	8.33	25	10.71	14.29	70	19.387	19.01	19.072	12.172		0.138	0.184	0.201	0.319	0.575	0.245	0.207	120.536	81.759	0.894	179.43	132.11	99.18	24.63	0.45	179.43	59.36	15.7	25.27	183.54	138.24	100.45	27.29	0.45	183.54	61.37	14.29	27.27	140.36	114.62	97.98	23.56	0.3	140.36
66	22	10	7	9	11	7	7	5	8	86	25.06	21.987	21.133	4.633	1.89	0.132	0.174	0.181	0.298	0.336	0.124	0.092	98.714	14.838	0.634	177.2	124.82	105.52		0.4	177.2	57.39	19.17	19.09	174.42	124.03	104.14		0.4	174.42	56.85	18.32	19.08	145	117.88	107.04		0.26	145
64	16	11	13	16	11	8	8	8	6	56	28.653	25.177	25.115	14.102	0.197	0.116	0.193	0.203	0.339	0.738	0.208	0.164	163.33	93.076	1.077	177.22	121.5	90.74	21.34	0.49	177.22	56.36	19.78	26.06	180.35	123.12	90.48	21.79	0.5	180.35	57.13	20.22	27.28	131.62	104.22	88.92	21.49	0.32	131.62
61	78.13	9.38	0	28.13	40.63	29.17	17.86	42.86	10.71	88	15.36	13.517	12.742	6.636	-0.728	0.163	0.215	0.23	0.32	0.383	0.161	0.128	72.923	29.482	0.703	185.46	136.53	97.1	26.77	0.48	185.46	61.12	15.75	28.82	187.38	140.22	97.71	28.44	0.48	187.38	62.26	14.66	29.99	146.66	121.81	99.51	28.38	0.32	146.66
58										86	6.503	6.503	6.609	3.427	0.905	0.084				0.802	0	0	2.226		0.952	180.08	128.59	99.36	21.73	0.45	180.08	58.56	17.86	24.17	176.75	128.82	98.75	23.13	0.44	176.75	58.22	16.3	23.97	141.76	115.17	100.52	21.3	0.29	141.76
51	53.13	40.63	67.86	50	46.88	45.83	32.14	25	17.86	69	7.402	6.235	7.987	3.197	2.518	0.102	0.143	0.267	0.323	0.617	0.224	0.052	38.12	29.27	0.941	177.66	126.74	93.78	23.58	0.47	177.66	57.74	17.4	26.14	184.24	133.42	97.51	24.84	0.47	184.24	60.21	16.91	27.42	133.54	108	92.27	22.87	0.31	133.54
54	75	15.63	21.43	21.88	40.63	33.33	17.86	3.57	7.14	72	21.677	20.221	19.705	9.244	0.41	0.121	0.174	0.194	0.339	0.526	0.196	0.149	118.887	45.053	0.865	172.12	122.07	89.8	23.52	0.48	172.12	55.87	17.26	25.81	164.32	114.44	82.6	23.38	0.5	164.32	52.93	17.51	25.88	135.14	109.77	93.4	23.53	0.31	135.14
27	46.88	59.38	82.14	71.88	75	75	57.14	75	50	88	9.797	6.976	8.506	3.798	2.546	0.079	0.137	0.179	0.287	0.407	0.135	0.044	44.319	17.273	0.694	186.84	140.87	109.82	24.19	0.41	186.84	62.53	15.03	23.72	187.36	145.84	112.29	26.82	0.4	187.36	63.88	12.84	24.13	153.69	130.69	115.59	23.78	0.25	153.69
45	75	31.25	50	50	37.5	54.17	25	14.29	14.29	69	16.468	15.94	15.926	6.605	-0.353	0.151	0.196	0.215		0.44	0.249	0.189	137.147	36.628	0.96	178.89	134.78	105.62	23.88	0.41	178.89	60.06	14.59	22.6	173.62	132.79	102.22	25.69	0.41	173.62	58.92	13.16	22.87	146.96	125.39	109.61	25.34	0.25	146.96
28	81.25	18.75	10.71	15.63	31.25	29.17	25	14.29	10.71	64	9.847	9.847	10.321	7.361	-0.092	0.134	0.134	0.207	0.319	0.609	0.31	0.232	63.756	48.814	0.927	175.77	134.06	104.71	24.79	0.4	175.77	59.52	13.59	22.32	161.59	122.26	94.63	24.76	0.41	161.59	54.76	13.06	21.39	146.55	126.17	111.34	25.26	0.24	146.55
34	71.88	15.63	46.43	46.88	3.13	50	57.14	14.29	21.43	83	12.123	10.403	10.541	7.097	0.428	0.11	0.173	0.203	0.294	0.449	0.186	0.131	59.736	36.843	0.742	184	137.03	102.8	25.3	0.44	184	61.16	15.3	25.72	178.66	135.05	101.08	26.27	0.43	178.66	60.03	13.98	25.07	149.72	125.43	107.99	25.08	0.28	149.72
39	46.88	53.13	50	53.13	40.63	37.5	25	28.57	0	80	24.501	17.509	14.657	5.521		0.104	0.162	0.191	0.259	0.496	0.106	0.068	85.646	33.491	0.755	176.43	126.58	98.73	21.51	0.44	176.43	57.63	17.35	23.2	157.37	115.32	90.79	22.11	0.42	157.37	52.44	14.69	20.42	144.78	118.37	103.8	21.34	0.28	144.78
65	21	5	4	6	7	4	8	6	4	102	4.531	3.693	2.869	1.086	1.282	0.061				0.202	0.031	0.024	5.921	-6.477		181.04	129.61	100.61	21.64	0.44	181.04	58.95	17.82	23.99	174.63	124.51	96.14	21.69	0.45	174.63	56.86	17.49	23.62	145.83	119.5	104.13	22.11	0.29	145.83
47	78.13	31.25	7.14	21.88	3.13	4.17	28.57	3.57	0	77	15.411	14.506	14.84	6.182	0.934	0.139	0.167	0.189	0.347	0.409	0.187	0.148	88.186	37.755	0.756	172.22	125.76	95.35	23.74	0.45	172.22	56.88	15.75	24.01	161.24	118.32	89.39	24.15	0.45	161.24	53.63	14.61	22.87	137.37	112.07	95.36	23.87	0.31	137.37
54	46.88	21.88	39.29	9.38	25	33.33	25	0	0	112	3.438	2.96	3.557	0.089	1.632	0.074	0.106			0.286	0	0	10.488	-11.765	0.808				22.14	0.45			14.33	19.89			70.17	23.03	0.46		42.95	13.18	19.26				21.53	0.28
51	56.25	50	46.43	3.13	31.25	8.33	39.29	42.86	0	67	17.941	17.369	17.726	10.002		0.146	0.19	0.222	0.371	0.563	0.238	0.203	120.248	63.836	0.934	185.18	132.63	98.27	23.72	0.47	185.18	60.14	17.77	26.93	187.38	137.89	100.34	25.89	0.46	187.38	61.72	16.07	27.88	145.63	119.16	101.54	23.98	0.3	145.63
31	87.5	12.5	7.14	18.75	28.13	29.17	0	14.29	7.14	90	7.311	5.276	11.071	4.412		0.139	0.155		0.187	0.731			37.485		0.919	180.77	135.04	105.02	23.78	0.42	180.77	60.33	15.18	23.33	171.73	128.42	100.14	23.71	0.42	171.73	57.57	14.51	22.22	149.69	126.13	110.15	24.25	0.26	149.69
63	16	13	12	12	7	10	7	12	11	75	4.654	4.499	5.573	3.054	2.519	0.052		0.178			0	0	3.906	-60.697	1.273	164.5	122.69	93.23	24.8	0.43	164.5	55.18	13.96	22.8	145.6	108.12	80.76	25.31	0.45	145.6	49.04	12.72	21.43	131.92	110.24	94.38	25.36	0.28	131.92
39	62.5	34.38	32.14	9.38	34.38	29.17	21.43	25	14.29	105	10.654	7.133	7.279	3.971	0.837	0.119	0.194	0.222	0.281	0.291	0.109	0.068	39.838	11.164	0.572	176.58	133.58	98.94	26.77	0.44	176.58	59.4	13.71	25.39	171.73	129.61	94.4	27.32	0.45	171.73	57.78	13.41	25.69	138.41	116.7	99.43	26.59	0.28	138.41
51	78.13	6.25	14.29	28.13	25	45.83	3.57	3.57	21.43	82	13.007	8.914	8.219	4.181	1.61	0.14	0.228	0.249	0.335	0.405	0.106	0.056	50.546	12.554	0.74	178.38	128.02	100.44	21.23	0.44	178.38	58.24	17.54	23.09	180.64	132.59	100.1	24.21	0.45	180.64	59.63	16.03	25.14	143.61	118.15	102.64	22.71	0.29	143.61
37	81.25	0	14.29	9.38	15.63	25	0	14.29	14.29	90	21.755	18.782	18.934	11.017	0.848	0.095	0.161	0.187	0.308	0.542	0.202	0.164	115.232	69.379	0.85	178.09	131.38	99.59	24.3	0.44	178.09	59.03	15.56	24.59	176.77	129.89	95	25.6	0.46	176.77	58.43	15.44	26.33	142.5	118.45	102.27	24.13	0.28	142.5
47	78.13	6.25	39.29	0	15.63	8.33	32.14	42.86	10.71	61	15.936	15.565	15.554	8.471	0.777	0.188	0.237	0.238	0.411	0.638	0.266	0.227	114.034	68.827	1.049	175.07	133.35	95.78	28.42	0.45	175.07	59.12	12.95	26.73	166.68	129.07	92.32	29.65	0.45	166.68	57.05	11.39	25.76	137.73	117.03	98	28.75	0.29	137.73
45	68.75	12.5	0	31.25	18.75	8.33	35.71	14.29	21.43	94	29.953	27.44	26.545	10.012	0.103	0.125	0.171	0.182	0.318	0.347	0.155	0.118	142.915	36.158	0.664	187.07	136.88	102.01	24.59	0.45	187.07	61.46	16.6	26.62	185.24	137.23	101.34	25.66	0.45	185.24	61.32	15.61	26.77	148.62	123.1	105.64	24.37	0.29	148.62
24	40.63	65.63	53.57	34.38	46.88	45.83	50	71.43	50	70	12.422	10.6	10.176	6.489	0.092	0.102	0.16	0.197	0.349	0.559	0.238	0.17	77.312	48.691	0.908	181.92	138.03	103.03	26.62	0.43	181.92	61.18	13.92	25.56	180.48	139.04	102.14	28.26	0.43	180.48	61.26	12.72	26.12	145.49	123.3	104.48	27.54	0.28	145.49
52	68.75	50	50	37.5	40.63	66.67	10.71	7.14	35.71	83	5.98	5.507	6.24	3.536	0.478	0.077	0.113	0.149	0.236	0.414	0.143	0.126	24.301	19.832	0.65	177.91	132.42	100.01	24.96	0.44	177.91	59.27	14.97	24.66	173.57	129.12	96.14	25.56	0.45	173.57	57.89	14.59	24.92	143.11	119.84	102.67	25.47	0.28	143.11
65	13	12	12	10	12	9	9	11	7	98	4.224	2.899	2.544	1.043	0.976	0.056			0.174	0.4	0	0	1.811	-25.372	0.574	176.22	130.24	95.83	25.68	0.46	176.22	58.47	15.09	25.91	170.31	126.31	92.59	26.03	0.46	170.31	56.76	14.43	25.34	141.4	117.57	99.03	26.26	0.3	141.4
58	81.25	12.5	7.14	25	18.75	25	10.71	7.14	0	76	3.058	2.439	3.418	2.113	0.747	0.069	0.11	0.287	0.354		0	0	8.101			176.69	124.29	89.64	23.89	0.49	176.69	56.96	17.99	27.42	170.5	120.28	85.14	24.7	0.5	170.5	55.16	17.19	27.47	138.5	110.04	91.3	23.82	0.34	138.5
71	17	10	9	9	9	6	8	4	5	57	25.893	24.876	25.058	12.465		0.175	0.197	0.231	0.39	0.657	0.246	0.211	178.473	73.628	1.046	169.26	122.38	89.51	24.73	0.47	169.26	55.6	15.86	25.55	152.04	110.24	79.19	25.57	0.48	152.04	50.33	14.24	24.15	137.49	111.71	93.09	25.17	0.32	137.49
39	78.13	6.25	14.29	15.63	18.75	8.33	21.43	0	7.14	70	22.579	20.25	19.808	16.321		0.143	0.213	0.225	0.287	0.644	0.213	0.145	109.904	78.37	0.931	158.71	115.97	89.77	22.8	0.43	158.71	52.74	14.83	21.44	145.32	110.59	89.47	22.69	0.38	145.32	49.8	12	17.39	131.19	107.91	92.99	23.44	0.29	131.19
44	93.75	12.5	28.57	15.63	6.25	8.33	10.71	3.57	7.14	114	5.251	5.165	3.873	1.449	1.506	0.107	0.122	0.137	0.175	0.202	0.056	0.032	9.952	0.202	0.377	181.68	132.51	98.68	24.46	0.46	181.68	59.71	16.4	26.06	175.99	125.94	91.76	24.35	0.48	175.99	57.31	16.98	26.67	145.84	121.07	102.99	25.32	0.29	145.84
49	65.63	43.75	78.57	46.88	43.75	41.67	32.14	46.43	32.14	67	21.091	21.091	24.443	16.115		0.138	0.138	0.24	0.332	0.581	0.286	0.228	141.519	74.013	0.913	185.81	139.55	105.09	25.62	0.43	185.81	62.02	14.91	25.62	179.86	134.79	100.21	26.05	0.44	179.86	60.09	14.55	25.66	150.24	126.66	108.85	25.81	0.28	150.24
47	96.88	21.88	0	9.38	0	4.17	7.14	7.14	0	87	5.998	5.263	6.63	4.147	0.531	0.152	0.205		0.459	0.454	0.164	0.124	46.634	-0.187	0.913	179.86	135.8	99.98	26.91	0.44	179.86	60.34	13.99	26.11	179.92	138.07	99.49	28.78	0.45	179.92	60.91	12.78	27.11	142.84	120.69	101.44	27.9	0.29	142.84
48	81.25	0	0	34.38	28.13	20.83	10.71	10.71	0	101	4.91	4.642	3.693	2.025	1.566	0.074				0.34	0.026	0	5.982	-3.587	0.466	170.25	118.65	88.73	22.02	0.48	170.25	54.78	18.22	24.97	165.45	115.33	85.4	22.43	0.48	165.45	53.32	17.71	24.84	132.16	106.09	91.19	21.81	0.31	132.16
45	53.13	18.75	28.57	18.75	9.38	41.67	28.57	28.57	21.43	100	4.939	4.939	5.269	2.464	0.12	0.105	0.105	0.128	0.292	0.354	0	0	14.05	-16.693	0.645	173.94	127.07	95.21	24.28	0.45	173.94	57.41	15.76	24.82	169.19	121.04	88.3	24.28	0.48	169.19	55.24	16.45	25.76	136.64	114.31	98.28	25.07	0.28	136.64
27	34.38	65.63	89.29	62.5	75	66.67	64.29	57.14	42.86	80	12.496	9.169	9.259	5.954	0.476	0.098	0.184	0.211	0.313	0.448	0.196	0.094	65.071	36.817	0.761	179.15	132.95	95	27.06	0.47	179.15	59.47	14.83	27.72	169.34	124.71	86.29	27.76	0.49	169.34	56.15	14.4	28.03	144.83	121.76	101.42	28.12	0.3	144.83
69	24	6	5	5	6	4	4	4	5	95	22.326	20.699	15.292	4.149		0.059				0.362	0.023	0	21.573	4.803	0.47	179.57	129.49	93.46	25.11	0.48	179.57	58.64	16.72	27.52	177.58	128.73	92.05	25.73	0.48	177.58	58.2	16.19	27.68	140.58	114.62	96.56	24.62	0.31	140.58
58	81.25	28.13	0	12.5	21.88	37.5	32.14	10.71	0	104	4.226	4.09	4.765	1.568	0.198	0.085	0.099	0.14	0.271	0.512	0.222	0.2	27.318	20.465	0.783	172.25	120.47	94.61	19.98	0.45	172.25	55.56	18.53	22.72	165.79	117.23	89.53	21.79	0.46	165.79	53.9	17.15	23.26	139.56	111.7	98.89	18.91	0.29	139.56
56	78.13	12.5	3.57	15.63	21.88	12.5	21.43	3.57	7.14	68	17.768	14.428	13.978	6.369	0.576	0.128	0.2	0.21	0.34	0.516	0.172	0.112	90.683	37.144	0.856	174.37	122.38	95.12	20.64	0.45	174.37	56.29	18.44	23.44	171.12	120.67	92.45	21.53	0.46	171.12	55.44	17.78	23.75	132.23	108.08	94.81	21.27	0.28	132.23
63	17	7	11	11	14	12	8	14	8	74	27.09	26.496	27.158	10.635	1.122	0.163	0.187	0.233	0.389	0.461	0.23	0.205	183.958	84.056	0.85	178.29	135.98	101.87	26.78	0.43	178.29	60.24	13.39	24.9	167.57	125.97	95.81	25.22	0.43	167.57	56.41	13.71	23.02	144.52	122.55	104.59	26.99	0.28	144.52
55	87.5	18.75	10.71	25	28.13	33.33	14.29	14.29	17.86	76	17.893	13.23	12.422	6.68	0.99	0.11	0.181	0.195	0.306	0.488	0.137	0.089	81.558	44.721	0.794	181.83	135.35	106.22	23.12	0.42	181.83	60.54	15.56	22.98	176.96	133.72	102.85	25	0.42	176.96	59.54	14.11	23.41	149.91	125.74	110.35	23.34	0.26	149.91
28	40.63	31.25	57.14	21.88	25	33.33	39.29	14.29	32.14	88	9.736	7.052	7.229	3.97	1.173	0.094	0.166	0.191	0.282	0.425	0.15	0.067	42.339	24.705	0.707	182.7	141.74	105.45	28.18	0.42	182.7	62.23	12.49	25.62	177.75	135.95	99.7	27.87	0.44	177.75	60.14	13.01	25.95	151.12	131.8	112		0.26	151.12
41	50	21.88	60.71	25	25	41.67	17.86	35.71	50	60	20.28	19.625	21.946	11.888	1.073	0.106	0.138	0.21	0.307	0.671	0.219	0.195	120.934	83.827	0.978	175.42	126.65	91.22	25.25	0.48	175.42	57.42	16.31	27.09	175.51	126.46	90.57	25.35	0.48	175.51	57.37	16.41	27.39	134.21	109.56	90.69	26.01	0.32	134.21
42	56.25	31.25	35.71	31.25	25	29.17	35.71	42.86	17.86	61	14.449	11.122	11.306	6.698	0.445	0.11	0.191	0.212	0.318	0.716	0.182	0.108	74.368	44.434	1.035	182.41	140.98	99.95		0.45	182.41	61.93	12.34	28.22	181.42	141.01	99.4	30.44	0.45	181.42	61.82	11.86	28.36	144.71	123.69	102.91	29.83	0.29	144.71
41	53.13	62.5	21.43	56.25	68.75	62.5	32.14	21.43	50	70	20.569	16.227	15.04	9.124	0.398	0.107	0.166	0.191	0.331	0.544	0.142	0.071	98.836	34.154	0.875	184.96	132.6	99.27	23.34	0.46	184.96	60.12	17.77	26.36	180.76	129.12	95.88	23.5	0.47	180.76	58.72	17.6	26.32	147.79	122.05	104.06	24.69	0.3	147.79
29	46.88	50	57.14	65.63	75	87.5	39.29	64.29	35.71	61	12.569	8.3	9.991	4.447	1.385	0.099	0.169	0.221	0.392	0.409	0.162	0.065	74.157	36.152	0.801	180.28	130	96.78	23.87	0.46	180.28	58.89	17	26.03	176.43	126.59	91.1	24.96	0.48	176.43	57.52	16.76	27.31	141.88	116.99	99.72	24.58	0.3	141.88
42	71.88	37.5	28.57	18.75	43.75	66.67	28.57	0	17.86	73	13.588	12.407	12.7	7.121	0.323	0.133	0.191	0.222	0.368	0.493	0.225	0.18	81.597	48.114	0.861	181.39	129.19	96.89	22.93	0.47	181.39	58.83	17.9	25.91	177.83	128.21	93.77	24.59	0.47	177.83	58.12	16.69	26.64	143.75	116.88	99.82	23.3	0.31	143.75
49	65.63	21.88	7.14	15.63	21.88	16.67	21.43	25	7.14	79	21.533	16.226	15.878	6.695	0.237	0.11	0.177	0.187	0.314	0.418	0.179	0.096	107.831	47.473	0.732	168.22	125.32	97.59	23.55	0.42	168.22	56.34	14.48	21.95	160.89	120.32	91.31	25.01	0.43	160.89	54.13	13.54	22.42	138.84	116.55	101.51	24.17	0.27	138.84
53	71.88	31.25	21.43	15.63	18.75	16.67	14.29	14.29	10.71	64	22.809	18.647	19.57	9.24	1.669	0.125	0.196	0.229	0.352	0.588	0.206	0.143	129.373	73.738	0.94	177.66	127.39	96.2	22.97	0.46	177.66	57.93	17.24	25.05	178.29	126.58	91.23	24.37	0.49	178.29	57.74	17.57	27.57	141.69	115.24	99.27	22.58	0.3	141.69
49	78.13	18.75	0	3.13	3.13	12.5	3.57	10.71	0	103	6.247	4.158	4.979	3.672	0.539	0.087	0.147	0.213	0.326	0.808	0.053	0.027	29.361	18.901	1.135	173.37	120.94	90.2	22.17	0.48	173.37	55.74	18.42	25.47	166.46	116.77	87.22	22.38	0.48	166.46	53.83	17.5	24.5	134.83	107.43	91.17	22.35	0.32	134.83
52	71.88	28.13	10.71	31.25	12.5	12.5	50	35.71	25	74	15.646	12.623	13.178	5.441	0.866	0.153	0.241	0.267	0.379	0.4	0.202	0.156	92.944	30.202	0.78	176.29	133.81	102.85	25.29	0.42	176.29	59.48	13.79	23.32	175.27	132.81	99.16	26.53	0.43	175.27	59.06	13.59	24.79	143.72	121.98	105.77	25.63	0.26	143.72
69	21	4	4	5	6	4	4	4	6	72	28.526	26.947		8.061		0.107	0.131	0.165	0.43	0.431	0.199	0.133	190.763	39.15	0.861	184	129.92	91	25.11	0.51	184	59.23	18.19	29.74	181.41	128.02	87.51	25.89	0.52	181.41	58.41	17.86	30.55	142.07	113.77	94.04	24.65	0.34	142.07
74	21	4	4	4	5	4	4	4	5	85	29.751	25.801	24.661	10.342	1.488	0.102	0.149	0.172	0.3	0.445	0.165	0.1	135.665	47.898	0.745				18.39	0.48			18.18	20.41	142.88		73.12	19.16	0.49	142.88	45.33	17.96	21					0.32
42	81.25	18.75	21.43	15.63	18.75	16.67	25	10.71	7.14	75	14.43	13.821	13.755	7.564	-0.473	0.13	0.173	0.187	0.335	0.463	0.215	0.176	84.305	37.968	0.798	178.51	135.21	102.52	25.81	0.43	178.51	60.08	13.95	24.34	179.27	139.39	102.54	28.82	0.43	179.27	61.22	12.06	25.82	140.94	119.45	102.89	26.11	0.27	140.94
24	28.13	65.63	85.71	71.88	62.5	66.67	64.29	78.57	35.71	62	18.097	9.907	9.433	7.566	1.357	0.101	0.18	0.205	0.266	0.686	0.094	0.067	68.438	67.53	0.952	179.52	129.09	97.76	22.99	0.46	179.52	58.6	17.24	25.08	170.13	122.35	90	24.22	0.47	170.13	55.7	16.28	25.43	145.42	119.67	103.49	23.15	0.29	145.42
42	62.5	56.25	21.43	6.25	37.5	37.5	14.29	21.43	28.57	76	27.685	25.64	25.184	13.594		0.133	0.192	0.204	0.307	0.461	0.195	0.156	145.439	60.968	0.768	179.58	132.17	98.88	24.75	0.45	179.58	59.38	15.72	25.48	174.45	127.47	94.82	24.6	0.46	174.45	57.56	15.74	25.24	142.44	117.94	100.91	24.61	0.29	142.44
29	81.25	15.63	7.14	0	9.38	29.17	10.71	7.14	7.14	77	15.878	12.907	12.708	7.203	0.224	0.112	0.174	0.189	0.318	0.449	0.176	0.091	79.225	32.606	0.767	180.13	136.98	104.06	25.97	0.42	180.13	60.73	13.81	24.37	172.95	130.72	96.16	27	0.44	172.95	58.23	13.48	25.32	148.33	126.71	109.5	26.58	0.26	148.33
38	50	28.13	21.43	12.5	56.25	62.5	42.86	75	3.57	84	16.784	12.727	12.105	6.156	0.181	0.109	0.184	0.198	0.31	0.402	0.152	0.097	79.929	30.962	0.712	176.23	134.94	99.47	27.72	0.44	176.23	59.71	12.89	25.48	176.02	134.07	95.51	28.74	0.46	176.02	59.41	12.95	27.27	138.47	118.6	101.71	27.57	0.27	138.47
39	50	34.38	0	12.5	9.38	37.5	10.71	10.71	0	72	25.639	21.414	20.245	11.249	0.186	0.118	0.187	0.215	0.326	0.523	0.162	0.109	128.115	50.27	0.849	177.97	130.35	103.15	21.81	0.42	177.97	58.81	16.35	22.32	172.15	127.45	100.18	22.73	0.42	172.15	57.37	15.21	21.95	141.92	117.01	103.62	20.97	0.27	141.92
50	62.5	25	64.29	12.5	31.25	16.67	21.43	14.29	0	103	14.437	10.598	15.083	10.585		0.061	0.136			0.368	0	0	7.332	-35.515	0.504	166.19	122.99	91.66	25.22	0.45	166.19	55.43	14.39	24.05	177.25	134.6	99	27.3	0.44	177.25	59.73	13.46	25.8	126.72	104.22	88.37	24.79	0.3	126.72
43	71.88	28.13	17.86	9.38	9.38	8.33	3.57	10.71	25	75	24.262	14.354	14.529	9.814	0.97	0.103	0.21	0.229	0.317	0.482	0.099	0.066	108.889	52.368	0.799	180.32	127.66	102.72	19.28	0.43	180.32	58.41	18.72	22.1	172.98	126.24	100.32	21.41	0.42	172.98	57.17	16.21	21.62	149.55	122.31	108.75	19.93	0.27	149.55
46	75	37.5	21.43	25	37.5	45.83	21.43	7.14	10.71	117	5.592	3.699	5.521	3.698	1.823	0.051	0.104	0.152			0	0	1.9			174.13	122.48	97.19	19.72	0.44	174.13	56.32	18.45	22.3	166.27	116.39	91.18	20.14	0.45	166.27	53.77	17.93	22.18	140.11	113.97	100.9	20	0.28	140.11
48	84.38	3.13	3.57	6.25	12.5	16.67	21.43	3.57	7.14	66	17.083	15.89	15.564	9.445	-1.192	0.138	0.193	0.21	0.319	0.568	0.208	0.162	93.951	56.766	0.887	187.51	142.7	102.63	28.33	0.45	187.51	62.96	13.77	28.22	183.4	140.82	100.09	29.33	0.45	183.4	62	12.85	28.26	149.43	125.96	106.18	27.45	0.29	149.43
60	16	12	11	18	10	8	8	6	10	69	28.519	23.612	22.581	11.688	2.117	0.137	0.203	0.216	0.315	0.572	0.161	0.102	131.312	70.668	0.887	174.73	123.49	90.81	23.37	0.48	174.73	56.54	17.68	26.19	176.81	128.18	93.09	25.15	0.47	176.81	57.99	16.22	26.81	137.18	109.48	92.32	22.95	0.33	137.18
26	71.88	34.38	50	21.88	53.13	50	53.57	25	28.57	69	5.209	4.201	4.543	2.68	-0.187		0.269	0.3	0.373	0.163	0.221	0.162	30.341	6.996	0.536	183.33	132.24	96.94	24.52	0.47	183.33	59.81	17.1	27.19	178.62	128.61	93.48	24.76	0.48	178.62	58.31	16.79	27.06	144.9	119.94	101.66	25.36	0.3	144.9
45	50	34.38	50	25	28.13	41.67	32.14	53.57	42.86	86	17.485	13.981	13.305	6.756	-0.414	0.146	0.218	0.23	0.355	0.343	0.162	0.118	91.51	25.566	0.698	178.15	125.16	89.65	24.07	0.5	178.15	57.35	18.15	27.95	165.42	116.31	81.66	24.82	0.51	165.42	53.51	16.9	27.18	140.05	111.19	93.42	22.87	0.33	140.05
46	50	34.38	53.57	56.25	53.13	58.33	46.43	46.43	28.57	70	20.36	15.971	15.204	7.902	0.001	0.125	0.188	0.206	0.345	0.536	0.172	0.096	106.222	59.328	0.882	171.26	124.64	95.98	22.84	0.44	171.26	56.5	15.99	23.14	169.7	123.8	93.78	23.73	0.45	169.7	56.07	15.61	23.78	136.67	112.62	97.8	22.87	0.28	136.67
28	81.25	18.75	3.57	28.13	34.38	45.83	14.29	28.57	7.14	71	18.266	14.325	14.996	9.259	0.602	0.108	0.209	0.268	0.336	0.457	0.216	0.165	108.814	56.596	0.793	176.13	130.74	99.85	24.3	0.43	176.13	58.65	15.1	23.9	168.49	123.48	89.92	25.63	0.47	168.49	55.79	14.97	25.54	142.14	119.57	104.84	23.69	0.26	142.14
34	68.75	43.75	28.57	15.63	12.5	25	14.29	0	17.86	90	3.103	0.881	0.881	0.858	2.15	0.054	0.107			0.644	0.05	0.04	5.091	10.912	0.754	169.55	123.02	91.5	24.23	0.46	169.55	55.83	15.78	24.74	168.75	120.86	85.43	25.51	0.49	168.75	55.1	16.15	27.17	132.86	109.64	94.43	23.75	0.29	132.86
65	20	6	9	9	8	9	8	7	8	70	14.676	13.778	13.677	9.15	-0.028	0.137	0.19	0.202	0.327	0.585	0.236	0.161	81.749	49.812	0.912	172.71	124.69	96.58	22.15	0.44	172.71	56.69	16.63	23.09	158.32	116.85	88.91	24.16	0.44	158.32	52.91	14.11	22.13	137.68	112.3	97.28	22.3	0.29	137.68
50	40.63	50	57.14	43.75	12.5	29.17	25	14.29	21.43	71	4.337	3.424	4.224	1.637	2.185	0.078	0.092			0.195	0.046	0.014	6.914	9.245		172.23	123.53	93.57	22.85	0.46	172.23	56.3	16.81	24.26	159.78	113.09	84.84	22.62	0.47	159.78	52.07	16.46	23.39	140.34	114.64	98.54	23.12	0.3	140.34
65	19	9	11	5	12	11	7	10	13	65	24.45	24.346	24.336	14.259	0.159	0.187	0.203	0.217	0.354	0.568	0.22	0.179	151.43	90.976	0.921	179.34	125.23	99.77	19.2	0.44	179.34	57.66	19.37	22.74	171.71	123.08	98.61	20.09	0.43	171.71	56.2	17.23	21.29	145.42	115.95	103.2	18.11	0.29	145.42
44	43.75	37.5	60.71	25	43.75	45.83	21.43	67.86	35.71	122	6.537	2.341	8.862	2.338		0.099	0.2	0.244	0.201	0.435	0.141	0.123	25.518	33.07	0.635	178.45	127.34	95.88	22.86	0.46	178.45	58.01	17.57	25.34	181.14	127.64	93.08	23.55	0.49	181.14	58.36	18.34	27.42	138.25	112.64	96.65	23.07	0.3	138.25
61	14	15	14	17	15	9	9	16	8	53	17.045	17.045	18.049	10.893	-0.633	0.158	0.158	0.208	0.356	0.779	0.264	0.222	117.103	83.774	1.135	177.57	128.85	94.19	24.94	0.47	177.57	58.26	16.27	26.57	170.96	122.04	87.7	24.74	0.49	170.96	55.69	16.63	26.72	139.76	112.76	95.96	23.01	0.31	139.76
48	84.38	6.25	0	6.25	3.13	4.17	7.14	0	0	84	17.785	15.989	15.649	10.53	-1.114	0.146	0.212	0.226	0.301	0.482	0.206	0.163	95.244	58.43	0.783	161.78	122.82	90.29	27.3	0.44	161.78	54.86	12.48	23.96	133.01	100.99	74.88	26.95	0.44	133.01	45.6	10.64	20.03	133.71	113.77	95.7	28.52	0.28	133.71
39	62.5	25	3.57	40.63	18.75	29.17	32.14	28.57	3.57	85	20.991	13.698	12.353	7.628	0.505	0.104	0.179	0.209	0.308	0.423	0.107	0.074	90.815	34.302	0.731	174.43	127.63	94.95	24.67	0.46	174.43	57.6	15.66	25.22	168.78	123.01	89.64	25.3	0.47	168.78	55.7	15.32	25.6	140.19	115.93	98.72	24.9	0.3	140.19
24	71.88	18.75	35.71	40.63	6.25	37.5	39.29	21.43	3.57	76	23.352	13.672	12.947	8.313	2.348	0.104	0.194	0.229	0.312	0.476	0.103	0.072	103.561	58.09	0.788	183.07	139.03	104.47	26.38	0.43	183.07	61.58	13.99	25.32	183.56	140.87	102.27	28.49	0.44	183.56	62.06	13.06	27.16	149.96	128.1	110.56	26.7	0.26	149.96
49	81.25	15.63	17.86	9.38	18.75	8.33	17.86	0	0	68	15.249	12.744	12.145	6.562	0.353	0.132	0.192	0.206	0.336	0.547	0.17	0.122	79.977	48.613	0.883	178.5	126.06	97.42	21.19	0.45	178.5	57.72	18.39	24.12	177.81	127.37	98.44	21.87	0.45	177.81	57.98	17.49	23.87	140.69	113.36	98.87	20.79	0.3	140.69
52	46.88	28.13	14.29	31.25	21.88	37.5	35.71	28.57	17.86	68	3.308	3.039	4.366	1.33	0.666	0.084	0.124			0.578	0	0	37.099	-21.7		173.86	124.31	91.9	23.72	0.47	173.86	56.66	16.96	25.7	172.96	123.51	89.72	24.35	0.48	172.96	56.32	16.84	26.46	136.15	110.64	93.76	23.89	0.31	136.15
30	71.88	34.38	21.43	59.38	21.88	58.33	35.71	0	28.57	65	22.574	16.116	15.915	11.834	0.503	0.118	0.201	0.223	0.314	0.682	0.168	0.079	108.659	91.147	0.996	176.14	130.77	98.66	24.87	0.44	176.14	58.64	15	24.55	166.31	121.1	87.54	25.56	0.47	166.31	54.9	15.14	25.68	141.91	119.18	103.12	24.84	0.27	141.91
46	53.13	34.38	32.14	3.13	25	33.33	25	39.29	0	84	13.726	10.524	10.839	7.368	0.651	0.109	0.184	0.207	0.265	0.495	0.169	0.105	57.342	40.845	0.76	181.85	128.88	97.34	22.39	0.46	181.85	58.81	18.3	25.66	179.95	127.46	94.35	23.21	0.48	179.95	58.19	18.02	26.47	144.26	117.63	101.39	22.74	0.3	144.26
42	59.38	37.5	14.29	15.63	31.25	16.67	28.57	25	0	72	20.5	15.066	14.119	7.457	1.376	0.1	0.168	0.194	0.3	0.495	0.134	0.081	91.744	46.363	0.795	171.8	123.84	95.7	22.19	0.44	171.8	56.36	16.63	23.13	171	123.55	95.22	22.43	0.44	171	56.18	16.41	23.15	135.36	110.92	96.47	22.29	0.29	135.36
52	53.13	50	60.71	25	43.75	41.67	35.71	53.57	21.43	64	19.811	19.165	19.236	11.979	-0.205	0.13	0.177	0.199	0.323	0.619	0.223	0.183	117.608	84.501	0.943	167.59	122.1	91.37	24.19	0.45	167.59	55.36	15.43	24.16	150.92	111.05	82.92	24.82	0.45	150.92	50.46	13.6	22.17	135.53	111.6	95.23	24.37	0.3	135.53
59	78.13	12.5	3.57	6.25	25	0	10.71	10.71	0	67	24.029	21.195	20.842	10.387	0.697	0.115	0.174	0.2	0.333	0.565	0.204	0.165	134.557	64.648	0.897	175.79	124.39	94.75	21.95	0.46	175.79	56.95	17.94	24.54	162.37	116.23	86.82	23.36	0.47	162.37	53.2	16.02	23.8	139.13	112.6	97.37	21.88	0.3	139.13
63	16	11	8	11	10	6	10	12	7	104	4.43	2.641	3.593	1.474	0.101	0.075	0.124	0.156	0.2	0.154	0.097	0.07	12.561	2.808	0.354	168.5	116.38	88.81	20.76	0.47	168.5	54.01	18.7	23.88	147.03	101.42	78.79	19.9	0.46	147.03	47.47	16.87	20.57	136.07	107.26	92.12	20.67	0.32	136.07
35	43.75	56.25	42.86	59.38	65.63	87.5	60.71	42.86	50	87	4.629	2.882	5.324	0.997		0.066	0.108		0.304	0.902	0.08	0.041	21.212	17.48	1.207	178.61	131.2	98.33	24.57	0.45	178.61	59.02	15.78	25.29	173.62	125.02	92.38	24.11	0.47	173.62	56.81	16.51	25.63	140.57	117.56	101.25	24.88	0.28	140.57
54	84.38	9.38	25	31.25	34.38	45.83	28.57	25	0	81	23.774	19.654	18.327	7.588	1.216	0.142	0.199	0.22	0.344	0.437	0.156	0.104	113.881	48.367	0.781	182.59	130.21	95.87	23.76	0.47	182.59	59.2	17.79	26.99	175.75	127.76	91.83	25.69	0.48	175.75	57.74	15.91	27.17	145.15	117.76	100.28	23.37	0.31	145.15
42	59.38	40.63	32.14	31.25	15.63	58.33	25	25	0	60	17.707	14.506	14.781	11.7	0.441	0.106	0.189	0.214	0.294	0.684	0.222	0.098	80.35	75.7	0.978	179.01	128.81	100.64	21.57	0.44	179.01	58.51	17.4	23.36	172.45	123.39	92.79	23.05	0.46	172.45	56.28	16.92	24.68	145.78	119.02	105.42	20.21	0.28	145.78
66	21	4	12	13	12	7	8	6	9	68	26.935	22.86	22.241	8.173	0.119	0.142	0.219	0.226	0.359	0.347	0.192	0.154	155.497	53.797	0.706	180.41	134.14	99.9	25.52	0.45	180.41	59.99	15.1	25.71	177.33	131.9	96.43	26.31	0.46	177.33	59.02	14.72	26.31	146.99	123.24	105.3	25.81	0.28	146.99
63	23	4	8	7	14	5	8	4	4	80	24.906	21.448	20.565	8.473	-0.08	0.098	0.153	0.173	0.341	0.4	0.194	0.109	131.741	32.367	0.741	160.68	119.51	89.03	25.53	0.45	160.68	53.87	13.69	23.36	137.02	101.78	74.62	26.12	0.46	137.02	46.27	11.96	21.17	126.41	104.9	89.6	24.95	0.29	126.41
52	84.38	18.75	7.14	15.63	21.88	41.67	17.86	10.71	7.14	69	11.002	9.092	9.008	4.346	0.186	0.125	0.184	0.187	0.357	0.499	0.192	0.123	61.91	32.15	0.856	167.21	122.41	92.79	23.88	0.45	167.21	55.42	15.22	23.42	171.88	123.85	91.89	23.97	0.47	171.88	56.31	16.36	25.2	126.7	105.38	91.41	23.75	0.28	126.7
52	78.13	21.88	32.14	18.75	9.38	8.33	21.43	0	10.71	73	14.935	14.935	18.289	8.741	0.418	0.122	0.122	0.191	0.371	0.53	0.258	0.226	108.905	37.711	0.902	174.73	129.93	97.7	25.1	0.44	174.73	58.25	14.77	24.54	162.09	120.3	88.93	25.73	0.45	162.09	54.23	13.86	23.92	144.5	122.27	104.62	26.55	0.28	144.5
45	46.88	59.38	78.57	56.25	37.5	16.67	28.57	53.57	14.29	84	16.151	8.807	8.756	4.919	-0.164	0.207			0.48	0.332	0.179	0.133	111.41	17.91	0.812	172.07	130.48	96.98	26.77	0.44	172.07	58.08	13.3	24.65	151.48	116.04	84.77	28.13	0.44	151.48	51.85	11.27	22.92	143.17	120.22	100.97	27.37	0.29	143.17
44	31.25	62.5	89.29	25	68.75	33.33	57.14	53.57	46.43	96	5.313	1.459	1.261	0.084	1.627	0.052	0.097	0.12		0.41	0.048	0.038	9.483	16.481	0.551			82.16	23.62	0.47			15.5	23.37				24.44	0.49			13.06	20.67	128.13	102.96	87.24	23.06	0.32	128.13
53	84.38	9.38	3.57	21.88	37.5	54.17	25	32.14	10.71	72	26.933	19.516	19.289	10.583	1.97	0.111	0.198	0.229	0.333	0.476	0.161	0.104	137.365	65.253	0.809	175.11	128.23	98.18	23.44	0.44	175.11	57.88	15.87	23.8	168.99	125.29	93.91	25.08	0.44	168.99	56.37	14.52	24.07	143.01	118.53	102.74	23.52	0.28	143.01
52	68.75	37.5	57.14	31.25	46.88	16.67	14.29	35.71	39.29	75	11.878	10.725	11.478	6.567	0.717	0.128	0.177	0.206	0.328	0.478	0.238	0.158	67.712	40.941	0.807	177.9	127.96	99.49	21.78	0.44	177.9	58.15	17.3	23.5	172.56	124.5	94.21	23.19	0.45	172.56	56.59	16.48	24.28	140.55	115.18	101.3	21.23	0.28	140.55
60	21	8	6	12	5	7	8	6	4	79	18.126	14.297	13.373	7.438	0.577	0.103	0.163	0.179	0.295	0.492	0.135	0.079	78.813	29.82	0.788	183.5	132.51	100.97	22.93	0.45	183.5	59.95	17.34	25.16	185.42	135.36	100.63	24.57	0.46	185.42	60.87	16.61	26.58	142.27	116.31	100.8	22.44	0.29	142.27
40	40.63	56.25	64.29	28.13	56.25	45.83	35.71	42.86	28.57	82	12.794	10.518	9.791	5.267	0.244	0.126	0.182	0.204	0.34	0.384	0.164	0.109	66.839	28.877	0.724	179.57	130.98	101.19	22.81	0.44	179.57	59.12	16.52	23.86	180.26	132.4	99.27	24.55	0.45	180.26	59.53	15.9	25.46	143.67	119.48	104.34	23.1	0.27	143.67
49	37.5	25	25	18.75	18.75	16.67	35.71	67.86	21.43	100	18.607	11.8	11.163	3.846	1.553	0.099	0.158	0.164	0.261	0.278	0.089	0.055	60.884	17.244	0.54	175.83	124.8	100.59	19.31	0.43	175.83	57.15	18.2	21.52	176.14	124.82	96.7	21.24	0.45	176.14	57.13	18.01	23.68	140.59	114.09	101.54	19.27	0.28	140.59
59	87.5	9.38	17.86	6.25	12.5	12.5	25	0	3.57	84	19.755	19.266	18.933	15.547		0.134	0.167	0.182	0.239	0.493	0.202	0.164	87.97	80.649	0.733	184.6	136.62	102.51	24.93	0.44	184.6	61.12	15.74	25.84	186.15	143.79	106.1	28.25	0.43	186.15	63.14	12.91	26.52	145.94	118.52	101.99	22.57	0.3	145.94
63	24	4	7	7	8	4	7	4	5	60	26.733	21.558	20.981	11.271	0.616	0.127	0.211	0.221	0.334	0.692	0.198	0.142	149.31	92.361	1.026	179.87	132.71	99.82	24.65	0.45	179.87	59.57	15.63	25.2	173.48	127.9	95.57	24.9	0.45	173.48	57.56	15.16	24.81	145.8	122.03	104.53	25.45	0.28	145.8
67	18	9	11	11	11	8	10	10	8	70	21.131	20.259	19.828	10.359		0.128	0.172	0.187	0.321	0.534	0.204	0.164	112.981	50.42	0.855	168.58	128.73	94.24	27.84	0.44	168.58	57.2	12.53	24.95	146.09	110.08	81.14	26.74	0.44	146.09	49.62	11.89	21.97	137.35	116.41	97.12	28.76	0.29	137.35
52	62.5	21.88	17.86	21.88	15.63	16.67	21.43	10.71	0	71	23.685	22.595	22.917	9.336	1.861	0.118	0.164	0.194	0.317	0.564	0.201	0.174	129.707	57.205	0.881	170.39	131.42	100.41	26.59	0.41	170.39	58.18	12.37	22.84	157.71	123.87	92.9	28.68	0.41	157.71	54.72	10.39	22.21	139.4	118.89	102.96	26.23	0.26	139.4
42	75	37.5	32.14	28.13	25	16.67	50	17.86	32.14	76	16.743	13.963	13.809	7.213	0.456	0.118	0.184	0.204	0.341	0.45	0.176	0.125	88.515	40.358	0.791	189.38	140.93	107.81	24.36	0.43	189.38	62.81	15.88	25.24	188.2	140.22	103.12	26.16	0.45	188.2	62.43	15.4	27.28	154.6	130.77	113.79	24.97	0.26	154.6
43	78.13	6.25	35.71	0	6.25	8.33	14.29	3.57	0	88	11.751	8.446	8.515	4.322	1.262	0.111	0.175	0.194	0.279	0.404	0.121	0.075	46.927	26.033	0.683	168.43	128.61	98.02	26.07	0.42	168.43	57.21	12.84	22.85	167.34	128.08	95.2	27.35	0.43	167.34	56.91	12.43	24.01	135.28	115.33	100.04	26.03	0.26	135.28
46	62.5	25	28.57	15.63	25	16.67	25	10.71	0	65	11.944	10.524	10.576	3.868	0.531	0.13	0.2	0.208		0.472	0.187	0.103	78.737	18.353	0.993	173.81	126.1	96.48	22.98	0.44	173.81	57.17	16.33	23.8	172.67	125.45	93.83	24.07	0.46	172.67	56.83	15.98	24.82	136.59	112.26	97.03	23.1	0.29	136.59
45	43.75	50	57.14	46.88	28.13	33.33	25	10.71	21.43	84	15.587	12.96	12.752	5.743	1.311	0.126	0.177	0.183	0.343	0.414	0.159	0.118	83.858	51.125	0.757	163.31	116.01	93.62	19.28	0.43	163.31	53.36	17.09	20.17	161.77	114.89	90.05	20.78	0.44	161.77	52.84	16.74	21.48	131.66	108.4	97.03	19.7	0.26	131.66
61	23	6	6	6	10	4	7	5	4	83	21.765	19.356	18.786	5.95	0.176	0.106	0.162	0.182	0.412	0.312	0.188	0.146	130.292	24.111	0.724	176.03	129.65	96.53	25	0.45	176.03	58.31	15.38	25.3	172.36	127.94	93.16	26.35	0.46	172.36	57.41	14.48	25.92	140.54	116.26	99.16	24.8	0.29	140.54
38	37.5	53.13	50	28.13	46.88	41.67	21.43	39.29	7.14	20	4.975	4.195	6.043	0.355	0.643	0.052	0.118			0.792	0	0	41.839			176.75	129.39	98.8	23.54	0.44	176.75	58.36	16	24.13	170.46	121.59	90.55	23.3	0.47	170.46	55.56	16.87	24.95	141.15	117.12	101.06	24.04	0.28	141.15
40	53.13	50	57.14	46.88	68.75	54.17	46.43	57.14	39.29	78	15.988	9.076	7.86	2.273		0.123	0.19	0.201	0.284	0.431	0.096	0.07	55.094	26.091	0.715	180.04	133.06	105.36	22.25	0.41	180.04	59.76	15.96	22.38	178.24	133.91	103.89	24.23	0.42	178.24	59.74	14.63	23.13	145.53	120.89	106.71	21.93	0.27	145.53
42	53.13	40.63	57.14	21.88	9.38	8.33	25	17.86	7.14	75	20.448	16.721	15.585	9.325	1.04	0.104	0.15	0.163	0.273	0.571	0.12	0.067	80.829	52.591	0.844	163.24	121.56	95.06	23.32	0.42	163.24	54.78	14.18	21.2	156.85	116.03	91.16	22.72	0.42	156.85	52.56	14.12	20.36	134.43	113.65	99.26	24.55	0.26	134.43
63	22	11	7	7	10	7	8	8	5	69	25.812	15.75	13.234	6.904	-0.751				0.494	0.373	0.169	0.115	169.361	25.007	0.867	175.44	125.58	93.77	23.37	0.47	175.44	57.19	17.08	25.38	163.95	118.45	88.5	23.81	0.46	163.95	53.97	15.63	23.88	139.56	113.56	96.72	23.59	0.31	139.56
43	50	50	57.14	50	43.75	37.5	50	35.71	25	65	13.128	13.004	13.25	8.445	-0.419	0.144	0.172	0.199	0.344	0.578	0.274	0.211	86.878	55.966	0.923	170.41	131.44	99.09	27.22	0.42	170.41	58.17	12.26	23.55	169.14	128.9	95.29	27.31	0.44	169.14	57.32	12.76	24.54	137.2	117.7	101.29	27.43	0.26	137.2
35	68.75	34.38	21.43	28.13	50	62.5	25	50	35.71	67	13.329	11.171	10.988	3.455	0.382	0.161	0.209	0.237	0.353	0.191	0.099	0.017	54.7	-7.502	0.544	176.74	126.67	99.7	21.01	0.44	176.74	57.7	17.51	22.77	165.68	118.36	90.85	22.06	0.45	165.68	54.19	16.59	22.89	146.6	120.4	106.12	21.17	0.28	146.6
46	40.63	50	60.71	50	62.5	66.67	50	50	21.43	66	19.615	19.496	20.217	10.533		0.118	0.179	0.232	0.413	0.489	0.248	0.215	141.956	47.566	0.901	182.21	134.14	95.71	26.65	0.47	182.21	60.13	15.54	28.24	176.64	132.24	91.91	28.56	0.48	176.64	58.97	13.91	28.7	143.79	117.61	97.59	25.99	0.32	143.79
54	46.88	25	14.29	0	15.63	20.83	39.29	32.14	10.71	71	22.692	17.829	18.16	11.327	1.142	0.106	0.193	0.221	0.29	0.572	0.183	0.086	103.957	65.186	0.862	169.19	124.94	91.98	25.61	0.46	169.19	56.27	14.64	25.03	152.06	113.95	82.14	27.3	0.46	152.06	51.33	12.45	23.77	134.19	111.57	94.46	25.84	0.3	134.19
47	81.25	25	67.86	15.63	34.38	16.67	10.71	7.14	14.29	111	17.179	11.939	11.404	6.718	1.102	0.105	0.175	0.192	0.302	0.502	0.132	0.081	77.867	47.768	0.803	179.64	127.82	98.27	21.79	0.45	179.64	58.3	18	24.43	172.11	122.61	92.85	22.53	0.46	172.11	56.04	17.19	24.33	143.1	116.3	101.25	21.58	0.29	143.1
46	84.38	0	14.29	31.25	9.38	16.67	17.86	10.71	3.57	68	10.216	9.327	9.625	5.841	0.265	0.105	0.164	0.218	0.318	0.573	0.221	0.191	58.997	34.917	0.891	183.53	141.24	101.85	28.93	0.45	183.53	62.14	12.82	27.5	180.62	139.43	97.08	30.42	0.46	180.62	61.3	12.18	28.94	145.63	123.18	104.17	27.52	0.28	145.63
44	65.63	34.38	32.14	34.38	31.25	25	32.14	28.57	28.57	89	28.275	18.665	17.563	9.616	1.241	0.095	0.166	0.184	0.292	0.383	0.098	0.067	115.037	44.667	0.675	182.56	135.76	105.59	23.52	0.42	182.56	60.72	15.6	23.57	181.1	132.06	99.53	23.93	0.45	181.1	59.54	16.46	25.36	150.27	126.5	110.74	23.93	0.26	150.27
64	20	6	15	11	10	9	9	4	4	62	22.796	13.593	11.304	9.656					0.415	0.566	0.18	0.119	140.456	31.834	0.981	175.22	129.18	95.82	25.21	0.45	175.22	58.09	15.23	25.39	163.99	122.65	89.14	26.87	0.46	163.99	55.05	13.43	24.91	140.52	115.88	99.37	24.07	0.29	140.52
49	75	9.38	7.14	25	0	12.5	3.57	0	0	65	18.603	18.459	19.701	12.215	0.525	0.131	0.156	0.218	0.338	0.657	0.266	0.211	122.253	90.781	0.995	166.37	118.25	90.2	22.1	0.46	166.37	54.23	16.9	23.33	145.34	104.66	77.58	23.98	0.47	145.34	48.07	14.25	22	130.05	106.39	92.77	21.92	0.29	130.05
45	78.13	15.63	46.43	21.88	25	25	32.14	28.57	3.57	78	26.573	22.779	22.364	10.777	0.384	0.105	0.164	0.171	0.34	0.412	0.199	0.117	144.849	45.469	0.752	177.69	129.96	97.82	24.14	0.45	177.69	58.6	16.01	25	159.79	117.35	85.42	25.76	0.47	159.79	53.16	14.2	24.46	147.34	123.06	105.87	24.87	0.28	147.34
51	43.75	59.38	53.57	25	34.38	12.5	25	28.57	10.71	75	18.501	17.065	16.693	10.033	-1.034	0.135	0.197	0.209	0.319	0.493	0.203	0.16	101.4	49.59	0.812	172.12	120.75	89.94	22.49	0.48	172.12	55.54	17.98	25.32	142.86	101.1	74.46	23.37	0.48	142.86	46.8	14.89	22.1	141.45	114.23	96.15	23.94	0.32	141.45
43	62.5	31.25	14.29	25	25	16.67	7.14	7.14	21.43	66	27.487	24.949	24.532	12.452	0.479	0.102	0.161	0.183	0.33	0.498	0.202	0.133	147.695	38.157	0.828	177.56	132.61	97.23	26.43	0.45	177.56	59.24	14.5	26.15	173.11	127	92.41	25.71	0.47	173.11	57.25	15.24	26.15	138.52	116.56	98.58	27.02	0.29	138.52
53	68.75	31.25	10.71	18.75	25	16.67	35.71	25	10.71	62	19.125	18.346	18.33	8.654	0.32	0.135	0.168	0.179	0.361	0.584	0.204	0.168	115.981	49.135	0.945	170.07	121.39	100.38	18.09	0.41	170.07	55.62	17.6	19.47	160.36	114.91	94.59		0.41	160.36	52.75	16.51	18.73	139.72	113.31	102.07	17.9	0.27	139.72
30	59.38	25	35.71	50	53.13	62.5	35.71	42.86	14.29	92	22.118	18.612	17.579	7.737	0.612	0.113	0.171	0.187	0.301	0.345	0.147	0.106	100.304	34.407	0.646	179.2	132.58	106.96	21.28	0.4	179.2	59.57	15.99	21.22	171.28	127.94	101.91	22.52	0.4	171.28	57.42	14.73	21.02	147.88	124.68	111.04	22.22	0.25	147.88
50	71.88	25	35.71	40.63	34.38	8.33	39.29	7.14	28.57	64	12.991	10.588	11.932	6.605	0.529	0.083	0.134	0.2	0.305	0.671	0.132	0.025	59.388	1.273	0.976	162.18		87.25	18.92	0.46	162.18	51.84	18.87	21.8			70.39		0.47			16.3	18.59	135.82	107.41	94.56	18.69	0.3	135.82
39	68.75	31.25	57.14	15.63	25	12.5	21.43	35.71	28.57	82	15.687	12.652	12.794	2.623	1.199	0.087	0.153	0.163	0.33	0.409	0.111	0.077	65.832	-13.016	0.739	175.94	127.89	95.43	24.19	0.46	175.94	57.85	16.19	25.31	171.7	126.07	93.21	25.12	0.46	171.7	56.87	15.2	25.18	137.95	113.27	96.04	24.67	0.3	137.95
38	68.75	34.38	21.43	9.38	31.25	45.83	25	25	14.29	76	20.158	14.62	14.712	8.607	1.115	0.109	0.185	0.205	0.311	0.476	0.152	0.082	95.049	40.799	0.788	177.41	130.77	102.72	22.53	0.42	177.41	58.84	15.86	22.59	175.9	128.49	96.86	24.01	0.45	175.9	58.01	15.96	24.73	143.37	120.24	105.89	22.97	0.26	143.37
62	22	8	6	4	11	8	7	7	7	83	4.914	3.525	3.972	1.48	0.552	0.118	0.161	0.198	0.292	0.422	0.105	0.07	17.602	0.227	0.714	184.94	131.74	103.36	20.87	0.44	184.94	59.97	18.53	23.89	185.83	132.39	102.22	21.65	0.45	185.83	60.21	18.47	24.87	147.86	120.61	105.89	21.04	0.28	147.86
54	46.88	56.25	64.29	56.25	43.75	45.83	46.43	42.86	14.29	84	19.471	16.211	15.733	6.638	0.202	0.166	0.222	0.238	0.401	0.333	0.202	0.156	116.237	37.818	0.734	178.84	135.64	105.24	24.78	0.41	178.84	60.27	14.08	23.08	167.43	128.29	97.3	26.51	0.42	167.43	57	12.53	22.96	149.64	126.3	110.42	24.3	0.26	149.64
36	56.25	43.75	35.71	25	12.5	20.83	25	21.43	7.14	80	9.863	9.101	8.801	5.297	-0.94	0.149	0.201	0.218	0.327	0.495	0.192	0.142	53.463	26.848	0.822	175.83	130.98	97.42	25.68	0.45	175.83	58.64	14.65	25.22	167.8	120.89	87.82	24.81	0.48	167.8	55.03	15.91	25.73	141.97	119.37	100.84	27.02	0.29	141.97
62	12	11	14	17	9	11	9	9	7	103	12.254	9.965	9.537	4.178	0.197	0.126	0.186	0.202	0.298	0.283	0.151	0.114	56.363	18.26	0.581	175.29	128.93	98.51	23.77	0.44	175.29	58.08	15.6	23.88	169.87	128.66	94.98	26.98	0.44	169.87	57.34	13.18	24.75	138.4	113.17	98.42	22.14	0.29	138.4
59	18	13	7	14	6	9	12	9	16	98	19.326	14.536	13.115	4.435	1.636	0.111	0.169	0.186	0.268	0.345	0.12	0.083	72.413	26.234	0.613	176.24	123.27	97.37	19.7	0.45	176.24	56.77	18.93	22.85	175.54	127.25	98.26	22.51	0.44	175.54	57.68	16.58	23.52	137.14	110.23	97.69	19.07	0.29	137.14
54	81.25	18.75	10.71	12.5	43.75	12.5	21.43	7.14	14.29	44	4.325	3.885	3.879	0.337	2.129	0.062				0.282	0.017	0	4.276	-8.159	0.412		115.6	92.04	22.84	0.4		52.13	13.18	19.21	142.51	107.78	85.74	23.29	0.4	142.51	48.67	11.99	17.99	128.33	108.26	95.65	23.15	0.25	128.33
38	75	43.75	35.71	34.38	68.75	45.83	21.43	42.86	39.29	59	12.387	10.903	11.494	7.203	0.378	0.132	0.189	0.235	0.361	0.626	0.27	0.211	81.733	66.839	0.987	168.62	123.39	95.83	22.71	0.43	168.62	55.87	15.54	22.34	157.23	113.91	87.11	22.93	0.45	157.23	52.01	15.1	21.95	139.13	115.77	101.43	22.81	0.27	139.13
53	65.63	34.38	14.29	40.63	46.88	29.17	35.71	17.86	7.14	74	4.148	3.952	4.116	2.604	-0.987	0.115	0.144	0.169	0.269	0.556	0	0	10.428	-23.336	0.825	160.51	117.6	93.74	21.45	0.42	160.51	53.43	15.04	20.12	159.18	117.88	93.67	22.17	0.41	159.18	53.35	14.33	20.02	125.78	105.35	93.83	21.64	0.25	125.78
61	13	10	14	14	7	9	9	9	11	84	12.548	10.221	10.186	4.458	0.403	0.12	0.185	0.186	0.339	0.399	0.166	0.09	61.932	18.72	0.738	171.93	124.14	97.67	21.39	0.43	171.93	56.48	16.68	22.18	166.14	121.67	92.95	23.54	0.44	166.14	55.11	15.18	22.9	138.05	113.25	99.33	21.58	0.28	138.05
44	68.75	37.5	10.71	12.5	31.25	45.83	21.43	21.43	25	85	5.237	4.239	6.124	2.736	0.804	0.165	0.208			0.36	0.413		56.429	9.849	0.892	175.23	127.2	100.04	21.68	0.43	175.23	57.66	16.62	22.49	165.62	121.32	93.42	23.18	0.44	165.62	54.97	15.18	22.44	143.72	119.49	104.94	22.51	0.27	143.72
38	43.75	59.38	71.43	50	53.13	37.5	28.57	39.29	25	81	0	0	0	0	0						0	0	0	0		175.57	124.68	95.72	21.76	0.45	175.57	57.01	17.77	24.07	170.2	120.38	87.41	23.9	0.49	170.2	55.18	17.17	26.22	140.09	114.73	99.81	22.22	0.29	140.09
35	71.88	12.5	0	28.13	18.75	37.5	14.29	17.86	10.71	63	12.262	9.09	9.217	8.888	0.33	0.146	0.246	0.25	0.241	0.648	0	0	22.613	-44.45	0.889	177.81	130.46	99.92	23.53	0.44	177.81	58.77	15.96	24.06	173.61	125.38	94.57	23.38	0.46	173.61	56.93	16.48	24.56	143.44	119.78	103.7	24.28	0.28	143.44
62	14	10	9	12	7	6	6	10	5	56	5.917	5.05	5.285	3.007	0.208	0.104	0.189	0.229	0.394	0.817	0.217	0.087	37.241	16.023	1.211	171.97	128	91.99	27.01	0.47	171.97	57.37	14.19	26.5	176.81	135.92	96.14	29.59	0.46	176.81	59.98	12.35	27.67	131.8	108.9	90.93	26.38	0.31	131.8
54	68.75	37.5	53.57	46.88	65.63	37.5	46.43	39.29	42.86	51	20.378	19.314	19.005	12.393	-0.199	0.17	0.226	0.249	0.37	0.805	0.256	0.206	136.657	114.805	1.174	173.47	125.71	94.75	23.6	0.45	173.47	57	16.26	24.54	161.13	117.77	87.09	24.87	0.46	161.13	53.45	14.67	23.92	138.56	113.83	97.25	24.09	0.3	138.56
38	81.25	15.63	10.71	28.13	15.63	41.67	10.71	0	17.86	69	21.457	13.892	14.57	9.761	0.435	0.094	0.19	0.236	0.322	0.558	0.163	0.075	110.09	66.428	0.88	178.04	134.56	102.36	25.52	0.43	178.04	59.86	14.08	24.12	175.05	131.93	98.93	26.01	0.43	175.05	58.81	13.94	24.59	143.93	122.11	105.05	26.32	0.27	143.93
30	34.38	53.13	50	46.88	68.75	50	25	46.43	25	81	9.429	7.871	8.1	4.918	0.761	0.121	0.207	0.24	0.322	0.337	0.283	0.206	55.146	34.103	0.658	178.69	126.87	105.87		0.41	178.69	58.08	18.72	19.84	179.28	128.51	103.87	19.6	0.42	179.28	58.52	17.93	21.56	143.79	116.89	106.78		0.26	143.79
41	65.63	25	35.71	28.13	37.5	41.67	10.71	17.86	17.86	83	3.406	2.382	2.666	1.196	0.134	0.115	0.268	0.292	0.369	0.427	0.2	0.134	19.492	3.491	0.796	181.69	137.65	104.24	25.88	0.43	181.69	61.07	14.13	24.76	182.14	140.17	101.84	28.64	0.44	182.14	61.72	12.8	26.92	145.13	122.26	105.76	25.15	0.27	145.13
53	78.13	31.25	25	18.75	40.63	37.5	39.29	7.14	14.29	68	11.563	11.118	11.431	7.686	0.378	0.172	0.22	0.251	0.326	0.566	0.211	0.175	63.473	42.99	0.892	174.09	123.43	93.5	22.28	0.46	174.09	56.49	17.64	24.6	177.34	127.23	92.14	24.71	0.48	177.34	57.8	16.89	27.11	135.63	108.85	94.16	21.25	0.31	135.63
43	53.13	21.88	14.29	43.75	59.38	70.83	42.86	35.71	28.57	89	14.278	13.783	13.81	8.264		0.106	0.146	0.159	0.275	0.397	0.189	0.158	71.357	30.359	0.672			81.96	20.8	0.45			15.78	20.26	146.33	102.65	77.64	21.84	0.47	146.33	47.67	15.8	21.48			85.32	21.31	0.29
37	93.75	6.25	0	21.88	12.5	12.5	3.57	7.14	7.14	81	22.995	13.849	13.371	6.298	2.481	0.103	0.172	0.176	0.284	0.398	0.097	0.068	88.305	44.348	0.683	181.78	132.68	102.99	22.61	0.43	181.78	59.83	16.69	23.83	178.98	131.34	98.86	24.32	0.45	178.98	59.11	15.9	25.12	147.32	123.04	108.14	22.82	0.27	147.32
47	56.25	25	75	25	12.5	0	42.86	35.71	10.71	76	13.338	12.859	12.917	8.519		0.143	0.178	0.199	0.294	0.479	0.221	0.182	73.493	52.562	0.773	181.16	132.41	103.95	22.11	0.43	181.16	59.7	16.65	23.12	179.16	133.96	103.01	24.39	0.43	179.16	59.85	14.92	23.78	148.35	122.53	108.85	20.79	0.27	148.35
58	56.25	31.25	85.71	25	12.5	0	42.86	35.71	10.71	71	27.971	22.162	21.258	13.083	-0.417	0.107	0.17	0.195	0.315	0.532	0.164	0.09	134.436	63.043	0.847	178.68	131.01	101.41	22.99	0.43	178.68	59.03	16.15	23.59	171.53	125.3	95.11	23.7	0.45	171.53	56.68	15.68	23.87	143.95	120.21	105.6	22.86	0.27	143.95
55	78.13	25	7.14	34.38	25	12.5	17.86	14.29	0	39	3.161	2.937	3.95	0.448	2.189	0.124	0.144	0.212	0.253	0.507	0.186	0.171	19.597	38.143	0.76	171.35	122.41	91.87	23.06	0.46	171.35	55.89	16.9	24.66	160.04	117.6	85.4	25.88	0.47	160.04	53.25	14.17	24.6	135.21	107.87	91.77	22.23	0.32	135.21
56	62.5	34.38	42.86	28.13	15.63	25	17.86	0	0	71	21.105	19.909	19.624	9.918	-0.814	0.135	0.189	0.209	0.38	0.524	0.204	0.164	129.686	53.597	0.904	179.22	125.05	96.77	20.59	0.46	179.22	57.55	19.18	24.29	177.8	124.5	92.39	22.56	0.48	177.8	57.18	18.55	26.21	141.54	113.57	100.01	19.59	0.29	141.54
36	78.13	34.38	10.71	18.75	9.38	25	25	10.71	0	90	4.382	3.263	2.803	1.537	1.631	0.06				0.905	0.03	0.022	5.95	8.928	1.027	168.54	132.79	103.89	26.82	0.38	168.54	58.38	11.17	21.11	155.72	123.16	93.96	28.37	0.4	155.72	54.33	10.02	21.05	142.21	123.53	108.98	26.27	0.23	142.21
38	50	25	14.29	6.25	6.25	16.67	14.29	3.57	7.14	95	11.38	10.011	10.012	7.009	-0.129				0.417	0.437	0.099	0.034	52.631	-7.905	0.854	181.17	130.24	102.47	21.18	0.43	181.17	59.14	17.68	23.22	182.86	132.14	100.61	23	0.45	182.86	59.78	17.24	25.12	144.87	119.84	105.77	21.59	0.27	144.87
47	59.38	28.13	17.86	6.25	9.38	50	3.57	7.14	14.29	75	15.102	11.467	11.902	7.799	1.492	0.113	0.188	0.202	0.295	0.588	0.184	0.099	73.635	61.102	0.883	183.16	128.91	99.05	21.3	0.46	183.16	59	18.95	24.99	184.82	130.83	99.05	22.23	0.46	184.82	59.67	18.63	25.89	145.11	117.11	102.1	20.93	0.3	145.11
48	90.63	12.5	7.14	40.63	18.75	25	0	14.29	0	75	16.32	13.941	13.475	7.389	0.628	0.144	0.21	0.222	0.338	0.467	0.179	0.133	87.017	45.855	0.805	178.87	128.91	100.14	21.92	0.44	178.87	58.51	17.25	23.63	181.34	132.07	98.83	24.18	0.46	181.34	59.56	16.5	25.78	141.21	116.02	101.84	21.62	0.28	141.21
45	59.38	40.63	32.14	53.13	43.75	66.67	32.14	46.43	25	65	16.557	15.149	14.606	8.954	0.08	0.153	0.22	0.234	0.341	0.593	0.201	0.165	96.281	53.533	0.934	179.8	130.18	98.82	23.24	0.45	179.8	58.92	16.86	24.91	183.54	133.26	97.92	24.76	0.47	183.54	60.1	16.73	27.03	142.41	117.15	101.15	23.27	0.29	142.41
59	68.75	25	64.29	31.25	53.13	29.17	28.57	46.43	7.14	78	15.994	15.114	15.048	7.112	-0.318	0.15	0.194	0.208	0.354	0.415	0.194	0.157	92.62	32.418	0.769	181.67	140.27	104.73	27.72	0.42	181.67	61.74	12.77	25.35	178.14	136.48	99.87	28.07	0.44	178.14	60.32	12.9	26.1	149.03	128.05	110.44	27.39	0.26	149.03
51	81.25	31.25	3.57	28.13	18.75	25	7.14	35.71	25	62	19.337	16.61	16.343	11.131	-0.183	0.119	0.185	0.211	0.327	0.597	0.213	0.161	107.926	66.495	0.923	176.54	123.46	97.43	19.74	0.45	176.54	56.85	18.96	22.93	178.39	123.45	95.23	20.36	0.47	178.39	57.04	19.57	24.46	140.19	113.58	100.17	20.11	0.29	140.19
46	56.25	56.25	28.57	46.88	34.38	37.5	14.29	32.14	7.14	69	16.599	13.852	13.309	7.776	1.099	0.115	0.175	0.192	0.314	0.58	0.181	0.11	82.129	49.667	0.894	178.6	126.47	98.7	20.86	0.45	178.6	57.86	18.31	23.58	171.29	122.52	94.47	21.91	0.45	171.29	55.95	17.02	23.28	145.41	118.23	103.45	21.14	0.29	145.41
47	65.63	18.75	25	28.13	18.75	29.17	21.43	17.86	14.29	76	5.422	3.825	4.128	2.726	0.333	0.115	0.242	0.279	0.329	0.501	0.191	0.074	27.671	9.913	0.83	178.29	126.26	97.9	21.16	0.45	178.29	57.75	18.24	23.89	177.96	127.98	98.29	22.36	0.45	177.96	58.15	17.22	24.16	139.74	113.62	99.36	21.18	0.29	139.74
57	75	15.63	28.57	18.75	15.63	41.67	10.71	7.14	3.57	62	19.312	19.119	19.146	10.258	0.243	0.149	0.172	0.192	0.316	0.666	0.186	0.153	103.367	71.852	0.982	177.35	124.44	95.42	21.25	0.46	177.35	57.16	18.62	24.47	172.95	121.77	93.53	21.33	0.46	172.95	55.95	18.05	23.85	138.14	110.96	96.29	21.04	0.3	138.14
42	84.38	15.63	10.71	18.75	15.63	16.67	17.86	17.86	0	90	7.904	5.393	5.416	3.17	0.624	0.111	0.188	0.194	0.297	0.492	0.11	0.073	33.726	16.445	0.789				21.69	0.46			15.6	21.04	137.89	98.84	72.71	24.05	0.47	137.89	45.58	13.83	21.41			84.72	21.92	0.3
45	65.63	15.63	14.29	3.13	6.25	20.83	10.71	10.71	7.14	61	9.808	9.189	9.941	6.345	0.148	0.084	0.151	0.187	0.326	0.515	0.139	0.11	47.014	-5.837	0.841	178.71	128.74	97.57	23.05	0.45	178.71	58.41	17.07	24.93	182.56	131.75	97.97	23.96	0.46	182.56	59.61	17.12	26.35	140.57	114.67	98.97	22.64	0.3	140.57
51	81.25	18.75	10.71	25	34.38	25	17.86	21.43	17.86	103	5.363	3.771	4.446	2.21	1.262	0.084	0.159	0.185	0.261	0.465	0	0	4.676	-41.978	0.726	184.47	132.69	105.96	20.43	0.43	184.47	60.18	18.04	22.72	189.63	141.81	109.91	24.01	0.42	189.63	63.08	15.69	24.45	148.13	121.75	108.04	20.52	0.27	148.13
35	59.38	40.63	32.14	46.88	34.38	45.83	32.14	39.29	35.71	73	16.917	14.011	14.065	8.017	0.52	0.121	0.188	0.212	0.333	0.485	0.186	0.133	90.656	50.368	0.817	180.26	131.71	99.59	23.89	0.45	180.26	59.36	16.3	25.07	177.63	130.8	99.05	24.24	0.44	177.63	58.82	15.63	24.6	145.55	121.02	103.97	24.6	0.29	145.55
55	50	59.38	46.43	53.13	62.5	58.33	32.14	25	39.29	78	25.775	20.613	19.241	9.326	1.755	0.125	0.189	0.207	0.297	0.468	0.151	0.104	116.061	62.679	0.766	169.91	120.89	97.71	19.26	0.42	169.91	55.43	17.58	20.73	171.24	125.43	97.56	22.7	0.43	171.24	56.72	15.69	22.54	135.42	109.81	97.81	19.14	0.28	135.42
49	56.25	50	25	9.38	15.63	25	17.86	21.43	3.57	78	16.835	16.375	16.248	11.949		0.146	0.188	0.199	0.278	0.519	0.234	0.162	82.425	76.753	0.797	177.22	131.01	99.81	24.19	0.44	177.22	58.84	15.41	24.2	174.87	131.03	98.67	25.48	0.44	174.87	58.56	14.32	24.41	143.4	119.35	103.16	24.15	0.28	143.4
55	59.38	37.5	35.71	21.88	21.88	33.33	10.71	28.57	21.43	114	6.052	3.844	4.752	3.815	0.937	0.055	0.165	0.237		0.853	0	0	9.834	-21.311	1.019	179.79	132.92	102.21	23.75	0.43	179.79	59.64	15.67	23.97	177.75	131.7	99.73	24.59	0.44	177.75	59.07	15.26	24.55	144.07	119.7	103.92	23.59	0.28	144.07
37	65.63	40.63	32.14	31.25	34.38	33.33	28.57	39.29	46.43	85	6.957	7.187	7.286	2.048	0.866	0.103	0.154	0.164			0	0	10.615			169.72	122	96.54	20.87	0.43	169.72	55.66	16.81	21.7	153.62	111.45	87.84	21.53	0.43	153.62	50.96	14.95	20.07	142.21	116.19	102.51	20.68	0.28	142.21
36	71.88	18.75	50	21.88	18.75	37.5	21.43	21.43	14.29	87	16.705	8.84	7.814	4.281		0.103	0.183	0.201	0.279	0.412	0.1	0.073	62.424	35.013	0.691	164.81	122.44	90.04	26	0.45	164.81	55.1	13.96	24.5	143.57	106.58	77.9	26.21	0.46	143.57	48.36	12.45	22.14	133.73	111.57	94.52	26.1	0.29	133.73
47	56.25	43.75	32.14	15.63	31.25	50	17.86	42.86	32.14	80	20.788	15.924	15.195	6.647	0.425	0.105	0.165	0.177	0.331	0.422	0.127	0.079	95.322	25.521	0.753	177.98	124.34	101.63	17.85	0.43	177.98	57.31	19.42	21.2	167.17	117.37	96.54		0.42	167.17	54.21	18.22	19.72	144.89	116.94	104.85	18.12	0.28	144.89
61	22	9	6	10	13	8	8	5	7	62	21.891	18.728	18.174	10.062	0.641	0.147	0.208	0.218	0.346	0.683	0.181	0.135	117.908	89.062	1.029	171.5	123.88	95.23	22.54	0.44	171.5	56.32	16.44	23.34	170.04	124.41	92.48	24.7	0.46	170.04	56.25	15.32	24.74	138.46	112.76	98.13	21.77	0.29	138.46
62	20	6	4	11	12	7	6	8	4	77	5.856	2.497	2.338	2.02	0.619	0.09	0.153	0.174	0.19	0.257	0.047	0.024	12.045	0.831	0.448	170.4	127.7	92.99	26.91	0.45	170.4	57.13	13.76	25.59	145.71	109.67	80.94	26.61	0.44	145.71	49.46	11.93	21.87	139.71	115.94	97.02	26.59	0.31	139.71
54	62.5	9.38	42.86	40.63	25	25	28.57	10.71	0	67	3.987	3.869	6.351	3.858	2.342	0.087	0.113				0	0	2.038			180.92	132.4	100.06	24	0.45	180.92	59.61	16.25	25.16	173.97	128.25	94.1	25.65	0.46	173.97	57.69	15.07	25.79	143.98	119.75	102.88	24.63	0.29	143.98
53	71.88	9.38	3.57	0	0	0	3.57	3.57	0	85	28.32	24.198	22.788	9.744	1.243	0.126	0.182	0.197	0.293	0.352	0.149	0.121	126.901	44.132	0.645	178.3	127.8	98.29	22.13	0.45	178.3	58.14	17.45	24.17	179.43	131.41	99.75	23.84	0.44	179.43	59.19	16.13	24.74	140.77	113.98	98.34	22.12	0.3	140.77
42	56.25	46.88	67.86	37.5	43.75	41.67	42.86	28.57	21.43	69	13.653	10.48	9.828	4.26	1.01	0.122	0.18	0.191	0.315	0.585	0.129	0.081	60.575	24.977	0.899	182.89	132.2	99.35	23.59	0.46	182.89	59.78	17.12	25.81	180.58	130.66	96.68	24.3	0.46	180.58	59.09	16.77	26.35	146.35	120.8	104.08	23.73	0.29	146.35
30	81.25	15.63	14.29	21.88	18.75	20.83	14.29	7.14	10.71	49	18.648	13.811	14.189	10.17	0.416	0.125	0.226	0.258	0.358	0.856	0.229	0.102	110.277	94.328	1.215	180.88	132.45	101.92	23.2	0.44	180.88	59.65	16.35	24.17	181.21	132.76	99.29	24.51	0.45	181.21	59.72	16.12	25.73	144.13	119.81	104.96	22.75	0.27	144.13
61	22	8	7	11	11	8	7	6	4	64	18.649	18.649	20.811	8.869	0.123	0.146	0.146	0.2	0.372	0.604	0.234	0.2	131.488	53.017	0.976	180.86	137.02	106.08	24.83	0.41	180.86	60.85	14.26	23.43	181.95	142.27	106.9	28.28	0.41	181.95	62.31	12.02	24.9	147.33	124.85	109.29	24.55	0.26	147.33
64	23	6	8	11	10	9	5	7	8	53	9.11	8.768	8.82	5.387	0.219	0.154	0.188	0.22	0.385	0.733	0.256	0.158	56.955	30.226	1.118	178.78	126.99	99.52	20.8	0.44	178.78	58.02	18.18	23.34	176.47	128.71	98.64	23.18	0.44	176.47	58.16	16.23	23.95	141.14	114.7	100.92	20.55	0.28	141.14
48	68.75	37.5	28.57	50	56.25	33.33	25	46.43	17.86	84	3.413	3.053	3.851	1.146	0.511	0.086	0.132	0.19	0.418	0.228	0	0	13.628	-6.925	0.646	183.98	132.6	101.53	22.61	0.45	183.98	60.04	17.53	24.97	185.13	132.2	97.44	23.79	0.47	185.13	60.01	17.91	27.23	145	119.33	104.12	22.33	0.28	145
46	53.13	34.38	21.43	34.38	50	0	7.14	7.14	0	64	17.992	13.982	13.663	8.474	0.407	0.132	0.211	0.23	0.333	0.598	0.192	0.119	97.19	68.993	0.93	172.11	123.03	92.96	22.8	0.46	172.11	56.15	16.98	24.41	157.01	112.04	83.58	23.26	0.47	157.01	51.45	15.74	23.24	137.2	112.2	96.58	23.07	0.3	137.2
44	71.88	34.38	39.29	37.5	46.88	45.83	42.86	35.71	7.14	71	19.475	14.865	14.613	6.197	0.222	0.115	0.193	0.197	0.37	0.462	0.154	0.095	103.044	28.173	0.832	181.29	135.33	99.93	26.1	0.45	181.29	60.38	14.84	26.23	176.94	131.99	94.77	27.18	0.46	176.94	58.98	14.38	27.15	144.36	120.47	102.92	25.42	0.29	144.36
47	90.63	3.13	3.57	6.25	18.75	4.17	14.29	7.14	3.57	67	4.198	2.463	2.58	2.446	0.133	0.097			0.343	0.484	0.002	0	14.377	-9.948	0.828	171.42	120.38	91.77	21.55	0.46	171.42	55.39	18.02	24.08	166.18	117.54	86.81	23.23	0.48	166.18	53.98	16.94	24.92	135.2	108.75	94.39	21.11	0.3	135.2
55	50	46.88	53.57	37.5	65.63	50	39.29	46.43	32.14	77	15.832	13.353	13.174	5.754	0.33	0.106	0.163	0.167	0.32	0.472	0.147	0.1	75.049	26.9	0.791	180.14	126.95	95.91	22.11	0.47	180.14	58.11	18.49	25.51	180.06	127.23	93.67	23.31	0.48	180.06	58.14	18.15	26.78	141.6	114.82	98	23.15	0.31	141.6
25	56.25	50	60.71	21.88	6.25	16.67	14.29	10.71	28.57	75	11.819	10.295	11.346	6.972	-0.118	0.096	0.153	0.217	0.306	0.522	0.222	0.192	66.722	40.128	0.829	181.73	135.54	100.43	25.91	0.45	181.73	60.49	14.96	26.11	176.43	131.03	95.1	26.5	0.46	176.43	58.68	14.7	26.58	146.95	123.18	106.02	25.16	0.28	146.95
31	81.25	18.75	21.43	18.75	15.63	16.67	3.57	25	21.43	80	14.698	9.76	9.689	6.319	0.358	0.13	0.257	0.29	0.341	0.409	0.179	0.104	78.013	33.065	0.749	180.07	132.29	102.34	23.12	0.43	180.07	59.52	16.13	23.75	160.17	118.94	88.83	25.33	0.45	160.17	53.66	13.77	23.19	150.94	126.56	112.2	22.23	0.26	150.94
28	43.75	53.13	42.86	43.75	46.88	50	32.14	50	42.86	60	4.663	3.802	3.802	2.833				0.299	0.363	0.205	0.107	0.04	20.167	-0.039	0.567	172.76	123.22	94.78	21.88	0.45	172.76	56.3	17.29	23.6	136.96	99.53	75.63	23.38	0.45	136.96	45.69	13.27	19.82	146.79	120.29	105.1	21.86	0.28	146.79
44	34.38	50	39.29	34.38	25	29.17	32.14	46.43	35.71	74	11.534	9.295	8.891	5.221	0.323	0.099	0.157	0.192	0.319	0.502	0.181	0.083	57.468	25.48	0.822	163.7			21.08	0.51	163.7	51.47	19.93	25.8	138.78			21.5	0.53	138.78	43.77	17.63	23.35	130.15	100.58	85.29	20.45	0.34	130.15
63	18	7	6	7	11	8	4	8	9	102	16.774	12.742	13.141	12.649	0.492	0.089	0.175	0.186	0.172	0.335	0	0	15.31		0.508	166.3	112.8	91.02		0.45	166.3	52.89	19.87	21.12	138.14		73		0.47	138.14	43.62	18.3	18.72	138.61	109.55	98.76		0.29	138.61
42	96.88	3.13	7.14	6.25	21.88	25	14.29	3.57	3.57	62	3.715	3.149	3.857	0.432	0.256	0.07	0.123			0.831	0	0	3.346			179.37	127.29	97.77	21.7	0.45	179.37	58.13	18.13	24.48	171.76	123.4	92.06	23.6	0.46	171.76	56.19	16.56	24.95	142.98	116.22	101.12	21.65	0.29	142.98
52	59.38	43.75	25	37.5	28.13	45.83	42.86	67.86	7.14	74	12.042	11.103	10.781	5.904	0.331	0.122	0.165	0.18	0.292	0.542	0.156	0.119	55.246	35.531	0.833	180.26	128.01	99.6	21.13	0.45	180.26	58.44	18.26	23.88	180.81	131.11	100.72	22.77	0.44	180.81	59.29	16.94	24.37	143.87	117.13	102.96	20.77	0.28	143.87
46	56.25	37.5	67.86	28.13	25	37.5	28.57	25	28.57	78	14.26	12.588	12.419	7.336	-0.073	0.12	0.177	0.182	0.341	0.488	0.209	0.133	80.112	40.537	0.829	172.9	128.9	93.77	26.63	0.46	172.9	57.72	14.24	25.99	163.52	121.21	88.27	26.27	0.46	163.52	54.62	13.93	24.83	137.6	114.97	96.59	26.89	0.3	137.6
42	78.13	9.38	10.71	3.13	6.25	12.5	10.71	14.29	10.71	82	18.604	16.083	15.736	8.527	0.454	0.119	0.186	0.195	0.328	0.485	0.201	0.144	104.16	49.036	0.813	172.84	122.93	93.25	22.37	0.46	172.84	56.22	17.36	24.35	157.35	112.41	85.69	22.38	0.46	157.35	51.62	15.85	22.26	137.6	111.06	95.15	22.49	0.31	137.6
64	21	6	8	4	5	6	4	5	8	56	15.884	14.595	14.226	7.738	0.263	0.134	0.187	0.205	0.336	0.729	0.2	0.163	89.55	60.775	1.065	169.48	114.89	85.46	21.02	0.5	169.48	53.71	19.67	25.43	168.8	114.4	84.08	21.47	0.5	168.8	53.49	19.55	25.9	127.98	99.78	84.4	21.17	0.34	127.98
49	65.63	6.25	50	62.5	18.75	37.5	21.43	35.71	17.86	70	14.203	11.38	10.98	5.82	0.447	0.102	0.169	0.189	0.369	0.501	0.189	0.086	78.186	29.681	0.87	177.47	131.66	97.66	25.56	0.45	177.47	59	15.01	25.6	164.24	120.39	89.01	25.03	0.46	164.24	54.5	14.74	24.29	141.99	119.43	101.54	26.54	0.28	141.99
61	23	5	4	5	10	6	8	5	4	68	19.912	16.919	16.064	8.018		0.14	0.203	0.221	0.333	0.546	0.188	0.134	104.49	76.543	0.88	173.02	121.9	93.53	21.41	0.46	173.02	55.99	18.01	23.9	163.83	117.03	89.04	22.45	0.46	163.83	53.61	16.38	23.11	139.6	113.4	97.7	22.49	0.3	139.6
57	53.13	40.63	64.29	15.63	43.75	54.17	35.71	64.29	21.43	80	8.976	8.281	8.149	3.937	0.179	0.12	0.167	0.176	0.335	0.412	0.188	0.147	49.672	19.731	0.747				19.82	0.48			18.11	21.95	139.47			20.94	0.51	139.47	44.18	17.46	22.47				19.5	0.32
40	78.13	25	7.14	3.13	6.25	8.33	14.29	7.14	17.86	78	5.661	4.669	4.544	1.979	0.115	0.144	0.209	0.231	0.396	0.438	0.023	0	17.546	-19.052	0.834	179.81	126.88	91.71	23.95	0.49	179.81	58	18.08	27.68	172.29	120.93	85.85	24.35	0.5	172.29	55.55	17.66	27.61	142.67	115.46	95.93	25.07	0.33	142.67
74	16	11	11	11	10	10	7	10	6	57	8.91	8.524	9.313	6.686	0.354	0.115	0.178	0.229	0.293	0.783	0.236	0.2	47.506	45.421	1.076				20.23	0.51			18.45	22.82	133.43			21.45	0.51	133.43		16.28	21.55				18.96
48	71.88	46.88	3.57	46.88	37.5	41.67	21.43	39.29	42.86	76	18.01	17.925	19.612	10.57	0.975	0.13	0.139	0.221	0.323	0.599	0.228	0.203	111.526	60.266	0.921	177.23	125.01	92.62	22.97	0.48	177.23	57.24	18.06	26.14	178.32	126.19	91.78	23.85	0.49	178.32	57.65	17.83	27.16	137.12	110.49	93.61	23.27	0.32	137.12
54	93.75	15.63	3.57	0	25	8.33	14.29	0	3.57	77				14.702	2.648	0.12	0.178	0.2	0.319	0.459	0.186	0.151		95.808	0.778	179.17	126.95	93.2	23.56	0.48	179.17	57.96	17.88	26.79	176.33	123.36	88.37	23.87	0.5	176.33	56.67	18.25	27.75	145.31	118.4	100.68	23.83	0.31	145.31
51	75	15.63	0	12.5	21.88	33.33	10.71	32.14	7.14	65	27.257	22.772	21.222	10.83	0.99	0.102	0.155	0.192	0.314	0.62	0.179	0.099	135.395	67.834	0.934	176.66	121.64	90.24	21.8	0.49	176.66	56.31	19.44	26.27	160.59	108.75	78.86	21.94	0.51	160.59	51	18.72	25.45	141	110.99	95.18	20.7	0.32	141
43	81.25	0	28.57	3.13	21.88	0	21.43	17.86	14.29	50	0	0	0	0	0						0	0	0	0		182.96	135.8	99.96	25.91	0.45	182.96	60.69	15.3	26.65	176.59	132.16	95.94	26.95	0.46	176.59	59	14.23	26.53	149.35	124.65	105.81	25.95	0.29	149.35
50	84.38	9.38	7.14	9.38	25	16.67	3.57	14.29	3.57	71	20.518	17.479	17.049	9.512	-0.874	0.162	0.225	0.232	0.348	0.5	0.165	0.117	105.599	40.977	0.848	182.23	127.07	94.9	22.1	0.48	182.23	58.38	19.23	26.47	179.66	124.38	88.87	23.47	0.51	179.66	57.33	19.15	28.4	144.72	115.89	99.2	22	0.31	144.72
54	81.25	18.75	21.43	15.63	28.13	20.83	14.29	14.29	50	79	17.425	12.986	11.886	5.24	1.015	0.113	0.184	0.202	0.308	0.486	0.125	0.083	74.012	27.364	0.794	178.39	132.85	101.57	24.43	0.43	178.39	59.46	15.07	24.05	170.32	128.37	95.85	26.21	0.44	170.32	57.33	13.59	24.27	144.32	120.6	104.45	24.3	0.28	144.32
51	59.38	18.75	53.57	25	50	50	25	21.43	0	100	7.879	7.722	6.557	3.055	2.329	0.062				0.412	0.027	0.004	8.338	0.341	0.529	171.58	117.44	88.26	21.01	0.49	171.58	54.64	19.39	25.09	161.5	109.26	80.88	21.12	0.5	161.5	51.27	18.98	24.67	136.01	107.78	92.29	21.26	0.32	136.01
60	22	8	4	5	6	5	4	4	5	88	20.756	19.741	19.038	7.384	0.153	0.13	0.165	0.179	0.293	0.388	0.159	0.123	96.887	28.855	0.682	180.89	130.14	100.35	22.19	0.45	180.89	59.05	17.45	24.27	172.13	124.09	95.14	22.56	0.45	172.13	56.45	16.59	23.57	143.64	117.17	101.92	21.94	0.29	143.64
53	75	28.13	3.57	37.5	18.75	41.67	25	25	14.29	89	15.883	14.429	14.063	9.18		0.15	0.203	0.216	0.295	0.397	0.19	0.151	82.459	44.778	0.692	180.67	126.27	95.9	21.49	0.47	180.67	58.01	19.08	25.4	178.25	122.87	92.65	21.18	0.48	178.25	56.84	19.62	25.64	142.14	114.15	98.48	21.53	0.31	142.14
49	81.25	3.13	10.71	6.25	15.63	33.33	17.86	10.71	7.14	78	5.68	4.954	6.229	2.918	0.583	0.128	0.179	0.254	0.477	0.566	0.283	0.203	46.563	15.438	1.043	176.82	128.58	91.62	26.03	0.48	176.82	58.07	15.91	27.73	172.16	123.27	82.98	27.11	0.52	172.16	56.08	16.15	29.85	139.47	114.76	95.7	26.13	0.31	139.47
40	46.88	53.13	57.14	21.88	28.13	66.67	35.71	46.43	7.14	37	4.257	4.132	4.915	0.334	0.392	0.091	0.107	0.248			0	0	12.843			177.54	126.6	92.04	24.25	0.48	177.54	57.66	17.3	27.01	171.74	120.87	85.86	24.46	0.5	171.74	55.47	17.45	27.49	141.61	115.84	97.6	24.87	0.31	141.61
62	15	12	10	9	10	10	10	13	8	52	5.254	3.899	3.561	2.489	0.896					0.903	0.193	0.115	41.02	43.149
34	81.25	9.38	17.86	12.5	25	25	17.86	3.57	17.86	88	23.528	16.146	14.84	7.852	2.257	0.115	0.185	0.202	0.285	0.428	0.116	0.074	94.156	41.001	0.714			85.99	18.97	0.45			17.48	20.27	154.34	106.67	83.76	19.47	0.46	154.34	49.77	17.54	20.89	127.52	104.03	91.77	20.57	0.28	127.52
37	78.13	21.88	21.43	18.75	25	29.17	14.29	3.57	10.71	86	14.625	8.701	8.183	4.236	2.106	0.101	0.176	0.183	0.264	0.423	0.116	0.081	57.032	41.909	0.688	183.59	134.67	100.66	24.61	0.45	183.59	60.49	16.21	26.03	182.11	134.63	98.36	25.98	0.46	182.11	60.28	15.44	26.98	147.25	123.83	104.91	26.81	0.29	147.25
38	62.5	40.63	35.71	40.63	34.38	25	32.14	39.29	28.57	81	14.248	12.718	12.371	8.878		0.151	0.216	0.228	0.29	0.531	0.155	0.079	60.911	11.642	0.821	183.06	134.25	96.21	26.28	0.47	183.06	60.26	15.87	28.16	176.79	129.49	88.25	27.95	0.5	176.79	58.24	15.17	29.79	146.28	121.94	103.09	26.19	0.3	146.28
45	65.63	18.75	35.71	31.25	31.25	33.33	28.57	0	14.29	77	17.572	11.902	10.632	5.389	2.641	0.123	0.193	0.224	0.312	0.411	0.082	0.042	61.164	12.953	0.722	175.47	122.57	90.13	22.81	0.49	175.47	56.4	18.43	26.4	170.4	119.72	87.28	23.42	0.49	170.4	55.04	17.6	26.12	135.15	108.43	90.26	24.28	0.33	135.15
43	75	31.25	0	31.25	34.38	50	14.29	32.14	3.57	56	16.512	14.877	14.974	9.181	0.496	0.135	0.193	0.218	0.358	0.815	0.234	0.181	98.756	77.985	1.173	180.66	126.09	92.74	22.76	0.49	180.66	57.92	18.93	27.04	177.77	125.93	90.84	24.22	0.49	177.77	57.51	17.66	27.48	139.83	111.43	94.39	22.5	0.32	139.83
44	68.75	12.5	32.14	15.63	18.75	37.5	25	25	10.71	65	22.428	20.431	20.316	13.268	-0.253	0.125	0.19	0.204	0.323	0.637	0.224	0.184	131.212	106.341	0.96	180.62	127.78	94.88	23.03	0.47	180.62	58.36	18.17	26.41	178.78	126.62	92.36	23.79	0.48	178.78	57.82	17.83	27.07	140.78	113	96.62	22.24	0.31	140.78
48	65.63	40.63	0	34.38	37.5	33.33	39.29	10.71	10.71	68	5.387	4.986	5.47	0.285	-0.169	0.169	0.201	0.276		0.469	0	0	1.777			183.67	132.09	96.57	24.47	0.47	183.67	59.81	17.3	27.4	185.74	134.38	96.21	25.58	0.48	185.74	60.6	16.93	28.68	138.84	114.61	97.47	24.86	0.3	138.84
49	46.88	53.13	17.86	34.38	28.13	62.5	32.14	64.29	0	82	3.356	2.603	2.313	0.348	1.422	0.062			0.199	0.527	0	0	2.473	-14.175	0.725	175.15	122.73	90.57	22.81	0.48	175.15	56.4	18.24	26.15	157.28	109.43	78.23	23.68	0.5	157.28	50.75	16.88	25.38	141.51	113.57	96.5	22.76	0.32	141.51
48	65.63	31.25	42.86	50	34.38	16.67	57.14	35.71	50	84	9.647	6.786	6.018	3.529	0.576	0.115	0.182	0.205	0.307	0.429	0.141	0.093	46.021	25.865	0.736	186.44	134.01	97.57	24.61	0.48	186.44	60.61	17.52	27.96	175.39	125.11	86.32	26.13	0.51	175.39	56.96	16.77	29.21	146.44	119.79	101.22	24.64	0.31	146.44
43	87.5	31.25	7.14	15.63	43.75	33.33	14.29	21.43	25	76	18.123	15.266	14.68	6.711	0.61	0.116	0.183	0.199	0.329	0.432	0.179	0.116	93.052	32.423	0.761	179.75	126.28	99.89	19.83	0.44	179.75	57.96	18.99	23.08	168.7	120.19	92.56	21.78	0.45	168.7	55.03	17.02	23.1	148.14	121.04	106.67	20.79	0.28	148.14
35	84.38	18.75	3.57	15.63	37.5	58.33	3.57	46.43	7.14	88	28.589	20.37	18.017	7.55		0.113	0.174	0.19	0.288	0.396	0.109	0.075	111.197	48.407	0.684	186.94	142.72		22.64	0.38	186.94	63.1	14.62	21.11	188.5	149.08		25.3	0.36	188.5	64.94	12.32	21.15	154	132.02	117.19	24.17	0.24	154
48	78.13	15.63	25	43.75	31.25	37.5	39.29	35.71	0	59	15.561	14.263	13.887	5.672		0.153	0.216	0.231	0.462	0.584	0.183	0.108	93.109	3.531	1.046	178.92	141.81	105.3	29.76	0.41	178.92	61.84	10.86	25.1	179	144.69	107.85	31.07	0.4	179	62.63	9.6	24.73	143.12	124.34	105.73	29.86	0.26	143.12
48	84.38	6.25	7.14	18.75	28.13	16.67	17.86	21.43	7.14	69	11.363	10.272	10.051	4.659	0.05	0.149	0.208	0.22	0.403	0.439	0.19	0.141	70.315	20.245	0.842	179.37	134.4	101.45	25.37	0.43	179.37	59.96	14.65	24.79	168.32	127.87	95.25	26.79	0.43	168.32	56.97	12.96	24.08	146.16	122.39	105.11	25.26	0.28	146.16
48	50	43.75	42.86	31.25	46.88	54.17	32.14	46.43	28.57	82	24.179	21.45	20.8	9.62	0.125	0.122	0.186	0.201	0.334	0.396	0.189	0.147	131.692	44.833	0.73	175.73	124.4	94.4	22.14	0.46	175.73	56.94	17.88	24.72	170.03	121.82	90.62	23.57	0.47	170.03	55.57	16.57	24.91	136.96	110.68	96.14	21.37	0.3	136.96
45	90.63	15.63	3.57	12.5	18.75	25	0	32.14	10.71	60	15.75	10.331	9.7	3.42	1.541	0.115	0.192	0.204	0.314	0.589	0.04	0.024	42.178	-61.84	0.903	179.34	126.34	95.25	22.19	0.47	179.34	57.86	18.43	25.53	171.29	120.99	85.85	24.68	0.5	171.29	55.44	17.19	27.45	141.02	114.1	98.63	21.9	0.3	141.02
43	71.88	15.63	32.14	28.13	21.88	37.5	21.43	14.29	10.71	65	16.037	11.098	10.356	6.119	1.773	0.115	0.188	0.205	0.311	0.611	0.126	0.085	73.273	53.715	0.922	182.97	131.16	91.9	25.87	0.5	182.97	59.43	17.16	29.47	178.39	126.12	87.85	25.36	0.51	178.39	57.59	17.62	29.24	142.33	115.94	95.65	26.08	0.33	142.33
48	68.75	18.75	3.57	25	28.13	58.33	42.86	21.43	46.43	82	14.795	9.858	9.464	4.734	1.961	0.136	0.212	0.235	0.318	0.428	0.131	0.087	66.365	31.827	0.747	181.06	128.47	94.17	23.69	0.48	181.06	58.57	17.94	27.08	177.4	127.31	92.12	24.76	0.48	177.4	57.82	16.86	27.16	140.18	113.35	95.86	23.68	0.32	140.18
46	46.88	46.88	57.14	59.38	46.88	45.83	46.43	42.86	60.71	106	17.182	14.53	13.907	4.146	0.16	0.119	0.176	0.189	0.332	0.244	0.137	0.094	74.921	10.464	0.576	180.97	131.58	93.91	25.96	0.48	180.97	59.33	16.24	28.18	167.86	121.22	84.02	26.62	0.5	167.86	55.07	15.48	27.89	144.1	118.88	99.19	26.31	0.31	144.1
48	75	25	32.14	15.63	37.5	50	25	25	10.71	69	22.173	17.328	16.666	9.548	1.392	0.118	0.177	0.198	0.302	0.505	0.168	0.089	101.772	64.124	0.807	182.33	129.11	90.04	25.4	0.51	182.33	58.82	17.85	29.7	175.78	123.82	85.34	25.53	0.51	175.78	56.68	17.56	29.41	139.75	113.34	93.38	25.82	0.33	139.75
46	59.38	31.25	42.86	34.38	37.5	29.17	35.71	46.43	25	82	15.625	14.703	14.115	7.37	-0.011	0.143	0.191	0.207	0.363	0.39	0.198	0.157	95.49	43.429	0.753	181.33	129.13	94.51	23.92	0.48	181.33	58.77	17.73	27.15	177.44	126.25	90.59	24.64	0.49	177.44	57.55	17.34	27.66	140.26	114.27	96.84	24.09	0.31	140.26
51	87.5	12.5	28.57	18.75	21.88	16.67	17.86	7.14	21.43	68	7.897	7.525	7.67	4.266	0.077	0.127	0.169	0.201	0.381	0.506	0.25	0.184	51.505	23.86	0.887	179.97	126.76	93	23.29	0.48	179.97	58.01	18.31	26.98	170.77	120.3	86.45	24.09	0.49	170.77	55.22	17.39	26.82	139.09	112.4	95.28	23.45	0.31	139.09
53	81.25	6.25	25	28.13	40.63	41.67	25	3.57	21.43	82	28.702	25.789	28.713	10.783	0.882	0.12	0.161	0.176	0.325	0.384	0.176	0.152	155.942	51.14	0.709	180.48	127.01	95.47	22.26	0.47	180.48	58.16	18.57	25.83	172.71	123.05	90.97	23.55	0.47	172.71	56.2	17.07	25.6	141.68	113.25	96.88	21.92	0.32	141.68
47	53.13	56.25	35.71	37.5	37.5	33.33	32.14	39.29	53.57	90	11.937	9.871	9.258	3.925	0.727	0.125	0.179	0.192	0.308	0.355	0.14	0.098	53.172	18.503	0.663	179.27	127.43	96.8	22.29	0.46	179.27	58.14	17.94	25.03	178.36	130.78	96.33	25.2	0.46	178.36	58.86	15.74	26.18	141.54	114.77	98.92	22.31	0.3	141.54
52	56.25	28.13	3.57	9.38	59.38	54.17	64.29	39.29	35.71	74	19.414	15.113	14.751	9.113	1.164	0.126	0.199	0.229	0.329	0.502	0.171	0.097	96.914	53.297	0.831	179.38	126.12	89.52	24.44	0.5	179.38	57.73	18.15	28.54	177.04	126.17	88.15	25.66	0.5	177.04	57.45	17.04	28.86	139.64	112.38	93.15	24.81	0.33	139.64
52	65.63	40.63	32.14	21.88	43.75	66.67	39.29	32.14	35.71	87	23.834	19.861	18.66	10.216	0.88	0.137	0.193	0.223	0.321	0.516	0.162	0.102	113.697	59.153	0.837	172.86	121.72	91	22.51	0.47	172.86	55.88	17.85	25.18	169.34	122.63	88.83	25.19	0.48	169.34	55.66	15.7	26.01	132.26	106.36	91.17	22.17	0.31	132.26
47	68.75	28.13	17.86	9.38	34.38	54.17	32.14	10.71	17.86	84	15.171	11.402	10.434	5.834	0.634	0.115	0.18	0.198	0.306	0.408	0.131	0.086	67.075	31.959	0.714	173.24	123.31	91.64	23.28	0.47	173.24	56.33	17.21	25.41	165.54	118.69	84.48	25.32	0.49	165.54	54.16	15.88	26.42	136.6	110.81	94.92	22.88	0.31	136.6
44	62.5	53.13	50	50	46.88	50	14.29	28.57	39.29	72	16.848	15.077	15.001	9.187	0.85	0.116	0.18	0.204	0.308	0.526	0.206	0.166	90.706	58.426	0.834	182.62	130.02	96.78	23.24	0.47	182.62	59.17	17.97	26.45	180.2	128.45	93.14	24.33	0.48	180.2	58.45	17.52	27.47	144.87	118.39	101.61	23.28	0.3	144.87
40	71.88	21.88	21.43	21.88	15.63	16.67	32.14	14.29	10.71	80	16.551	15.41	10.726	4.432		0.054				0.357	0	0	3.748		0.483	181.48	130.22	98	23.16	0.46	181.48	59.11	17.48	25.66	171.93	126.55	92.14	25.88	0.46	171.93	57	14.95	25.95	145.85	118.86	103	22.2	0.29	145.85
36	75	21.88	3.57	28.13	3.13	29.17	50	10.71	0	63	8.035	7.407	7.671	4.156	0.433	0.092	0.139	0.174	0.33	0.623	0.218	0.176	47.969	28.234	0.953	179.32	133.2	99.72	25.24	0.44	179.32	59.62	15.12	25.32	175.91	134.87	99.76	27.66	0.43	175.91	59.66	12.81	25.25	142.93	119.65	102.63	25.33	0.28	142.93
64	17	10	8	9	11	8	9	10	9	85	22.141	18.356	17.281	8.999	0.671	0.136	0.203	0.219	0.333	0.436	0.163	0.122	113.375	48.341	0.769	164.99	116.46	85.16	23.53	0.48	164.99	53.55	16.89	25.25	170.19	122.37	87.85	25.15	0.48	170.19	55.68	16.13	26.61	126.58	101.64	84.97	24.04	0.33	126.58
50	75	40.63	25	6.25	21.88	20.83	17.86	21.43	25	75	21.286	15.588	14.858	8	1.906	0.113	0.183	0.205	0.318	0.489	0.138	0.087	99.746	49.654	0.806	177.78	125.62	91.73	23.63	0.48	177.78	57.45	17.9	26.91	169.06	124.13	90.29	25.77	0.47	169.06	56.03	14.89	25.65	134.72	107.88	91.51	22.73	0.32	134.72
29	34.38	59.38	67.86	43.75	62.5	54.17	50	53.57	7.14	114	10.902	10.527	8.564	0.813		0.091	0.099			0.188	0.063	0.038	23.098	26.242		180.32	131.99	97.99	24.78	0.46	180.32	59.41	16.05	26.03	172.08	126.22	91.61	25.81	0.47	172.08	56.92	15.16	26.15	144.2	119.89	103.06	24.54	0.29	144.2
45	65.63	25	21.43	56.25	34.38	33.33	21.43	32.14	10.71	79	18.867	18.44	17.837	8.853	-0.792	0.148	0.174	0.191	0.293	0.46	0.182	0.144	94.734	42.697	0.754	182.43	127.88	93.16	23.33	0.49	182.43	58.57	18.76	27.69	181.54	128.87	92.49	24.51	0.49	181.54	58.7	17.81	28.19	139.79	111.78	94.39	22.98	0.32	139.79
46	65.63	15.63	46.43	25	18.75	41.67	28.57	32.14	10.71	62	13.001	11.276	11.235	7.226	-0.587	0.172	0.236	0.248	0.372	0.635	0.228	0.182	83.919	43.477	1.007	179.57	126.93	87.06	25.86	0.52	179.57	57.92	17.63	30.12	171.56	119.31	81.01	25.38	0.53	171.56	55	17.88	29.57	138.67	112.11	90.74	26.74		138.67
40	90.63	9.38	3.57	9.38	9.38	29.17	7.14	7.14	17.86	66	14.956	11.118	11.047	4.834	0.001	0.121	0.198	0.22	0.459	0.42	0.189	0.097	97.804	27.736	0.879	181.15	131.62	97.04	24.67	0.46	181.15	59.4	16.53	26.56	182.23	133.48	95.99	26.08	0.47	182.23	59.97	15.92	27.9	139.67	113.94	96.68	24.09	0.31	139.67
65	19	10	9	13	13	11	10	8	7	69	25.956	23.147	22.385	11.956	0.533	0.129	0.189	0.203	0.32	0.55	0.182	0.14	135.587	72.605	0.87	160.42		82.52	22	0.49	160.42	51.61	17.64	24.14	135.22		70.49	24.06	0.48	135.22	44.59	13.81	21.36	131.53	103.75	88.27	21.47	0.33	131.53
42	78.13	21.88	14.29	12.5	34.38	37.5	17.86	7.14	32.14	58	19.544	14.424	14.229	8.542	0.877	0.126	0.224	0.256	0.348	0.668	0.163	0.083	98.296	36.258	1.016	173.82	122.87	87.91	24.41	0.49	173.82	56.24	17.41	27.38	171.28	120.19	82.45	25.49	0.52	171.28	55.2	17.39	29.02	130.33	105.16	87.85	24.45	0.33	130.33
48	75	15.63	28.57	34.38	18.75	16.67	25	3.57	10.71	71	16.338	14.332	13.73	6.926	0.371	0.126	0.186	0.206	0.34	0.515	0.199	0.13	89.688	33.693	0.855	178.17	130.89	96.76	25.15	0.46	178.17	58.87	15.64	25.95	166.72	124.02	91.9	25.76	0.45	166.72	55.75	14.08	24.34	144.08	119.06	100.85	25.27	0.3	144.08
64	20	7	10	8	10	8	9	6	5	60	12.66	12.344	12.291	6.548	0.154	0.152	0.183	0.192	0.348	0.608	0.217	0.183	77.991	55.06	0.956	162.52	118.54	84.39	26.22	0.48	162.52	53.76	14.65	25.89	141.49	107.54	78.85	27.48	0.44	141.49	48.38	11.08	21.57	128.01	103.83	85.29	26.04	0.33	128.01
47	59.38	46.88	46.43	40.63	43.75	37.5	42.86	32.14	14.29	79	11.148	9.164	9.039	5.822	-1.36	0.17	0.224	0.241	0.366	0.425	0.224	0.175	73.346	26.796	0.791	182.06	133.89	99.4	25.03	0.45	182.06	60.1	15.89	26.19	168.12	123.85	91.49	25.33	0.46	168.12	55.87	14.73	24.75	147.7	123.3	105.34	25.44	0.29	147.7
49	71.88	37.5	0	18.75	18.75	33.33	28.57	7.14	7.14	83	23.154	18.794	17.778	8.098	0.834	0.133	0.195	0.208	0.323	0.37	0.151	0.112	111.026	42.764	0.693	175	122.28	93.28	21.29	0.47	175	56.31	18.62	24.52	173.28	121.44	88.98	23.1	0.49	173.28	55.84	18.03	26.26	137.53	109.7	94.57	21.14	0.31	137.53
43	84.38	34.38	50	9.38	15.63	20.83	14.29	7.14	10.71	63	13.33	12.484	12.273	8.076	-0.648	0.16	0.217	0.235	0.351	0.594	0.231	0.181	82.298	46.429	0.945	176.41	128.63	94.96	24.8	0.46	176.41	58.08	15.96	25.89	165.36	121.86	89.82	25.45	0.46	165.36	55.02	14.49	24.52	141.53	116.23	99.53	23.85	0.3	141.53
47	71.88	9.38	10.71	9.38	9.38	12.5	7.14	7.14	0	59	17.562	17.028	16.925	10.287		0.15	0.197	0.214	0.39	0.63	0.267	0.212	123.855	74.04	1.02	178.08	129.83	97.02	24.28	0.46	178.08	58.6	16.19	25.46	165.3	119.06	86.99	24.57	0.47	165.3	54.26	15.76	25.14	143.57	118.84	101.22	24.96	0.29	143.57
46	71.88	37.5	35.71	34.38	34.38	29.17	35.71	32.14	32.14	90	13.113	12.507	13.253	5.256	0.817	0.112	0.14	0.163	0.327	0.344	0.159	0.1	66.282	6.5	0.671	167.85	116.47	89.75	20.53	0.47	167.85	53.96	18.45	23.28	157.32	109.36	81.34	22.13	0.48	157.32	50.78	17.16	23.66	134.79	108.34	94.69	20.43	0.3	134.79
40	68.75	31.25	21.43	15.63	25	41.67	28.57	35.71	14.29	84	21.567	14.659	14.121	7.224	1.331	0.118	0.196	0.202	0.337	0.418	0.132	0.093	104.288	48.723	0.755	182.49	129.06	95.58	23.11	0.48	182.49	58.91	18.34	26.77	185.81	133.99	96.02	25.37	0.48	185.81	60.51	17.15	28.66	139.04	112.51	96.51	22.58	0.31	139.04
37	68.75	21.88	10.71	40.63	31.25	33.33	57.14	21.43	39.29	45	4.27	3.556	5.056	1.79	0.524	0.174	0.217			0.623	0.363	0.23	44.456	12.727	1.17	176.22	130.32	92.01	27.3	0.48	176.22	58.44	14.76	27.96	164.87	123.36	87.03	28	0.47	164.87	55.3	13.27	26.43	140.43	116.68	96.41	27.63	0.31	140.43
48	65.63	37.5	53.57	53.13	50	29.17	21.43	32.14	7.14	82	9.082	7.404	7.89	4.713	0.308	0.172	0.222	0.27	0.391	0.363		0.286	71.218	35.719	0.754	173.04	129.74	93.29	27.43	0.46	173.04	57.95	13.81	26.55	148.44	112.26	79.42	28.55	0.47	148.44	50.43	11.58	24.06	140.79	118.16	99.26	27.31	0.3	140.79
49	56.25	43.75	39.29	46.88	53.13	50	50	46.43	32.14	74	26.771	23.316	22.403	11.772	1.065	0.102	0.164	0.189	0.309	0.466	0.184	0.129	135.492	59.678	0.775	185.9	137.36	99.17	26.42	0.47	185.9	61.4	15.65	28.07	186.64	136.92	96.36	26.95	0.48	186.64	61.34	15.98	29.54	146.06	122.36	103.4	26.67	0.29	146.06
49	56.25	46.88	46.43	37.5	25	20.83	39.29	25	67.86	74	23.66	19.341	18.693	11.037	0.547	0.114	0.188	0.202	0.309	0.539	0.175	0.12	118.893	73.891	0.848	167.65	116.47	88.19	21.36	0.47	167.65	53.92	18.24	24.09	155.42	109.74	82.04	22.65	0.47	155.42	50.65	16.19	23.05	133.7	107.09	92.05	21.67	0.31	133.7
62	18	9	10	12	18	10	9	13	8	84	16.603	14.69	13.958	8.74		0.151	0.203	0.22	0.314	0.436	0.184	0.146	86.906	38.949	0.75	169.06	118.66	88.7	22.37	0.48	169.06	54.64	17.71	24.77	163.25	114.24	83.73	23.02	0.49	163.25	52.76	17.24	25.01	134.49	108.51	92.72	22.68	0.31	134.49
53	71.88	31.25	32.14	9.38	9.38	25	46.43	25	21.43	83	14.898	14.483	14.32	7.264	-1.087	0.193	0.217	0.23	0.341	0.42	0.205	0.161	82.054	28.159	0.761	182.96	130.48	96.55	23.56	0.47	182.96	59.32	17.85	26.78	174.98	124.91	90.61	24.4	0.48	174.98	56.92	17.01	26.79	147.15	119.66	102.03	23.45	0.31	147.15
46	71.88	31.25	17.86	15.63	28.13	25	17.86	25	0	76	11.509	7.597	8.21	4.966	0.851	0.125	0.21	0.258	0.305	0.477	0.143	0.109	51.988	31.425	0.783				18.62	0.46			17.79	20.23	143.45		73.3	19.65	0.49	143.45	45.63	17.73	21.3			85.27	18.6	0.3
51	71.88	34.38	32.14	43.75	50	29.17	32.14	35.71	25	87	18.023	16.367	15.617	7.27	0.469	0.13	0.187	0.203	0.306	0.386	0.171	0.141	90.558	38.74	0.692				21	0.47			17.06	22.1	156.14	111.15	82.66	23.26	0.47	156.14	51.11	15.78	23.3				20.63	0.32
48	81.25	6.25	21.43	21.88	12.5	20.83	0	3.57	0	66	16.918	14	13.389	10.256		0.177	0.269	0.284	0.384	0.529	0.21	0.152	105.927	42.225	0.913	178.98	126.92	94.55	23	0.47	178.98	57.95	17.92	26.02	174.3	121.62	86.98	23.81	0.5	174.3	55.98	18.21	27.58	142.77	116.62	100.23	23.11	0.3	142.77
50	50	43.75	32.14	50	43.75	45.83	39.29	25	32.14	83	24.431	17.835	17.076	10.039	-1.249	0.186		0.288	0.42	0.311	0.212	0.171	168.364	40.754	0.731	181.85	128.25	96.66	22.25	0.47	181.85	58.65	18.57	25.82	175.89	123.07	92.15	22.15	0.48	175.89	56.6	18.49	25.54	145.49	118.48	102.11	22.63	0.3	145.49
47	43.75	46.88	60.71	46.88	43.75	41.67	32.14	39.29	53.57	76	9.562	8.622	10.097	5.115	2.465	0.134	0.186	0.278	0.414	0.564	0.316	0.137	65.568	42.288	0.978	179.07	125.24	95.95	21.15	0.46	179.07	57.57	18.95	24.76	175.17	122.93	90.69	22.9	0.48	175.17	56.46	18.15	26.16	140.09	113.14	98.63	21	0.3	140.09
49	56.25	46.88	21.43	15.63	53.13	41.67	35.71	57.14	32.14	67	20.954	18.862	19.621	11.131	0.216	0.132	0.195	0.24	0.367	0.535	0.228	0.191	131.271	67.88	0.901	184.79	127.1	96.28	20.89	0.48	184.79	58.72	20.38	26.21	177.23	125.29	93.09	22.96	0.47	177.23	57.32	17.94	25.98	145.32	115.38	99.38	20.9	0.32	145.32
35	81.25	18.75	3.57	12.5	9.38	4.17	7.14	0	14.29	74	17.336	14.17	14.112	8.729	0.319	0.108	0.185	0.219	0.331	0.481	0.207	0.148	97.197	52.784	0.813	183	141.31	106.86	27.15	0.42	183	62.18	12.96	24.78	184.79	145.28	107.71	29.25	0.42	184.79	63.39	11.69	25.93	147.31	126.57	108.78	27.7	0.26	147.31
40	56.25	40.63	46.43	43.75	40.63	33.33	28.57	35.71	25	15	3.262	1.812	3.679	1.812	1.261	0.17			0.328	0.908	0	0	7.431	-18.37	1.236	181.05	138.38	100.66	28.16	0.44	181.05	61.13	13.19	26.79	178.45	137.68	98.27	29.49	0.45	178.45	60.63	12.28	27.38	143.37	121.49	102.89	27.57	0.28	143.37
51	78.13	25	50	31.25	25	12.5	10.71	10.71	3.57	71	21.407	17.478	16.997	10.305		0.166	0.238	0.26	0.379	0.476	0.185	0.149	126.036	66.708	0.854	179.99	127.28	96.98	21.9	0.46	179.99	58.19	18.33	25.01	179.67	126.89	95.57	22.34	0.47	179.67	58.04	18.3	25.59	142.23	115.37	99.38	22.38	0.3	142.23
34	78.13	15.63	21.43	0	18.75	16.67	7.14	7.14	0	87	20.125	14.375	13.482	6.241	0.854	0.115	0.179	0.188	0.283	0.408	0.117	0.082	79.974	35.465	0.691	179.87	130.82	100.7	22.83	0.44	179.87	59.11	16.69	24.12	178.58	129.68	95.48	24.7	0.47	178.58	58.6	16.35	26.33	144.91	121.29	105.94	23.64	0.27	144.91
47	81.25	21.88	50	37.5	37.5	41.67	14.29	3.57	14.29	80	10.764	9.287	9.348	5.674	0.034	0.138	0.183	0.2	0.341	0.381	0.179	0.125	58.494	18.785	0.721	172.91	122.08	90.33	23.07	0.48	172.91	55.97	17.63	25.67	162.46	114.09	83.05	23.45	0.49	162.46	52.62	16.93	25.18	135.65	109.65	93.18	23.27	0.31	135.65
36	53.13	34.38	25	28.13	12.5	25	42.86	35.71	7.14	85	16.131	14.208	13.721	7.866	-0.455	0.135	0.193	0.206	0.316	0.388	0.182	0.134	83.824	37.635	0.704	161.05	117.16	87.83	24.04	0.45	161.05	53.29	15.03	23.31	163.77	119.3	87.9	24.83	0.46	163.77	54.16	15.04	24.45		101.38	86.36	24.49	0.3
48	56.25	46.88	32.14	31.25	43.75	33.33	28.57	39.29	25	84	5.041	3.278	3.264	2.772	-0.134	0.144		0.315	0.327	0.366	0.078	0.048	20.124	-3.041	0.693	180.37	125.45	96.59	20.67	0.46	180.37	57.79	19.43	24.71	179.09	121.28	89.55	21.26	0.5	179.09	56.52	20.6	26.98	142.14	114.2	98.78	21.34	0.31	142.14
63	15	9	17	15	4	7	6	7	6	51	16.594	15.947	16.758	9.558	-1.049	0.193	0.203	0.263	0.384	0.792	0.249	0.21	116.273	77.517	1.176				24.44	0.5			16.17	25.46	136.41	98.85	71.51	25.28	0.48	136.41	45.38	13.07	21.81				23.93	0.34
48	81.25	12.5	10.71	25	21.88	20.83	14.29	14.29	3.57	72	9.802	9.568	9.998	7.646	0.282	0.104	0.121	0.145	0.262	0.536	0.171	0	40.608	8.932	0.798	179.24	127.88	95.21	23.33	0.47	179.24	58.23	17.57	26.02	180.45	132.08	94.15	26.37	0.48	180.45	59.39	15.77	28.12	138.01	112.45	97.2	22.43	0.3	138.01
55	93.75	9.38	10.71	0	9.38	0	14.29	0	25	52	28.16	20.929	20.062	15.224		0.182		0.316	0.407	0.746	0.245	0.201	204.429	112.465	1.153	174.26	127.61	95.06	24.66	0.45	174.26	57.57	15.6	25.13	159.49	116.94	86.08	25.22	0.46	159.49	53.03	14.34	23.91	144.87	119.8	102.04	24.89	0.3	144.87
56	75	25	21.43	15.63	28.13	33.33	25	17.86	21.43	78	18.327	13.517	12.993	6.804	1.064	0.116	0.193	0.201	0.31	0.485	0.14	0.092	83.973	39.247	0.796	182.34	125.18	98.11	19.28	0.46	182.34	57.98	20.51	24.17	181.44	123.72	96.2	19.37	0.47	181.44	57.49	20.77	24.58	143.26	114.15	100.1	19.54	0.3	143.26
48	68.75	25	42.86	21.88	34.38	41.67	25	42.86	60.71	61	8.333	7.546	7.79	3.244	0.119		0.247	0.279		0.428	0.232	0.148	64.981	12.529	1.005	181.51	131.84	99	23.88	0.45	181.51	59.53	16.71	25.65	178.48	129.24	95.44	24.42	0.47	178.48	58.48	16.54	26.19	143.24	117.17	100.05	23.79	0.3	143.24
58	71.88	18.75	17.86	21.88	3.13	0	21.43	0	7.14	74	11.386	10.42	10.257	5.967	-0.298	0.144	0.204	0.216	0.347	0.489	0.209	0.158	65.439	25.889	0.836	180.57	134.31	99.38	25.81	0.45	180.57	60.04	15.04	26.07	168.67	128.77	93.09	28.32	0.45	168.67	57.2	12.46	25.59	146.67	122.63	103.12	26.88	0.3	146.67
55	46.88	53.13	46.43	50	65.63	50	60.71	46.43	53.57	62	3.777	3.723	4.276	2.56	0.275				0.474	0.912	0.363	0.321	34.472	46.301		181.79	135.64	96.08	27.69	0.47	181.79	60.46	14.59	28.45	172.62	128.66	89.11	28.42	0.48	172.62	57.57	13.9	28.36	145.41	121.7	100.93	28.01	0.31	145.41
43	75	28.13	17.86	18.75	28.13	58.33	28.57	17.86	7.14	73	17.159	15.54	15.248	7.854	0.273	0.133	0.198	0.207	0.379	0.474	0.207	0.154	104.682	35.389	0.853	175.95	126.49	96.82	22.5	0.45	175.95	57.52	17.05	24.12	176.83	129.97	97.96	24.35	0.45	176.83	58.5	15.65	24.78	137.15	112.95	98.45	22.48	0.28	137.15
44	84.38	9.38	14.29	9.38	15.63	25	17.86	10.71	0	54	11.759	10.278	9.617	7.778		0.111	0.173	0.207	0.28	0.578	0	0	0.214		0.858	177.79	133.49	98.37	26.53	0.45	177.79	59.5	14.22	25.86	170.33	129.12	94.95	27.2	0.44	170.33	57.51	13.12	24.99	143.52	120.6	102.07	26.83	0.29	143.52
47	75	40.63	25	43.75	43.75	58.33	35.71	35.71	46.43	73	17.374	13.333	12.714	8.05	1.063	0.118	0.193	0.211	0.303	0.522	0.168	0.111	83.924	59.799	0.824	173.79	123.29	89.08	24.23	0.49	173.79	56.36	17.26	26.88	166.39	117.38	81.39	25.41	0.51	166.39	53.89	16.72	27.84	138.9	112.4	94	24.6	0.32	138.9
48	75	25	21.43	25	28.13	25	10.71	7.14	7.14	73	16.234	9.213	8.125	5.207	-0.984	0.133			0.459	0.324	0.196	0.159	114.536	16.262	0.784	179.14	129.91	100.22	22.57	0.44	179.14	58.79	16.84	23.96	177.77	131.77	98.78	25.06	0.44	177.77	59.08	15.16	25.09	141.92	116.91	102.22	22.19	0.28	141.92
50	56.25	43.75	39.29	34.38	28.13	33.33	28.57	21.43	17.86	66	17.184	14.132	13.367	8.578	0.269	0.131	0.205	0.24	0.351	0.586	0.204	0.122	98.574	52.353	0.937	181.68	129.65	96.58	23.32	0.47	181.68	58.97	17.76	26.28	177.43	126.97	92.79	24.23	0.48	177.43	57.75	17.11	26.7	144.71	118.26	100.8	23.86	0.3	144.71
39	81.25	12.5	10.71	21.88	37.5	8.33	10.71	28.57	17.86	85	3.948	3.502	3.534	2.129	-0.31	0.207	0.245	0.257	0.388	0.354	0.14	0.043	20.316	-3.564	0.742	159.24	118.68	97.29	20.71	0.39	159.24	53.62	14.24	18.31		97.36	76.99	23.52	0.4		44.19	11.08	16.85	138.95	117.6	106.64	20.36	0.23	138.95
53	75	0	7.14	28.13	12.5	33.33	25	21.43	28.57	45	5.352	5.352	5.726	0.299	0.308	0.082		0.161	0.411	0.43	0	0	-1.273	-56.425	0.841	173.19	127.94	98.68	23.56	0.43	173.19	57.59	15.26	23.1	147.97	114.53	87.51	26.82	0.41	147.97	51.1	10.81	20.3	152.21	128.11	109.53	26.13	0.28	152.21
53	93.75	18.75	10.71	12.5	9.38	8.33	7.14	7.14	7.14	81	3.331	2.962	4.127	1.817	0.29	0.081	0.114	0.243	0.345	0.42	0.216	0.113	21.397	-7.864	0.766	173.78	130.23	93.39	27.49	0.46	173.78	58.15	13.88	26.78	152.32	112.89	80.79	26.92	0.47	152.32	51.07	13.03	24.2	142.36	118.85	99.13	27.37	0.3	142.36
42	62.5	15.63	50	6.25	3.13	8.33	7.14	17.86	0	50	3.519	2.538	2.963	1.62	0.068	0.165			0.448	0.658	0	0	4.43	-44.199	1.106	177.88	127.14	95.14	23.2	0.47	177.88	57.88	17.39	25.58	163.39	115.66	84.13	23.87	0.49	163.39	53.14	16.56	25.27	141.59	115.21	98.49	23.27	0.3	141.59
47	71.88	12.5	28.57	25	34.38	25	14.29	25	25	87	3.182	1.359	1.217	0.019	1	0.054	0.122	0.158	0.21	0.365	0	0	0.497	-21.198	0.574	178.29	127.25	94.4	23.5	0.47	178.29	57.95	17.44	26.08	176.74	126.55	89.85	25.34	0.49	176.74	57.53	16.83	28.02	140.23	113.77	97.61	22.74	0.3	140.23
48	68.75	37.5	17.86	34.38	31.25	25	17.86	0	3.57	63	3.29	2.873	3.289	0.79	0.296	0.143	0.192	0.227		0.249	0	0	18.783	-6.524	0.84	167.77	112.75	88.84	18.17	0.47	167.77	53.03	20.35	22.59	167.79	115.89	89.02	20.47	0.47	167.79	53.8	18.67	23.48	126.25		87.25		0.31	126.25
47	93.75	6.25	3.57	12.5	12.5	16.67	10.71	0	0	71	8.701	6.058	5.886	5.657	0.28	0.115	0.189	0.215	0.242	0.597	0.304	0.232	42.493	78.961	0.839	174.95	122.83	96.96	19.9	0.45	174.95	56.5	18.59	22.69	164.78	118.47	90.12	22.79	0.45	164.78	54.1	16.09	23.16	139.9	112.5	99.84	18.96	0.29	139.9
46	56.25	40.63	64.29	43.75	50	33.33	21.43	28.57	17.86	69	4.878	4.841	4.898	3.232	-0.336	0.147	0.201	0.22	0.382	0.574	0.27	0.141	31.372	8.272	0.955	174.14	131.88	103.29	24.21	0.41	174.14	58.76	13.94	22.08	168.11	130.04	99.09	26.9	0.41	168.11	57.55	12.03	22.69	144.77	123	108.43	24.05	0.25	144.77
27	53.13	56.25	42.86	62.5	43.75	58.33	50	42.86	25	43	4.642	2.863	4.646	1.244	1.708	0.144	0.21	0.305	0.3	0.151	0.291	0.169	27.731	9.156	0.451	178.06	130.8	100.94	23.24	0.43	178.06	58.9	15.96	23.67	179.15	132.07	99.29	24.63	0.45	179.15	59.32	15.62	25.15	145.94	123.54	107.4	25.12	0.26	145.94
38	62.5	21.88	7.14	12.5	6.25	20.83	10.71	32.14	3.57	73	8.338	8.103	8.229	4.466	-0.171	0.126	0.154	0.198	0.412	0.503	0.256	0.199	59.473	30.212	0.915	183.8	131.88	98.96	23.28	0.46	183.8	59.8	17.64	26.08	179.45	127.65	93.75	23.73	0.48	179.45	58.17	17.67	26.76	147.11	121.61	105.06	23.62	0.29	147.11
46	65.63	43.75	14.29	43.75	46.88	33.33	39.29	32.14	39.29	116	16.111	10.794	9.257	1.85		0.099	0.157	0.173	0.275	0.23	0.075	0.04	43.707	0.271	0.506	170.25	116.72	93.09	18.37	0.45	170.25	54.37	19.58	21.98	154.39	113.87	90.47	21.97	0.41	154.39	51.71	14.18	19.57	136.02	106.44	93.28	18.47	0.31	136.02
52	34.38	81.25	82.14	59.38	62.5	50	57.14	53.57	32.14	70	15.009	11.695	11.068	5.339	0.521	0.129	0.197	0.212	0.354	0.492	0.145	0.09	74.255	26.098	0.846	180.31	136.76	99.1	27.82	0.45	180.31	60.62	13.61	26.96	170.76	130.47	93.8	28.59	0.45	170.76	57.88	12.5	26.12	145.59	123.84	103.54	28.96	0.29	145.59
46	65.63	34.38	7.14	18.75	12.5	33.33	21.43	42.86	0	92	17.373	14.472	13.705	6.546	0.135	0.113	0.179	0.197	0.302	0.329	0.164	0.125	84.777	29.599	0.631	178.54	129.09	94.21	24.82	0.47	178.54	58.43	16.56	26.81	170.2	123.58	87.54	26.16	0.49	170.2	55.99	15.46	27.16	143.1	118.23	99.54	25.74	0.3	143.1
45	68.75	50	60.71	34.38	28.13	37.5	17.86	28.57	17.86	73	14.619	10.338	9.789	6.334	0.846	0.118	0.187	0.209	0.296	0.529	0.138	0.085	65.506	44.482	0.825	177.66	124.58	93.7	22.07	0.47	177.66	57.21	18.55	25.5	148.42	104.3	75.22	23.84	0.49	148.42	48.32	15.61	23.76	146.89	119.49	102.37	23.08	0.3	146.89
46	53.13	46.88	60.71	34.38	34.38	41.67	46.43	32.14	25	87	17.187	14.308	13.791	7.8	-0.931	0.123	0.202	0.213	0.319	0.364	0.187	0.146	92.701	34.635	0.683	179.62	133.07	103.62	23.25	0.42	179.62	59.68	15.63	23.24	184.88	141.33	107.39	26.28	0.42	184.88	62.4	13.77	24.82	138.27	116.74	102.66	23.72	0.26	138.27
35	62.5	31.25	39.29	31.25	50	50	60.71	35.71	32.14	75	11.231	7.785	7.125	3.86	1.394	0.116	0.182	0.192	0.304	0.459	0.122	0.087	49.638	33.933	0.763	179.07	136.03	98.66	27.89	0.45	179.07	60.29	13.44	26.75	172.84	132.08	94.9	28.62	0.45	172.84	58.54	12.61	26.41	142.72	121.15	101.79	28.38	0.29	142.72
35	65.63	40.63	25	46.88	53.13	37.5	28.57	35.71	21.43	84	20.802	15.589	14.501	6.877	0.985	0.115	0.179	0.196	0.297	0.408	0.125	0.08	85.717	32.844	0.705	172.96	122.55	91.61	22.82	0.47	172.96	56.11	17.49	25.14	162.46	115.26	84.21	23.81	0.48	162.46	52.93	16.38	24.93	138.25	111.67	95.88	22.36	0.31	138.25
52	93.75	6.25	17.86	3.13	3.13	8.33	3.57	0	3.57	69	11.797	9.608	10.089	5.595	1.759	0.111	0.169	0.19	0.317	0.501	0.162	0.06	55.783	10.489	0.818	184.6	132.25	95.62	24.7	0.48	184.6	59.94	17.54	28.12	181.36	132.26	95.03	25.88	0.48	181.36	59.56	16.12	27.87	145.07	118.4	99.37	24.99	0.31	145.07
47	78.13	12.5	17.86	18.75	18.75	29.17	21.43	21.43	14.29	82	17.406	14.059	12.584	5.175	1.297	0.151	0.213	0.237	0.355	0.392	0.145	0.095	82.801	23.638	0.747	177.56	124.81	95.13	21.61	0.46	177.56	57.27	18.49	24.79	177.54	127.55	95.25	23.55	0.46	177.54	57.95	17.03	25.59	139.66	111.55	96.1	21.28	0.31	139.66
44	62.5	25	53.57	40.63	31.25	58.33	32.14	28.57	14.29	100	14.191	8.773	8.095	2.882	0.616	0.08	0.14	0.166	0.263	0.329	0.078	0.049	46.084	9.177	0.592	185.07	134.7	103.94	22.75	0.44	185.07	60.72	17.07	24.55	186.44	140.2	105.49	25.73	0.43	186.44	62.26	14.86	25.73	146.34	120.63	105.08	22.61	0.28	146.34
41	81.25	18.75	3.57	6.25	3.13	8.33	3.57	10.71	7.14	83	15.134	12.41	12.438	6.694	1.026	0.116	0.185	0.215	0.307	0.421	0.205	0.12	73.183	37.858	0.728	178.89	128.89	96.03	23.8	0.46	178.89	58.45	16.95	25.84	175.94	126.61	92.8	24.4	0.47	175.94	57.49	16.67	26.32	138.89	113.95	97.93	23.47	0.29	138.89
46	65.63	31.25	32.14	28.13	37.5	29.17	17.86	25	39.29	67	18.746	14.955	14.709	8.343	1.735	0.114	0.183	0.203	0.337	0.528	0.218	0.151	106.67	70.769	0.865	178.27	127.1	96.82	22.31	0.46	178.27	57.94	17.69	24.73	170.72	122.18	91.54	23.22	0.46	170.72	55.75	16.73	24.65	140.86	114.99	99.44	22.52	0.29	140.86
49	71.88	15.63	35.71	28.13	12.5	33.33	21.43	3.57	3.57	58	18.485	18.236	18.713	11.979		0.135	0.151	0.174	0.301	0.179	0.246	0.212	115.263	35.701	0.48	174.32	124.57	92.49	23.52	0.47	174.32	56.79	17.05	25.55	167.35	119.61	89.63	23.14	0.46	167.35	54.68	16.54	24.26	134.22	109.31	92.71	23.99	0.31	134.22
52	71.88	12.5	7.14	6.25	31.25	25	7.14	14.29	14.29	120	13.699	8.298	9.216	2.681	2.147	0.107	0.18	0.206	0.307	0.367	0.106	0.063	53.359	8.816	0.674	178.65	121.76	92.93	20.18	0.48	178.65	56.62	20.41	25.22	179.74	124.84	93.74	21.7	0.48	179.74	57.52	19.29	25.95	137.41	107.42	92.81	19.65	0.32	137.41
31	56.25	37.5	50	34.38	31.25	29.17	28.57	25	42.86	89	17.136	13.319	13.018	5.898	0.852	0.104	0.148	0.15	0.264	0.363	0.093	0.065	59.329	18.149	0.627	179.34	128.82	95.87	23.68	0.47	179.34	58.48	17.16	25.98	169.93	123.39	91.56	24.37	0.46	169.93	55.96	15.75	24.89	146.29	121.61	103.48	25.41	0.29	146.29
52	71.88	34.38	10.71	43.75	28.13	58.33	32.14	32.14	32.14	71	21.158	19.108	18.564	10.694	0.461	0.14	0.2	0.22	0.327	0.538	0.182	0.142	110.102	62.076	0.865	182.78	127.11	93.6	22.55	0.49	182.78	58.44	19.34	27.28	186.45	129.58	93.09	23.45	0.5	186.45	59.47	19.54	28.97	139.58	111.47	94.83	22.31	0.32	139.58
55	81.25	18.75	25	37.5	37.5	45.83	32.14	10.71	28.57	74	3.211	3.005	3.692	2.072	-0.227	0.083	0.11			0.263	0.091	0.066	32.154	-1.161	0.877	181.64	133.39	95.47	26.41	0.47	181.64	59.88	15.68	28.04	179.14	130.55	91.06	26.9	0.49	179.14	58.82	15.81	29.05	142.79	118.2	98.45	26.73	0.31	142.79
49	50	18.75	50	28.13	37.5	25	32.14	53.57	50	45	8.733	8.352	8.219	0.102	0.494	0.157	0.202	0.214		0.487	0.237	0.179	66.793	6.886	1.058	182.83	140.97	102.77	28.63	0.44	182.83	62.01	12.73	26.81	179.14	139.29	100.97	29.42	0.44	179.14	61.16	11.93	26.6	146.91	125.87	106.26	28.94	0.28	146.91
40	59.38	28.13	28.57	37.5	65.63	58.33	42.86	39.29	21.43	99	3.771	2.927	3.125	2.224	-0.207	0.151	0.227	0.286	0.344	0.541	0.182	0.137	21.09	5.252	0.885	183.39	130.73	95.77	23.94	0.48	183.39	59.42	17.84	27.35	180.84	130.28	92.85	25.52	0.49	180.84	58.97	16.8	28.31	142.63	116.09	98.44	23.97	0.31	142.63
44	78.13	25	28.57	31.25	31.25	29.17	35.71	35.71	28.57	97	12.741	9.228	9.606	4.797	0.38	0.108	0.191	0.219	0.286	0.286	0.074	0.028	41.156	-4.065	0.572	179.81	132.24	104.47	22.12	0.42	179.81	59.51	16.22	22.55	168.28	125.47	97.52	23.7	0.42	168.28	56.39	14.42	22.05	147.81	123.79	109.36	22.52	0.26	147.81
58	68.75	28.13	14.29	18.75	21.88	41.67	32.14	10.71	42.86	86	7.771	6.828	6.555	3.719	-0.206	0.13	0.185	0.199	0.296	0.4	0.152	0.105	35.261	10.661	0.696	176.37	122.6	91.62	21.93	0.48	176.37	56.53	18.9	25.77	171.03	124.08	93.09	23.86	0.46	171.03	56.29	15.97	24.48	133.22	106.09	90.23	22.13	0.32	133.22
42	90.63	6.25	17.86	0	6.25	20.83	3.57	0	0	66	9.337	8.617	9.079	3.58	0.278					0.659	0.061	0	55.654	-39.723	1.259	175.49	122.85	86.3	24.59	0.51	175.49	56.41	18.02	28.54	170.47	122.65	88.58	24.96	0.48	170.47	55.8	16.16	26.35	132.92	104.66	85.89	23.94		132.92
44	34.38	50	67.86	31.25	56.25	29.17	60.71	78.57	64.29	76	19.782	15.135	14.417	10.076		0.164	0.266	0.3	0.377	0.429	0.219	0.176	126.615	35.811	0.806	174.45	127.74	90.15	26.75	0.48	174.45	57.56	15.25	27.83	157.5	117.42	82.54	27.92	0.48	157.5	52.87	12.95	25.64	135.61	111.65	92.91	26.34	0.31	135.61
53	59.38	46.88	35.71	31.25	34.38	62.5	50	42.86	28.57	57	6.957	6.788	6.812	1.057	0.933	0.107	0.141	0.154	0.297	0.704	0	0	9.016		1.001	172.93	123.56	92.38	23.22	0.47	172.93	56.37	17	25.03	162.34	115.72	86.54	23.09	0.47	162.34	53.06	16.26	23.78	137.82	111.77	95.45	23.11	0.31	137.82
55	53.13	46.88	57.14	37.5	53.13	58.33	57.14	50	28.57	60	3.569	3.41	4.126	2.535	0.211	0.116	0.158	0.253	0.345	0.671	0.224	0.109	21.864	1.045	1.016	179.22	130.57	94.12	25.7	0.47	179.22	58.88	16.05	27.44	170.35	126.07	90.97	26.53	0.47	170.35	56.68	14.45	26.14	142.44	117.76	98.13	26.58	0.31	142.44
45	71.88	50	7.14	28.13	28.13	62.5	42.86	35.71	21.43	99	3.461	3.154	3.793	2.493	0.346	0.135	0.15	0.199	0.277	0.366	0.353	0.182	18.334	16.634	0.642	187.1	129.34	99	20.66	0.47	187.1	59.57	20.36	25.86	186.29	130.66	96.69	22.75	0.48	186.29	59.77	19.16	27.36	144.6	116.3	101.91	20.22	0.3	144.6
47	65.63	9.38	0	34.38	21.88	12.5	17.86	10.71	39.29	89	7.199	3.757	3.055	0.758	-0.378	0.119	0.215	0.238	0.294	0.141	0	0	5.321	-19.99	0.435	179.82	121.9	95.11	18.98	0.47	179.82	56.84	20.98	24.31	176.08	120.28	92.82	19.79	0.47	176.08	55.95	20.1	24.34	141.72	112.08	98.6	18.76	0.3	141.72
43	87.5	18.75	28.57	21.88	15.63	29.17	21.43	17.86	21.43	57	3.237	1.964	3.352	1.96	1.392	0.148			0.382	0.5	0	0	12.774	11.734	0.882	174.25	130.93	100.77	24.63	0.42	174.25	58.5	14.29	23.14	142.18	107.01	81.94	24.97	0.42	142.18	48.37	11.94	19.79	144.73	122.17	106.65	24.45	0.26	144.73
51	81.25	25	14.29	25	6.25	12.5	32.14	14.29	39.29	74	3.929	3.948	3.991	2.682	-0.452	0.135	0.169	0.187	0.309	0.485	0.245	0.199	23.234	15.597	0.794	174.65	123.92	91.17	23.54	0.48	174.65	56.65	17.44	26.11	157.59	113.36	83.73	24.07	0.47	157.59	51.86	15.28	23.69	139.08	112.04	94.99	23.2	0.32	139.08
48	62.5	18.75	28.57	43.75	68.75	66.67	21.43	35.71	39.29	80	13.329	13.329	14.756	9.048	0.899	0.139	0.139	0.21	0.316	0.505			93.825	103.971	0.821	170.42	120.67	90.34	22.73	0.47	170.42	55.32	17.32	24.77	160.15	113.56	83.05	23.74	0.48	160.15	52.2	16.22	24.59	132.14	107.17	91.59	23.05	0.31	132.14
42	53.13	34.38	53.57	62.5	62.5	37.5	57.14	35.71	10.71	83	5.653	5.559	5.591	3.197	-0.521	0.144	0.19	0.2	0.387	0.361	0.156	0	28.76	-3.619	0.749	176.15	126.47	91.95	24.6	0.48	176.15	57.47	16.77	26.76	174.49	124.38	86.5	25.83	0.5	174.49	56.68	16.79	28.73	132.01	108.87	92.22	25.1	0.3	132.01
35	71.88	12.5	25	6.25	34.38	33.33	17.86	14.29	10.71	64	6.019	6.019	7.366	4.306	-0.162	0.125	0.125	0.252	0.42	0.585	0.2	0	36.078	-7.158	1.005	176.55	123.63	94.12	21.48	0.47	176.55	56.85	18.62	24.78	166.17	116.58	85.88	22.94	0.48	166.17	53.73	17.38	25.11	141.2	114.19	98.98	21.62	0.3	141.2
41	71.88	28.13	28.57	31.25	12.5	33.33	25	3.57	14.29	60	12.429	11.683	11.885	7.353	-1.022	0.127	0.185	0.227	0.354	0.642	0.245	0.204	80.995	54.004	0.996	181.08	126.2	92.51	22.82	0.49	181.08	57.99	19.04	27.27	185.04	130.29	92.4	24.54	0.5	185.04	59.47	18.53	29.3	140.6	112.58	95.04	23.1	0.32	140.6
42	87.5	9.38	17.86	15.63	18.75	29.17	7.14	7.14	7.14		4.282	4.21	7.399	0.618		0.061			0.479	0.415	0.123	0	37.449	2.301	0.895	176.93	125.9	95.3	22.49	0.46	176.93	57.47	17.66	24.92	169.87	122.11	88.9	24.61	0.48	169.87	55.59	16.21	25.9	139.49	113.38	97.73	22.48	0.3	139.49
50	90.63	18.75	25	25	56.25	29.17	39.29	14.29	10.71	93	11.506	9.717	9.256	4.798	0.345	0.11	0.166	0.178	0.284	0.408	0.145	0.102	50.63	22.408	0.692					0.48			18.56	17.29					0.52			19.02	17.72					0.31
42	56.25	25	32.14	21.88	28.13	41.67	35.71	28.57	28.57	78	7.658	6.717	8.209	0.498	0.116	0.121	0.143	0.185	0.346	0.21	0.136	0.03	31.247	-4.281	0.556	181.32	133.05	100.91	23.98	0.44	181.32	59.83	16.14	24.98	167.48	124.07	91.26	25.82	0.46	167.48	55.84	14.33	24.84	148.22	123.31	106.4	24.27	0.28	148.22
49	75	25	10.71	46.88	31.25	29.17	25	14.29	14.29	65	3.016	1.686	2.376	1.684	0.692	0.07	0.151	0.181		0.351	0.069	0.01	6.167	1.495	0.5	176.98	123.71	92.35	22.23	0.48	176.98	56.89	18.63	25.84	177.57	126.28	92.49	23.83	0.48	177.57	57.6	17.51	26.67	138.43	110.79	94.86	21.94	0.31	138.43
44	78.13	28.13	46.43	50	43.75	25	42.86	0	0	86	17.675	16.299	15.91	6.782	-0.018	0.132	0.186	0.197	0.361	0.365	0.198	0.16	107.565	37.235	0.726	176.23	127.93	94.61	24.5	0.46	176.23	57.88	16.23	25.82	148.5	108.98	78.95	25.91	0.47	148.5	49.58	13.37	23.24	143.33	118.22	101.17	24.26	0.29	143.33
47	71.88	28.13	35.71	37.5	18.75	29.17	17.86	14.29	21.43	93	16.798	13.442	12.046	5.432	0.42	0.119	0.176	0.191	0.292	0.371	0.132	0.093	71.113	25.382	0.663		115.15	90.4	22.17	0.43		52.39	14.76	20.58	151.57	109.86	83.98	22.97	0.45	151.57	50.25	14.62	21.31	127.16	106.66	94.18	22.71	0.26	127.16
45	68.75	46.88	57.14	9.38	6.25	0	25	10.71	0	73	7.607	7.447	7.019	2.5	0.879			0.313	0.386			0.161	50.861	11.268	0.462	186.45	139.8	97.81	28.42	0.48	186.45	62.05	14.5	29.65	185.14	140.32	98.68	28.9	0.47	185.14	62.05	13.73	29.14	144.58	119.74	98.32	27.79	0.32	144.58
46	84.38	25	7.14	9.38	37.5	25	17.86	10.71	7.14	83	15.547	12.034	11.292	5.666	-0.513	0.112	0.179	0.191	0.282	0.334	0.132	0.088	64.057	21.07	0.615	171.81	118.89	90.59	20.91	0.47	171.81	55.06	18.88	24.33	169.36	118.77	89.39	22.04	0.47	169.36	54.71	17.82	24.48	131.79	105.21	90.14	21.71	0.32	131.79
59	17	16	12	12	11	10	7	8	6	68	12.345	11.703	11.986	5.001	0.215	0.15	0.175	0.212	0.441	0.439	0.256	0.192	85.491	32.37	0.88	172.87	120.29	85.72	23.8	0.5	172.87	55.46	18.23	27.59	146.79	102.55	71.59	24.7	0.51	146.79	47.62	15.6	24.9	138.8	110.4	92.82	22.94	0.33	138.8
53	62.5	34.38	85.71	21.88	31.25	54.17	42.86	28.57	35.71	80	5.455	4.94	5.655	3.159	0.05	0.131	0.191	0.26	0.375	0.611	0.053	0.033	26.908	-20.026	0.986	167.17	115.62	85.49	22.13	0.49	167.17	53.61	18.3	25.21	145.6	102.57	75.2	23.32	0.48	145.6	47.52	15.34	22.68	130	103.38	87.97	22	0.32	130
37	68.75	34.38	21.43	15.63	25	37.5	14.29	14.29	10.71	77	10.804	7.603	7.312	3.226	1.048	0.106	0.173	0.182	0.286	0.401	0.116	0.074	43.069	20.622	0.687	180.71	128.05	96.05	22.68	0.47	180.71	58.45	18.16	25.88	175.2	123.98	91.07	23.47	0.48	175.2	56.73	17.63	26.29	145.14	117.73	101.94	21.93	0.3	145.14
37	87.5	3.13	14.29	15.63	15.63	29.17	28.57	17.86	21.43	67	8.015	6.336	7.071	1.758	0.06	0.195				0.785	0	0	33.925			178.45	139.04	106.65	27.07	0.4	178.45	61.1	12.24	23.39	163.28	128.6	96.02	29.06	0.41	163.28	56.61	10.5	23.05	149.07	129.69	113.93	26.9	0.24	149.07
32	31.25	50	53.57	28.13	50	4.17	39.29	71.43	17.86	17	3.989	3.529	3.336	0.472	0.062	0.199	0.231	0.242	0.379		0.128	0.08	18.016	-12.946		177.16	126.05	91.85	24.05	0.48	177.16	57.48	17.42	26.87	162.97	116.02	83.02	24.76	0.49	162.97	53.16	16.11	25.9	139.78	113.11	95.69	23.71	0.32	139.78
48	65.63	40.63	21.43	31.25	34.38	37.5	10.71	21.43	7.14	85	19.682	18.439	17.429	5.627	0.934	0.149	0.192	0.21	0.32	0.363	0.165	0.135	97.006	32.394	0.683				20.44	0.5			16.78	21.04				20.52	0.51			15.99	20.11				21.11	0.33
39	96.88	18.75	3.57	9.38	12.5	8.33	3.57	3.57	0	105	6.41	4.849	4.607	2.472	0.058	0.125	0.191	0.206	0.309	0.293	0.142	0.102	29.715	9.761	0.603	176.65	124.02	90.66	23.28	0.49	176.65	56.9	18.2	26.78	167.23	114.98	81.84	23.29	0.51	167.23	53.41	18.41	27	136.34	109.86	92.82	23.5	0.32	136.34
44	84.38	15.63	46.43	25	3.13	29.17	17.86	0	14.29	47	4.684	4.387	4.813	0.153	0.225		0.248	0.287		0.27	0.173	0.093	32.035	-3.841	0.87	184.03	138.05	101.59	26.54	0.45	184.03	61.39	14.68	26.69	182.27	137.61	99.69	27.55	0.45	182.27	61.06	14.03	27.25	145.27	121.93	103.93	26.12	0.28	145.27
47	90.63	21.88	14.29	43.75	15.63	41.67	7.14	3.57	3.57	99	9.927	8.947	9.143	8.932	0.211	0.094	0.178	0.211	0.17		0	0	4.266			178.76	138.82	102.46	28.59	0.43	178.76	61.02	12.14	25.59	174.66	138.42	102.13	30.02	0.42	174.66	60.47	10.6	24.96	142.78	121.85	102.89	28.51	0.28	142.78
42	84.38	9.38	7.14	3.13	18.75	29.17	0	7.14	0	63	16.76	11.412	12.064	8.162	0.563	0.08	0.171	0.218	0.288	0.627	0.159	0.064	76.437	41.872	0.915	180.38	129.35	96.43	23.53	0.47	180.38	58.74	17.36	26.03	174.87	123.48	90.41	23.49	0.48	174.87	56.55	17.71	26.42	143.49	117.99	100.61	24.32	0.3	143.49
56	78.13	21.88	3.57	28.13	12.5	25	14.29	3.57	0	85	13.6	12.044	11.651	4.669	0.2	0.127	0.184	0.196	0.327	0.378	0.167	0.129	68.398	22.612	0.705	172.45	120.76	89.62	22.55	0.48	172.45	55.58	18.09	25.56	168.38	118.01	87.58	22.6	0.48	168.38	54.38	17.68	25.05	130.12	105.33	90.32	22.63	0.31	130.12
49	71.88	40.63	25	34.38	28.13	33.33	25	35.71	10.71	79	13.305	11.993	11.973	7.466	0.258	0.118	0.173	0.199	0.295	0.464	0.185	0.149	65.315	32.965	0.759	176.69	126.14	98.1	21.4	0.44	176.69	57.54	17.65	23.45	180.77	131.33	101.31	22.67	0.44	180.77	59.35	16.85	24.12	139.49	112.37	97.23	21.5	0.3	139.49
36	37.5	53.13	42.86	43.75	25	25	39.29	42.86	17.86	86	17.388	13.964	13.223	7.727	0.446	0.098	0.166	0.195	0.301	0.399	0.179	0.107	86.268	40.614	0.7	179.5	130.37	95.76	24.79	0.47	179.5	58.88	16.4	26.56	161.59	114.1	77.98	25.92	0.52	161.59	52.44	16.19	27.78	144.89	120.26	102.57	25.07	0.29	144.89
43	75	34.38	35.71	15.63	21.88	29.17	28.57	10.71	7.14	81	25.003	18.256	17.633	11.345	2.06	0.103	0.17	0.196	0.293	0.516	0.14	0.08	113.232	75.425	0.809	183.62	130.66	99.16	22.37	0.46	183.62	59.48	18.23	25.56	184.33	132.52	98.06	23.97	0.47	184.33	60.01	17.46	26.86	146.48	118.89	103.28	21.68	0.29	146.48
41	40.63	37.5	21.43	46.88	53.13	29.17	42.86	64.29	10.71	71	5.626	5.457	5.468	3.603	0.199	0.147	0.196	0.211	0.32	0.506	0.245	0.177	32.141	22.158	0.826	179.97	128.51	94.36	23.93	0.48	179.97	58.45	17.48	26.8	176.87	128.22	92.72	25.31	0.48	176.87	58	16.21	27.03	141.87	114.99	96.95	24.1	0.32	141.87
45	78.13	25	39.29	12.5	21.88	20.83	17.86	0	0	69	13.213	12.909	13.136	8.306	-0.378	0.121	0.152	0.195	0.313	0.552	0.244	0.187	77.069	48.346	0.865	174.64	125.56	94.54	23.23	0.46	174.64	57.1	16.82	24.82	160.52	118.49	86.31	26.02	0.46	160.52	53.55	13.96	24.48	140.22	113.49	97.58	22.39	0.3	140.22
46	56.25	43.75	39.29	18.75	15.63	12.5	14.29	35.71	0	55	17.984	15.775	15.015	9.685	-1.018	0.136	0.187	0.2	0.283	0.763	0.151	0.099	80.211	50.529	1.046	180.08	135.94	102.9	25.68	0.43	180.08	60.44	14.25	24.64	178.2	134.34	98.66	26.91	0.45	178.2	59.77	13.97	26.05	144.85	122.86	106.08	25.96	0.27	144.85
54	75	28.13	25	12.5	37.5	25	25	3.57	32.14	87	6.21	4.726	5.568	0.173	1.298	0.083	0.154	0.192		0.851	0	0	3.381			182.67	131.71	96.14	24.66	0.47	182.67	59.59	17.05	27.34	181.55	133.22	95.98	26.11	0.47	181.55	59.83	15.77	27.7	139.7	113.22	95.57	24.01	0.32	139.7
49	59.38	34.38	28.57	37.5	62.5	62.5	25	53.57	39.29	88	4.127	2.634	2.825	0.311	0.258	0.085	0.118	0.137	0.325	0.202	0.014	0.006	7.017	-4.597	0.527	173.24	119.82	91.5	20.79	0.47	173.24	55.47	19.06	24.39	167.61	118.21	89.37	22.12	0.47	167.61	54.36	17.38	24	136.47	109.13	95	20.45	0.3	136.47
56	59.38	18.75	25	15.63	25	25	46.43	17.86	7.14	61	6.071	5.987	6.166	2.482	0.69		0.257			0.743			97.557	60.822		177.1	123.18	89.49	23.07	0.49	177.1	56.73	18.75	27.23	160.35	113.89	79.92	25.34	0.5	160.35	52.27	15.9	26.44	140.26	111.35	94.07	22.45	0.33	140.26
56	53.13	34.38	39.29	34.38	21.88	20.83	39.29	50	17.86		0	0	0	0	0						0	0	0	0		177.73	132.22	97.06	26.15	0.45	177.73	59.16	14.77	26.14	172.25	128.74	92.69	27.19	0.46	172.25	57.59	13.97	26.41	140.9	118.01	99.76	26.62	0.29	140.9
39	71.88	18.75	28.57	21.88	31.25	20.83	28.57	35.71	35.71	73	23.352	19.818	18.606	10.8	-0.488	0.13	0.174	0.187	0.235	0.129	0.09	0.033	68.702	-3.86	0.364	184.26	133.32	100.77	23.4	0.45	184.26	60.24	17.21	25.66	184.62	135.94	99.64	25.63	0.46	184.62	60.91	15.89	27.15	146.99	122.06	104.56	24.75	0.29	146.99
48	43.75	43.75	21.43	0	0	0	7.14	10.71	0	74	4.761	4.482	4.399	1.799	0.246	0.196	0.222	0.234	0.398	0.561	0	0	10.764	-34.011	0.959				22.4	0.48			15.88	22.26	140.14	97.77	70.36	23.57	0.5	140.14	45.55	15.23	22.8				22.74	0.32
47										55	3.004	2.327	3.515	2.31	1.197	0.118	0.157				0.032	0	5.248	42.778		169.64	125.14	90.79	26.13	0.46	169.64	56.36	14.64	25.81				22.39	0.45			11.16	15.74	141.72	117.6	99.05	26.08	0.3	141.72
46	34.38	50	14.29	9.38	59.38	8.33	60.71	50	28.57	88	4.368	4.266	4.599	2.307	0.128	0.127	0.159	0.2	0.341	0.359	0.224	0.17	25.182	7.562	0.699	175.88	121.17	88.37	22.49	0.5	175.88	56.08	19.23	26.99	170.79	117.83	84.12	23.34	0.51	170.79	54.58	18.55	27.31	132.76	105.55	89.4	22.35	0.33	132.76
21	71.88	28.13	17.86	40.63	31.25	33.33	42.86	17.86	21.43	47	5.913	4.485	5.243	4.485	0.758	0.078	0.163	0.225		0.637	0	0	2.13		0.8	177.55	138.97	107.59	26.91	0.39	177.55	61	11.98	22.71	166.43	129.69	98.46	27.57	0.41	166.43	57.27	11.46	22.63	147.28	128.08	112.11	27.23	0.24	147.28
53	53.13	34.38	28.57	28.13	28.13	29.17	21.43	42.86	32.14	75	18.43	18.33	17.966	9.689		0.167	0.184	0.201	0.318	0.592	0.203	0.164	102.989	58.203	0.91	165.29	120.56	94.37	22.15	0.43	165.29	54.75	15.53	21.61	134.78	99.96	76.4	24.22	0.43	134.78	45.56	12.13	19.14	135.18	111.36	98.2	21.36	0.27	135.18
42	53.13	50	78.57	43.75	75	95.83	71.43	82.14	75	47	6.178	5.478	6.245	4.967	0.168	0.175	0.231	0.295	0.337		0	0	19.418			180.57	129.95	95.03	24.5	0.47	180.57	58.89	17.01	27	173.16	125	87.49	26.27	0.49	173.16	56.69	15.96	28.16	139.84	114.72	97.99	23.98	0.3	139.84
63	22	7	6	11	10	9	5	5	9	78	6.833	2.525	2.674	2.518	0.155	0.141			0.366	0.579	0	0	8.698		0.945	176.47	122.66	91.01	22.22	0.48	176.47	56.55	18.87	26.13	178	127.18	94.72	23.39	0.47	178	57.9	17.38	25.84	134.6	106.55	90.16	22.13	0.33	134.6
41	65.63	21.88	14.29	31.25	46.88	50	32.14	35.71	21.43	91	19.558	11.773	10.715	5.502	1.054	0.131	0.208	0.224	0.319	0.335	0.1	0.067	75.014	17.255	0.654	173.53	122.57	92.29	22.36	0.47	173.53	56.2	17.77	24.88	172.4	124.43	91.39	24.47	0.47	172.4	56.51	16.23	25.75	132.91	107.08	92.2	21.94	0.31	132.91
30	40.63	34.38	39.29	21.88	84.38	87.5	42.86	71.43	57.14	83	12.021	11.748	11.826	5.051	0.473	0.077	0.099	0.114	0.317	0.403	0.156	0.081	54.369	8.071	0.72	181.11	139.61	105.52	27.06	0.42	181.11	61.52	12.96	24.62	169.99	132.23	98.05	28.51	0.42	169.99	58.31	11.57	24.3	149.59	127.71	110.21	26.66	0.26	149.59
37	40.63	34.38	60.71	25	43.75	54.17	60.71	53.57	32.14	70	11.209	11.001	11.303	7.874	0.028	0.173	0.208	0.25	0.351	0.503	0.355	0.268	72.96	71.292	0.854	179.09	133.38	99.75	25.43	0.44	179.09	59.64	14.94	25.32	165.91	123.71	89.58	26.83	0.46	165.91	55.55	13.72	25.35	144.16	120.57	102.94	25.66	0.29	144.16
49	37.5	34.38	25	31.25	18.75	16.67	42.86	46.43	14.29	71	16.404	14.486	14.064	7.95	-0.063	0.144	0.21	0.224	0.356	0.487	0.205	0.157	97.21	45.916	0.843	180.39	126.2	91.94	23.24	0.49	180.39	57.9	18.7	27.45	167.17	117.69	83.02	24.72	0.5	167.17	54.09	17.01	27.2	143.86	116.5	97.44	24.63	0.32	143.86
35	12.5	71.88	67.86	46.88	65.63	54.17	89.29	92.86	67.86	71	16.147	15.242	15.093	9.212	-0.048	0.13	0.176	0.184	0.339	0.506	0.228	0.183	98.177	64.163	0.845	178.3	129.62	98.01	23.63	0.45	178.3	58.59	16.46	24.9	150.49	108.52	82.38	23.03	0.45	150.49	49.75	14.75	21.55	144.99	120.23	103.1	24.53	0.29	144.99
35	87.5	25	7.14	34.38	28.13	29.17	0	25	7.14	23	0	0	0	0	0						0	0	0	0		180.44	121.77	92.94	19.77	0.48	180.44	56.85	21.15	25.56	164.06	116.54	85.47	23.72	0.48	164.06	53.46	16.47	24.93	145.07	113.33	98.19	19.37	0.32	145.07
41	59.38	40.63	35.71	34.38	18.75	12.5	25	35.71	3.57	71	8.38	5.903	13.294	1.709		0.069	0.104		0.419	0.281	0.079	0.074	39.138	9.191	0.7	158.63		86.37	20.07	0.46	158.63	51.31	17.47	21.51	156.27	112.02	85.79	22.33	0.45	156.27	51.39	15.61	21.88	126.45	100.11	87.39	19.53	0.31	126.45
39	78.13	40.63	17.86	31.25	34.38	33.33	39.29	17.86	32.14	76	16.658	11.266	10.391	5.332	2.601	0.111	0.178	0.192	0.317	0.487	0.1	0.067	68.611	31.637	0.804	183.45	126.07	95.35	20.92	0.48	183.45	58.29	20.3	26.14	182.28	126.3	93.96	21.97	0.48	182.28	58.19	19.59	26.75	145.18	116.37	100.78	21.06	0.31	145.18
30	78.13	25	35.71	37.5	40.63	33.33	10.71	35.71	21.43	82	22.454	16.017	14.883	7.863	1.335	0.112	0.185	0.2	0.296	0.397	0.124	0.083	95.184	40.557	0.692	177.29	124.6	89.26	24.09	0.5	177.29	57.1	18.06	27.82	177.57	124.24	85.94	25.07	0.52	177.57	57	18.14	29.54	136.23	109.36	90.95	24.39	0.33	136.23
50	68.75	43.75	0	40.63	15.63	37.5	35.71	25	3.57	62	29.72	22.577	21.116	10.749	0.767	0.115	0.189	0.222	0.336	0.545	0.168	0.09	149.392	67.452	0.881	180.99	125.53	95.18	21.22	0.47	180.99	57.86	19.55	25.61	177.72	125.24	94.11	22.34	0.47	177.72	57.38	18.25	25.5	141.97	113.66	98.16	21.23	0.31	141.97
49	40.63	46.88	60.71	34.38	46.88	66.67	50	50	53.57	76	12.385	12.299	12.22	6.26	-0.68	0.157	0.177	0.188	0.318	0.458	0.209	0.177	69.296	26.446	0.776	184.18	137.63	96.89	28	0.47	184.18	61.24	14.62	29.06	180.88	136.61	92.62	29.9	0.49	180.88	60.56	13.45	30.42	144.96	121.05	100.75	27.55	0.31	144.96
51	43.75	50	57.14	53.13	71.88	62.5	42.86	75	35.71	66	12.989	12.989	14.5	8.304	-0.026	0.12	0.12	0.209	0.354	0.567	0.306	0.244	98.183	58.851	0.921	183.42	139.58	107.3	25.44	0.42	183.42	61.8	14.08	24.06	182.61	139.77	103.4	27.55	0.43	182.61	61.7	13.32	26.05	149.45	128.11	111.49	26.27	0.25	149.45
28	68.75	37.5	25	25	28.13	29.17	32.14	21.43	25	66	14.764	11.781	11.072	7.747	0.323	0.136	0.207	0.223	0.343	0.59	0.172	0.116	81.543	58.149	0.934	176.86	124.85	94.08	22.3	0.47	176.86	57.18	18.09	25.24	160.57	115.14	84.29	24.27	0.48	160.57	52.67	15.65	24.5	139.46	113.01	97.69	22	0.3	139.46
58	56.25	3.13	17.86	12.5	28.13	20.83	14.29	28.57	25	81	13.453	12.039	11.749	7.024	-0.683	0.139	0.201	0.214	0.315	0.429	0.199	0.16	73.73	34.524	0.744	164.09	120.13	85.36	26.5	0.48	164.09	54.37	14.54	26.15				26.1	0.46		42.97	11.29	19.98	132.94	108.67	89.41	26.54	0.33	132.94
68	17	4	7	6	4	7	6	5	5	79	17.855	16.66	16.095	7.654	-0.548	0.128	0.177	0.195	0.324	0.441	0.19	0.151	94.632	31.719	0.764	179.89	121.17	91.83	19.99	0.49	179.89	56.62	21.16	25.87	181.7	125.56	92.69	22.16	0.49	181.7	57.92	19.65	27.09	135.41	106.31	90.73	20.93	0.33	135.41
63	21	8	8	13	7	10	7	8	11	67	3.16	3.076	3.124	1.19	0.358	0.142	0.165	0.174	0.341	0.536	0.141	0.087	15.277	1.696	0.877	178.04	130.89	94.08	26.3	0.47	178.04	58.82	15.38	27.36	174.4	129.98	91.14	27.99	0.48	174.4	58.13	14.1	28	138.38	113	95.17	24.75	0.31	138.38
33	59.38	53.13	50	43.75	53.13	66.67	28.57	35.71	35.71	49	3.225	2.762	2.934	2.746	0.188	0.102	0.191	0.212	0.187	0.601	0	0	6.881	-1.081	0.788				21.26	0.47			16.36	21.52	145.04	101.43	74.59	22.86	0.49	145.04	47.16	15.67	22.54				21.65	0.3
54	75	31.25	32.14	37.5	34.38	8.33	14.29	14.29	21.43	64	15.329	15.193	15.336	8.352	-0.424	0.179	0.201	0.233	0.414	0.51	0.248	0.197	107.02	49.017	0.924	181.53	130.46	95.03	24.58	0.48	181.53	59.13	17.15	27.33	183.92	131.74	94.09	25.15	0.49	183.92	59.71	17.41	28.65	137.84	112.68	94.36	25.29	0.32	137.84
45	56.25	53.13	14.29	37.5	28.13	29.17	42.86	53.57	25	65	11.587	11.098	11.2	7.088	-0.322	0.117	0.175	0.201	0.336	0.62	0.252	0.21	74.505	50.92	0.955	168.14	123.65	96.12	22.94	0.43	168.14	55.89	15.22	22.19	165.31	123.31	94	24.66	0.43	165.31	55.44	14.03	22.73	135.03	112.56	98.67	22.92	0.27	135.03
28	59.38	15.63	17.86	25	12.5	41.67	32.14	14.29	3.57	66	15.049	8.123	9.395	7.91	1.448	0.106	0.191	0.257	0.308	0.561	0.085	0.047	65.686	56.627	0.869	166.26	129.75	102.98	25.38	0.38	166.26	57.34	11.75	20.19	162.89	127.67	98.74	27.06	0.39	162.89	56.37	11.06	21.21	139.02	120.98	106.59	26.63	0.23	139.02
27	81.25	6.25	28.57	0	9.38	12.5	14.29	0	0	65	5.528	5.137	6.225	1.261	2.133	0.164	0.2	0.246	0.383	0.476	0.207	0.111	33.609	27.094	0.859	165.95	122.29	96.89	22.07	0.42	165.95	55.3	15.09	20.93	157.96	116.71	88.72	24.26	0.44	157.96	52.83	14.02	22.12	137.54	115.51	102.82	21.92	0.25	137.54
27	53.13	37.5	50	6.25	15.63	41.67	35.71	53.57	7.14	35	6.915	3.565	2.898	1.259	-0.576	0.119	0.189	0.205	0.231		0	0	12.095	-8.106		181.67	130.92	99.39	22.99	0.45	181.67	59.32	17.29	25.17	160.53	116.28	83.84	25.38	0.48	160.53	52.95	14.97	25.1	148.15	123.88	107.5	24.17	0.27	148.15
56	84.38	12.5	0	6.25	34.38	12.5	25	7.14	0	74	13.64	10.059	9.463	5.591	0.212	0.119	0.187	0.197	0.284	0.537	0.162	0.104	61.136	47.179	0.822	169.33	118.26	92.36	20.19	0.45	169.33	54.62	18.31	22.7	166.07	116.82	89.48	21.41	0.46	166.07	53.83	17.49	23.21	133.49	106.98	94.08	19.65	0.3	133.49
31	90.63	12.5	14.29	9.38	25	41.67	14.29	10.71	39.29	80	3.361	2.164	2.316	1.99	0.326	0.149			0.429	0.39	0	0	11.234	-9.54	0.819	176.19	127	98.19	22.16	0.44	176.19	57.7	16.99	23.59	170.84	122.06	89.77	23.9	0.47	170.84	55.71	16.72	25.59	141.39	117.02	102.6	22.3	0.27	141.39
30	62.5	21.88	3.57	15.63	40.63	29.17	50	53.57	28.57	68	4.909	4.361	4.263	1.887	-0.004	0.117	0.188	0.202	0.492	0.45	0.217	0.156	35.179	9.76	0.942	177.43	130.86	101.11	23.39	0.43	177.43	58.84	15.68	23.48	153.13	115.15	85.37	26.37	0.44	153.13	51.82	12.52	22.58	148.97	124.97	109.91	23.14	0.26	148.97
44	75	18.75	35.71	21.88	40.63	70.83	21.43	7.14	17.86	75	3.287	2.433	3.338	2.197	0.561	0.074	0.125	0.178	0.231	0.571	0.048	0	10.92	5.282	0.802	185.67	128.92	96.87	21.66	0.48	185.67	59.27	19.83	26.62	181.52	126.14	91.92	22.91	0.49	181.52	58.03	19.21	27.65	145.79	117.91	101.02	22.63	0.31	145.79
55	59.38	28.13	17.86	37.5	40.63	12.5	42.86	21.43	10.71	23	4.678	3.826	3.995	3.779	0.216	0.099	0.187	0.224	0.191	0.523	0	0	6.001	-22.97	0.714	180.51	128.38	89.48	25.64	0.5	180.51	58.42	17.43	29.46	170.38	121.78	83.76	26.33	0.51	170.38	55.5	16.24	28.65	139.07	111.35	91	25.4		139.07
39	65.63	28.13	42.86	43.75	53.13	50	42.86	3.57	60.71	76	6.513	4.941	4.91	2.843	0.165	0.136	0.22	0.222	0.369	0.568	0.175	0.104	35.986	12.722	0.937	184.48	138.01	103.34	25.64	0.44	184.48	61.46	15.03	25.83	182.79	137.91	99.74	27.57	0.45	182.79	61.19	14.1	27.41	147.29	124.02	106.4	25.85	0.28	147.29
41	84.38	15.63	28.57	0	28.13	20.83	3.57	14.29	14.29	47	4.308	3.551	3.801	1.894	0.3	0.183	0.25	0.303	0.473	0.531	0.254	0.147	31.308	2.898	1.004	180.95	129.03	96.39	23.16	0.47	180.95	58.73	17.76	26.05	179.8	127.92	93.1	24.1	0.48	179.8	58.27	17.63	27.26	142.7	115.75	98.94	23.05	0.31	142.7
52	65.63	43.75	17.86	34.38	53.13	45.83	28.57	32.14	28.57	76		28.546		10.074						0.512	0	0			1.1	178.73	123.21	89.66	22.6	0.5	178.73	56.94	19.43	27.45	173.4	118.89	86.03	22.57	0.5	173.4	55.18	19.23	27.09	137.28	108.64	90.8	23.02	0.34	137.28
53	40.63	37.5	67.86	40.63	40.63	33.33	50	57.14	32.14	68	3.882	3.565	3.574	3.365	-0.107	0.097	0.162	0.17	0.186	0.648	0	0	6.906	-15.274	0.834	184.57	136.19	99.8	25.76	0.46	184.57	60.97	15.75	27.14	180.33	136.08	97.61	27.91	0.46	180.33	60.43	13.86	27.54	145.05	119.65	101.09	25.33	0.3	145.05
31	56.25	43.75	28.57	50	40.63	54.17	21.43	53.57	39.29	81	9.959	8.869	9.766	3.714	0.154					0.439	0.331	0.27	104.111	24.129	1.059	180.25	130.96	100.28	23.02	0.44	180.25	59.18	16.75	24.46	178.48	132.29	98.6	25.31	0.45	178.48	59.28	15.17	25.48	143.23	118.29	102.17	23.54	0.29	143.23
34	81.25	15.63	10.71	18.75	0	33.33	17.86	21.43	39.29	53	22.705	17.354	17.213	11.136	0.776	0.132	0.228	0.244	0.373	0.776	0.221	0.11	136.748	98.9	1.148	179.42	121.35	91.12	20.55	0.49	179.42	56.6	20.81	26.22	182.39	123.1	88.92	21.94	0.51	182.39	57.35	20.98	28.49	136	107.46	92.52	20.61	0.32	136
58	81.25	21.88	3.57	0	0	0	3.57	0	0	78	8.577	8.577	8.841	4.164	-0.404	0.125	0.125	0.178	0.461	0.551	0.205	0	56.263	-22.706	1.012	183.59	138.64	99.4	27.96	0.46	183.59	61.46	14.02	27.96	184.36	141.32	101.13	28.97	0.45	184.36	62.25	13.07	28.03	145.26	121.07	101.1	27.13	0.3	145.26
55	46.88	65.63	35.71	46.88	59.38	70.83	71.43	53.57	42.86	56	6.929	6.798	7.283	3.12	0.315	0.197	0.203	0.265	0.398	0.745	0.231	0.185	47.462	19.421	1.143	172.03	123.39	88.12	25.22	0.49	172.03	56.16	16.39	27.12	167.43	121.34	88.42	25	0.47	167.43	55.11	15.55	25.48	127.85	105.35	88.1	26.03	0.31	127.85
63	19	7	14	9	10	9	9	7	12	72	3.611	2.815	3.043	1.656	0.344	0.116	0.203	0.242	0.383	0.526	0.277	0.171	22.304	15.234	0.909	170.51	122.84	85.08	26.52	0.5	170.51	55.8	15.82	28.3	167.37	119.15	81.19	26.43	0.51	167.37	54.45	16.18	28.67	130.06	105.58	86.11	26.58	0.34	130.06
26	62.5	31.25	17.86	21.88	12.5	25	25	35.71	17.86	79	24.716	17.873	17.259	10.69	2.382	0.104	0.183	0.201	0.291	0.535	0.137	0.08	108.122	65.466	0.826	179.48	129.98	97.15	23.93	0.46	179.48	58.8	16.7	25.69	173.65	127.17	94.01	24.99	0.46	173.65	57.38	15.49	25.44	142.47	117.03	99.65	24.36	0.3	142.47
25	75	25	17.86	3.13	28.13	12.5	14.29	32.14	21.43	72	12.515	9.579	9.635	6.876	0.414	0.108	0.191	0.208	0.321	0.508	0.189	0.101	64.489	28.282	0.828	179.91	127.88	96.06	22.77	0.47	179.91	58.32	17.91	25.68	177.39	125.7	91.52	23.88	0.48	177.39	57.42	17.68	26.98	145.02	118.74	102.41	22.99	0.29	145.02
40	75	21.88	21.43	18.75	34.38	37.5	7.14	28.57	14.29	56	4.776	4.274	4.789	2.619	-0.063				0.495	0.381	0.223	0.152	34.501	1.458	0.875	177.46	126.77	94.11	23.51	0.47	177.46	57.73	17.33	25.94	170.64	121.76	88.94	24.11	0.48	170.64	55.6	16.73	25.91	139.09	113.34	97.05	23.26	0.3	139.09
47	71.88	40.63	21.43	25	31.25	20.83	21.43	32.14	10.71	70	9.46	7.709	8.52	4.115	0.266	0.138	0.192	0.241	0.428	0.337	0.026	0	40.88	-19.191	0.764				21.5	0.49			16.92	22.49	144.17	99.15	71.61	22.77	0.5	144.17	46.42	16.33	23.31				21.32	0.33
63	20	9	7	9	10	8	7	8	8	67	8.297	6.462	6.768	6.455	0.313	0.186			0.329	0.87	0	0	16.025		1.199				18.53	0.5			17.99	20.35				20.28	0.49			15.28	19.01				19.04	0.34
29	53.13	53.13	39.29	50	59.38	66.67	28.57	42.86	32.14	78	10.994	8.109	8.577	5.377	0.317	0.19		0.307	0.322	0.238	0.229	0.164	59.829	24.672	0.56	183.46	138.48	109.13	23.69	0.41	183.46	61.55	14.83	22.73	184.18	141.31	107.08	26.64	0.42	184.18	62.31	13.47	24.87	150.77	128.71	113.96	24.04	0.24	150.77
64	22	5	7	5	10	7	6	4	5	76	3.712	3.543	4.051	1.862	0.518					0.733	0	0	29.589	-19.388		177.67	126.7	91.61	24.46	0.48	177.67	57.7	17.27	27.29	178.37	128.48	91.03	25.73	0.49	178.37	58.21	16.58	28.28	133.88	108.51	91.48	24.11	0.32	133.88
67	17	10	15	14	13	13	11	11	9	65	3.923	3.522	3.478	3.052	-0.114				0.382	0.164	0.191	0.142	20.492	4.914	0.546	170.94	119.52		25.77	0.53	170.94	54.97	17.48	29.63	159.33	111.23	74.57	25.95	0.53	159.33	51.4	16.53	28.32	130.41	102.63	82.79	25		130.41
31	50	68.75	25	65.63	71.88	66.67	57.14	71.43	3.57	86	8.349	4.816	10.464	2.637		0.115	0.167	0.248	0.207	0.331	0.122	0.053	28.055	40.49	0.539	179.07	128.16	97.13	22.72	0.46	179.07	58.3	17.49	25.04	174.62	126.52	93.46	24.44	0.46	174.62	57.32	16.21	25.7	140.65	115.44	100.34	22.47	0.29	140.65
34	53.13	31.25	57.14	25	59.38	70.83	42.86	35.71	14.29	66	7.592	6.435	6.154	3.719	0.273	0.136	0.202	0.215	0.361	0.547	0.193	0.135	44.587	26.02	0.908	182.42	133.13	91.86	27.35	0.5	182.42	59.85	15.88	30	169.98	125.38	85.06	28.48	0.5	169.98	56.38	14.23	29.01	143.94	119.43	97.38	28.42	0.32	143.94
31	71.88	25	3.57	6.25	18.75	29.17	32.14	21.43	14.29	70	3.953	3.882	4.036	0.313	0.078	0.102	0.131	0.153		0.244	0.019	0	16.848	-10.069	0.819	174.29	129.68	98.88	24.51	0.43	174.29	58.16	14.81	23.75	159.22	117.29	85.62	25.82	0.46	159.22	53.08	14	24.23	141.81	118.93	102.69	24.9	0.28	141.81
51	68.75	43.75	32.14	31.25	28.13	29.17	32.14	32.14	28.57	61	8.575	7.326	7.608	7.309	0.299	0.204			0.316	0.667	0	0	21.037	-46.457	0.983	175.27	123.34	89.1	23.84	0.49	175.27	56.55	17.87	27.16	171.24	119.22	84.79	23.9	0.5	171.24	54.99	18.04	27.46	134.83	107.44	89.8	23.51	0.33	134.83
54	65.63	9.38	3.57	0	0	0	7.14	7.14	0	77	9.123	8.131	7.882	3.643	0.397	0.125	0.177	0.191	0.314	0.468	0.179	0.135	46.411	20.956	0.781	180.84	130.29	97.93	23.41	0.46	180.84	59.05	17.17	25.61	175.52	124.81	93.08	23.09	0.47	175.52	57	17.48	25.52	143.19	117.65	100.78	23.87	0.3	143.19
34	75	34.38	17.86	25	37.5	50	3.57	0	0	69	13.651	9.356	9.202	4.834	1.325	0.119	0.191	0.194	0.301	0.693	0.122	0.083	58.931	42.669	0.994	183.07	129.12	95.08	23.21	0.48	183.07	58.98	18.51	27.16	175.47	123.44	89.12	23.85	0.49	175.47	56.6	17.9	27.21	144.48	116.65	98.69	23.53	0.32	144.48
37	46.88	56.25	71.43	28.13	59.38	54.17	21.43	46.43	35.71	70	19.05	8.825	6.186	4.326		0.137	0.215	0.254	0.285	0.563	0.089	0.057	60.409	15.621	0.848	178.89	131.02	93.14	26.5	0.48	178.89	58.93	15.6	28.05	168.57	121.23	84.19	26.34	0.5	168.57	55.15	15.79	27.92	139.49	116.93	97.96	27.42	0.3	139.49
41	62.5	15.63	32.14	34.38	25	41.67	25	17.86	14.29	54	5.204	4.155	3.816	1.346	0.494	0.063	0.104		0.219	0.277	0	0	2.99	-22.701	0.495	187.79	133.36	96.1	24.38	0.49	187.79	60.59	18.32	28.78	182.79	131.36	92.75	25.73	0.49	182.79	59.47	17.04	29.05	148.47	119.3	100.82	23.28	0.32	148.47
40	68.75	31.25	14.29	15.63	43.75	41.67	39.29	28.57	21.43	47	3.173	3.138	3.833	1.307	0.038		0.253			0.45	0.414		38.784	-2.737	1.162				21.33	0.49			16.28	21.45				21.78	0.52			16.25	21.9				21.48	0.32
46	68.75	25	32.14	37.5	50	62.5	21.43	21.43	17.86	66	16.81	15.446	15.186	8.482	0.012	0.137	0.198	0.21	0.358	0.576	0.199	0.155	98.645	45.433	0.935	171.93	120.35	90.88	21.82	0.47	171.93	55.43	18.18	24.65	161.74	117.24	87.66	23.96	0.46	161.74	53.39	15.27	23.55	136.74	109.83	94.39	21.87	0.31	136.74
49	59.38	50	21.43	34.38	31.25	62.5	28.57	42.86	21.43	84	5.496	4.522	4.802	2.728	0.286	0.149	0.23	0.262	0.353	0.379	0.206	0.15	31.669	11.459	0.732	182.08	134.68	99.28	25.65	0.45	182.08	60.3	15.47	26.5	180.07	137.39	99.53	28.2	0.45	180.07	60.76	13.21	26.9	143.45	118.59	101.12	24.76	0.3	143.45
41	81.25	6.25	0	9.38	21.88	8.33	14.29	0	0	75	22.796	20.332	19.102	8.129	0.911	0.141	0.198	0.215	0.326	0.474	0.169	0.136	115.945	57.151	0.801	182.39	130.27	94.97	24.23	0.48	182.39	59.18	17.6	27.46	181.65	127.64	90.73	24.36	0.5	181.65	58.39	18.39	28.77	141.73	116.09	98.29	24.58	0.31	141.73
46	93.75	21.88	0	31.25	37.5	41.67	17.86	0	14.29	74	5.673	4.851	6.236	1.981	0.585	0.108	0.147	0.255	0.313	0.283	0.211	0.05	30.874	7.023	0.596	172.91	122.14	93.66	21.56	0.46	172.91	56.03	17.84	23.89	167.65	120.87	90.52	23.61	0.46	167.65	55.05	16.05	24.23	137.14	111.55	97.48	21.3	0.29	137.14
47	50	56.25	57.14	46.88	59.38	62.5	35.71	53.57	42.86	98	8.137	8.001	7.274	3.64	0.587	0.061				0.451	0	0	2.29		0.585	173.83	125	92.03	24.18	0.47	173.83	56.83	16.58	25.84	166.9	118.61	82.39	25.71	0.51	166.9	54.27	16.35	27.77	134.22	110.11	94.78	23.32	0.29	134.22
57	65.63	37.5	32.14	9.38	3.13	45.83	28.57	10.71	7.14	93	5.841	4.819	5.024	1.596	0.701	0.123	0.174	0.193	0.301	0.417	0.181	0.098	18.682	-21.665	0.719	180.11	128.06	91.8	24.63	0.49	180.11	58.32	17.59	28.05	179.57	128.16	91.26	25.08	0.49	179.57	58.28	17.27	28.28	136.98	110.06	93.14	23.16	0.32	136.98
45	75	37.5	7.14	18.75	18.75	16.67	7.14	28.57	32.14	75	3.142	3.142	3.286	0.622	0.906	0.151	0.151	0.165	0.3	0.549	0.15	0.122	15.256	19.289	0.849	174.37	128.56	94.71	25.5	0.46	174.37	57.82	15.12	25.64	149.78	111.42	81.68	26.21	0.45	149.78	50.41	12.8	22.77	142.61	118.3	99.56	26.12	0.3	142.61
52	81.25	18.75	21.43	15.63	12.5	12.5	7.14	0	3.57	54	9.578	6.073	6.808	5.999	0.81	0.085	0.188	0.231	0.185	0.214	0.234	0.094	31.26	26.409	0.399	185.48	130.54	99.5	21.66	0.46	185.48	59.68	19.09	25.68	183.83	130.05	96.57	23.02	0.47	183.83	59.32	18.45	26.79	147.57	118.77	103.38	20.9	0.3	147.57
54	81.25	6.25	3.57	3.13	9.38	16.67	14.29	10.71	0	103	6.814	6.814	7.385	4.548	0.862	0.178	0.178	0.229	0.32	0.422	0.307	0.278	41.325	39.291	0.743	178.25	129.05	91.96	25.79	0.48	178.25	58.35	16.29	27.94	164.8	118.36	81.38	26.6	0.51	164.8	53.95	15.51	27.86	138.95	113.95	94.95	25.91	0.32	138.95
29	59.38	34.38	42.86	37.5	46.88	45.83	32.14	32.14	35.71	44	4.547	3.556	3.93	0.947	0.333	0.145	0.181	0.254	0.457	0.235	0.31	0.084	37.786	6.036	0.692	178.92	135.33	100.74	26.55	0.44	178.92	60.13	13.91	25.39	175.25	131.68	94.47	27.64	0.46	175.25	58.7	13.81	26.92	141.88	120.32	103.85	25.98	0.27	141.88
53	87.5	0	42.86	6.25	15.63	33.33	10.71	3.57	3.57	67	15.564	14.586	14.35	7.504	0.772	0.147	0.207	0.219	0.331	0.576	0.193	0.159	84.092	50.466	0.907	182.4	127.97	93.9	23.1	0.49	182.4	58.6	18.75	27.32	176.03	124.19	87.68	24.8	0.5	176.03	56.83	17.63	28.32	142.47	114.02	96.61	22.78	0.32	142.47
30	75	28.13	17.86	12.5	18.75	16.67	25	21.43	21.43	71	7.7	6.088	6.113	1.175		0.067	0.145	0.146	0.389	0.731	0	0	-1.563		1.12		138.42	101.85	24.12	0.47		62.5	18.18	28.2	192.52	141.21	103.02	25.6	0.46	192.52	63.16	16.68	28.4	155.42	130.85	111.64	26.33	0.28	155.42
37	71.88	37.5	21.43	0	18.75	45.83	3.57	0	7.14	76	5.102	5.102	5.429	4.372	-0.565		0.271	0.304	0.377	0.206			53.462	39.774	0.583	176.65	127.52	92.28	25.06	0.48	176.65	57.79	16.45	27.01	174.87	124.08	87.8	25	0.5	174.87	56.67	17.2	28.01	139.79	115.45	97.13	25.77	0.31	139.79
29	43.75	50	50	56.25	53.13	50	53.57	46.43	53.57	62	13.621	13.468	14.636	0.443	1.411					0.429	0.115	0.012	77.981	-33.857	1.059	178.38	133.24	98.66	26.03	0.45	178.38	59.51	14.63	25.73	171.23	124.53	88.11	26.29	0.49	171.23	56.35	15.44	27.34	140.79	119.64	102.96	26.46	0.27	140.79
31	59.38	37.5	28.57	25	25	29.17	35.71	7.14	14.29	65	3.579	3.262	3.469	1.035	0.461	0.105	0.141	0.163			0	0	0.396	-65.034		178.97	127.02	96.34	22.27	0.46	178.97	58	18	25.09	171.29	121.49	89.01	23.69	0.48	171.29	55.61	17.15	25.9	140.31	114.24	98.94	22.2	0.29	140.31
28	31.25	53.13	57.14	53.13	37.5	50	53.57	60.71	32.14	36	4.294	4.289	4.878	2.163	1.573	0.174	0.179	0.252			0	0	25.674	-2.115		177.84	131.08	96.5	25.51	0.46	177.84	58.88	15.38	26.09	168.65	123.76	88.53	26.39	0.48	168.65	55.86	14.78	26.41	141.92	118.36	99.95	26.32	0.3	141.92
39	43.75	40.63	57.14	40.63	31.25	54.17	60.71	67.86	46.43	98	7.459	6.176	7.06	0.92	0.395	0.074	0.122	0.159		0.367	0.026	0	30.848	-24.955	0.937	179.46	131.64	91.27	27.47	0.49	179.46	59.13	15.38	29.33	170.41	124.53	86.2	27.31	0.49	170.41	56.23	14.95	28.21	140.93	116.55	94.9	28.23	0.33	140.93
36	37.5	59.38	53.57	40.63	56.25	83.33	28.57	25	42.86	76	6.753	6.286	7.14	2.473	0.684	0.188	0.223	0.263	0.421	0.296	0.239	0.199	49.856	18.339	0.717	181.23	128.42	93.94	23.7	0.48	181.23	58.58	18.03	27.22	180.43	126.92	91.72	23.8	0.49	180.43	58.08	18.33	27.8	141.06	114.88	96.63	24.65	0.31	141.06
39	71.88	34.38	32.14	25	18.75	33.33	35.71	17.86	17.86	57	4.39	3.605	4.399	2.435	0.179	0.157	0.218				0	0	16.039			181.21	134.02	101.99	24.26	0.44	181.21	60.08	15.66	24.7	160.42	116.27	86.82	24.01	0.46	160.42	52.98	15.16	23.45	147.83	123.78	106.59	25.01	0.28	147.83
48	68.75	15.63	46.43	25	18.75	8.33	32.14	25	17.86	66	10.92	4.955	4.906	4.637	0.602				0.418	0.159	0.247	0.187	80.6	26.751	0.577	170.68	129.2	94.62	27.27	0.45	170.68	57.56	13.21	25.25	152.93	114.29	83.44	26.64	0.45	152.93	51.54	12.74	23.32	138.29	116.33	98.06	27.24	0.29	138.29
63	20	6	9	8	10	4	9	10	4	70	6.981	6.796	7.207	3.751	-0.113	0.154	0.185	0.233	0.423	0.429	0.243	0.181	49.139	8.385	0.852	182.23	127.88	84.34	26.68	0.54	182.23	58.44	18.08		177.15	125.24	80.4	27.81		177.15	57.13	17.07	32.69	134.39	106.3	85.36	25.63		134.39
60	16	9	12	10	5	5	6	6	5	57	19.714	17.353	16.847	11.674	-1.109	0.15	0.219	0.232	0.331	0.84	0.223	0.156	110.945	84.194	1.171	182.59	128.52	96.96	22.11	0.47	182.59	58.81	18.76	25.88	176.22	124.57	88.52	24.66	0.5	176.22	56.96	17.57	28.02	144.85	117.43	100.98	22.5	0.3	144.85
55	78.13	34.38	35.71	28.13	56.25	12.5	46.43	14.29	7.14	81	11.831	11.391	11.129	6.075	-0.645	0.145	0.18	0.19	0.286	0.532	0.17	0.134	56.37	30.982	0.818	180.97	132.15	96.84	25.18	0.46	180.97	59.51	16.15	26.8	172.71	128.32	90.23	27.71	0.48	172.71	57.51	14.2	27.67	143.18	117.49	98.95	25.14	0.31	143.18
46	87.5	12.5	7.14	75	46.88	50	28.57	17.86	0	88	7.949	7.543	7.435	4.382	0.444	0.121	0.165	0.176	0.276	0.444	0.178	0.148	38.665	26.106	0.72	176.51	123.44	91.61	22.5	0.48	176.51	56.76	18.51	26.06	162.82	113.71	82.7	23.22	0.49	162.82	52.56	17.27	25.32	139.91	111.33	95.27	21.58	0.32	139.91
31	90.63	53.13	28.57	25	15.63	29.17	0	10.71	39.29	58	5.556	3.937	4.846	2.069	1.517	0.077	0.112		0.192		0.035	0.023	12.133	-18.971	1.248					0.46			18.85	18.64	147.97	101.45	80.73		0.45	147.97	47.62	17.42	19.67					0.3
64	21	7	4	6	9	4	6	4	4	70	14.365	13.756	13.408	5.459	0.162	0.144	0.199	0.221	0.428	0.451	0.202	0.161	91.134	19.018	0.879	173.71	124.16	91.73	23.74	0.47	173.71	56.6	16.95	25.72	167.81	120.81	85.57	25.71	0.49	167.81	54.98	15.78	26.92	134.79	109.44	93.3	23.34	0.31	134.79
55	62.5	50	53.57	25	50	41.67	10.71	46.43	35.71	79	9.959	9.142	8.92	3.975	-0.275	0.152	0.196	0.205	0.346	0.414	0.175	0.139	53.123	17.603	0.76	184.08	131.35	95.89	24.13	0.48	184.08	59.66	17.81	27.61	176.27	127.01	91.63	25.08	0.48	176.27	57.61	16.51	27.13	143.4	117.35	99.17	24.66	0.31	143.4
38	53.13	59.38	57.14	37.5	40.63	41.67	57.14	42.86	10.71	86	7.203	6.584	6.553	4.57	-0.271	0.144	0.183	0.21	0.309	0.404	0.236	0.16	38.777	21.14	0.713	181.37	133.99	96.47	26.52	0.47	181.37	60.01	15.32	27.65	172.64	127.91	91.38	26.97	0.47	172.64	57.41	14.47	26.91	143.23	118.51	99.51	26.08	0.31	143.23
43	75	21.88	14.29	15.63	21.88	12.5	17.86	14.29	21.43	70	5.284	5.379	5.823	4.143	-0.417	0.117	0.131	0.185	0.296	0.499	0.259	0.197	30.527	17.553	0.795	174.91	129.12	93.62	26.2	0.46	174.91	58.01	14.96	26.5	158.59	116.47	84.61	25.83	0.47	158.59	52.78	14.1	24.4	138.09	115.75	97.82	26.71	0.29	138.09
48	75	40.63	25	3.13	12.5	12.5	7.14	3.57	10.71	66	12.271	11.349	11.237	6.467	-0.535	0.152	0.196	0.203	0.337	0.574	0.216	0.171	72.755	51.789	0.911				20.37	0.46			16.74	20.96	144.45	103.68	79.31	22.45	0.45	144.45	47.73	14.55	20.54			85.7	21.49	0.3
50	50	50	50	43.75	53.13	29.17	35.71	35.71	7.14	94	13.375	9.572	8.782	2.611	0.673	0.12	0.187	0.199	0.312	0.306	0.126	0.09	57.097	15.056	0.619	178.9	126.15	87.81	25.26	0.51	178.9	57.66	17.81	29.37	169.55	120.08	82.74	25.8	0.51	169.55	54.97	16.72	28.52	134.25	108.39	90.19	24.78	0.33	134.25
46	62.5	37.5	3.57	31.25	28.13	37.5	39.29	21.43	39.29	78	6.362	5.831	5.653	3.113	0.103	0.119	0.165	0.177	0.296	0.5	0.16	0.11	29.91	13.444	0.796	180.28	132.46	98.42	24.95	0.45	180.28	59.53	15.82	25.94	172.24	127.17	92.28	26.18	0.46	172.24	57.19	14.77	26.12	139.47	116.52	99.98	25.13	0.28	139.47
35	62.5	37.5	28.57	37.5	37.5	45.83	21.43	28.57	28.57	84	3.676	2.579	2.615	0.801	0.207	0.105	0.227	0.235	0.432	0.197	0.113	0.067	19.061	-1.132	0.628	182.37	132.7	99.42	24.07	0.45	182.37	59.85	16.65	25.85	179.82	131.89	95.67	25.82	0.47	179.82	59.29	15.72	27.14	144.72	119.39	103.07	23.52	0.29	144.72
66	23	6	4	14	7	9	4	7	4	89	3.387	2.797	2.929	1.2	0.401	0.106	0.163	0.218	0.336	0.312	0.155	0.098	17.487	4.13	0.649	171.1	118.08	86.66	22.33	0.49	171.1	54.71	18.73	26.07	161.68	112.76	79.81	24.15	0.51	161.68	52.14	17.08	26.38	132.01	103.57	88.04	21.19	0.33	132.01
43	62.5	31.25	32.14	37.5	62.5	41.67	46.43	25	10.71	74	8.039	7.776	7.955	3.688	0.329	0.115	0.133	0.173	0.329	0.416	0.204	0.171	45.604	15.312	0.745	167.16	124.35	90.32	26.57	0.46	167.16	55.86	13.97	25.38	136.93	105.1	77.45	27.89	0.43	136.93	47.19	10.31	20.7	137.07	112.89	94.66	25.79	0.31	137.07
52	81.25	37.5	25	9.38	9.38	54.17	28.57	0	7.14	63	16.539	15.292	15.259	9.278	0.075	0.125	0.187	0.204	0.319	0.543	0.2	0.142	85.809	39.842	0.862	184.97	132.22	96.78	24.11	0.48	184.97	59.99	17.79	27.56	181.25	129.84	93.5	24.85	0.48	181.25	58.92	17.25	27.9	145.67	118.91	101.02	24.03	0.31	145.67
42	75	21.88	10.71	6.25	9.38	20.83	25	7.14	7.14	60	13.877	12.221	12.829	7.701	0.806	0.113	0.178	0.236	0.326	0.667	0.223	0.192	80.268	59.811	0.993	181	125.6	94.66	21.5	0.48	181	57.87	19.47	25.92	169	115.62	84.46	22.12	0.5	169	53.82	19	26.11	144.17	115.33	99.53	21.23	0.31	144.17
49	75	21.88	7.14	37.5	37.5	16.67	42.86	46.43	28.57	71	13.169	10.789	11.3	5.77	-0.747	0.071	0.148	0.166	0.299	0.186	0.15	0.053	60.222	-1.164	0.485	166.72	118.84	82.8	25.77	0.5	166.72	54.32	16.18	27.59	155.37	112.83	81.89	25.26	0.47	155.37	51.43	14.48	24.12	128.05	102.55	83.01	26.04		128.05
53	40.63	53.13	35.71	50	56.25	41.67	46.43	57.14	28.57	88	3.503	3.222	4.024	2.262	0.355		0.243						56.826	31.642		182.34	123.39	90.87	21.33	0.5	182.34	57.44	20.94	27.52	168.5	114.67	82.56	22.42	0.51	168.5	53.5	19.17	26.75	140.6	109.58	92.7	21.15	0.34	140.6
44	87.5	12.5	28.57	28.13	21.88	33.33	17.86	10.71	25	74	5.107	4.428	4.794	3.433	0.129	0.102	0.17	0.209	0.275	0.825	0	0	3.096		1.099	178.22	125.84	95.67	21.93	0.46	178.22	57.61	18.26	24.94	178.11	125.87	93.85	22.8	0.47	178.11	57.58	18.06	25.91	137.87	111.3	96.92	21.07	0.3	137.87
65	21	7	6	8	7	7	7	5	4	69	3.05	2.117	2.159	2.117	0.043	0.081	0.211	0.223	0.211	0.73	0	0	3.749	-21.114	0.941	172.98	123.55	88.28	24.98	0.49	172.98	56.31	16.72	27.25	173.27	125.04	87.45	26.28	0.5	173.27	56.71	15.99	28.21	127.94	104.43	87.34	25.26	0.32	127.94
53	68.75	46.88	50	28.13	21.88	20.83	17.86	35.71	7.14	68	3.813	2.904	4.033	1.999	1.755	0.09	0.141	0.205	0.205		0	0	3.955	-39.548		178.88	130.57	90.13	27.34	0.5	178.88	58.78	15.62	29.5	170.16	121.41	81.98	26.83	0.52	170.16	55.36	16.22	29.45	138.29	114.09	93.69	27.44	0.32	138.29
54	43.75	50	64.29	12.5	15.63	16.67	25	14.29	3.57	77	13.087	12.759	12.591	5.916	0.097	0.13	0.157	0.166	0.281	0.48	0.144	0.098	55.533	14.527	0.761	165.95	121.17	85.94	26.42	0.48	165.95	54.85	14.82	26.5	132.91	97.96		27.67	0.49	132.91	44.68	11.74	22.81	135.84	111.07	91.47	26.5	0.33	135.84
69	16	6	10	13	10	8	7	13	4	69	12.819	9.864	9.844	6.677	-0.599	0.186	0.261	0.264	0.368	0.516	0.246	0.161	74.693	45.673	0.883	177.7	126.8	86.3	26.58	0.51	177.7	57.65	16.86	30.15	169.22	122.49	81.44	28.06	0.52	169.22	55.51	15.2	29.9	134.63	107.11	86.92	25.38		134.63
37	78.13	31.25	25	12.5	40.63	37.5	3.57	42.86	14.29	76	5.552	5.094	5.151	5.066	0.085	0.172	0.249	0.264	0.252	0.649	0.156	0.029	16.765	15.862	0.902	174.51	126.04	92.67	24.46	0.47	174.51	57.18	16.36	25.95	160.43	114.01	79.86	25.43	0.5	160.43	52.31	15.87	26.52	133.01	109.62	93.16	24.78	0.3	133.01
63	19	8	13	11	9	10	10	7	7	79	9.874	8.735	8.686	4.345	-1.148	0.143	0.212	0.223	0.33	0.426	0.182	0.142	53.15	13.828	0.757	182.09	143.33	107.81	28.7	0.41	182.09	62.61	11.59	24.8	185.22	147.77	111.97	29.32	0.4	185.22	64.13	10.92	24.58	142.41	123.92	106.58	29.04	0.25	142.41
42	56.25	53.13	60.71	6.25	12.5	33.33	25	50	39.29	81	10.506	8.699	9.624	5.707	0.624	0.119	0.202	0.229	0.297	0.44	0.202	0.155	54.725	25.781	0.737	176.73	130.84	100.95	23.67	0.43	176.73	58.76	15.39	23.45	173.8	130.43	97.58	25.86	0.44	173.8	58.27	14.11	24.61	141.52	117.61	103.88	21.88	0.27	141.52
65	23	6	4	5	9	10	7	4	11	72	25.1	23.856	23.763	9.113	0.168	0.121	0.163	0.184	0.402	0.466	0.211	0.181	159.969	34.879	0.868	174.5	122.88	87.98	24.2	0.5	174.5	56.33	17.7	27.47	157.12	110.27	76.42	25.17	0.51	157.12	50.91	16.22	26.61	136.6	109.07	90.41	24.24	0.34	136.6
26	65.63	34.38	35.71	40.63	21.88	20.83	17.86	35.71	7.14	111	5.415	1.868	1.156	0.504		0.079	0.117	0.134			0.095	0.055	14.982	7.705		169.85	124.18	90.7	25.38	0.47	169.85	56.14	15.23	25.59				24.95	0.51		43.02	13.9	22.58	142.24	118.35	100.97	25.27	0.29	142.24
23	81.25	21.88	3.57	15.63	9.38	20.83	14.29	3.57	10.71	67	12.905	8.813	9.057	6.466	0.669	0.093	0.186	0.219	0.301	0.597	0.169	0.083	62.81	48.994	0.898	176.59	126.14	93.2	23.7	0.47	176.59	57.45	17.23	26.07	174.96	124.96	88.29	25.38	0.5	174.96	56.9	16.81	28.04	134.62	109.39	92.85	23.77	0.31	134.62
56	40.63	65.63	85.71	46.88	50	41.67	25	57.14	46.43	67	7.573	6.435	6.359	3.756	-0.5	0.165	0.251	0.257	0.37	0.54	0.225	0.189	49.546	26.601	0.91	179.14	135.94	98.39	27.9	0.45	179.14	60.27	13.5	26.88	168.37	126.26	90.13	27.71	0.46	168.37	56.49	13.44	26.31	144.91	123.58	103.5	29.1	0.29	144.91
60	20	7	7	9	8	7	4	6	9	73	10.881	10.358	10.244	6.648	-0.23	0.14	0.182	0.203	0.336	0.502	0.227	0.163	63.368	25.026	0.837				21.77	0.48			16.23	21.94	152.44	109	81.32	23.35	0.47	152.44	50.09	15.25	22.65				21.33	0.32
38	59.38	43.75	42.86	43.75	43.75	50	32.14	46.43	28.57	71	7.916	7.294	7.224	3.488	-0.036	0.145	0.183	0.205	0.377	0.471	0.204	0.159	49.498	19.226	0.848	176.13	130.89	96.25	26.02	0.45	176.13	58.63	14.74	25.87	157.4	116.52	82.89	27.08	0.47	157.4	52.63	13.42	25.14	143.05	118.53	101.12	24.91	0.29	143.05
29	65.63	40.63	25	34.38	56.25	83.33	42.86	35.71	42.86	87	12.435	10.302	10.247	5.164	-0.907	0.104	0.172	0.204	0.293	0.463	0.184	0.137	59.648	18.582	0.757	178.52	128.58	96.99	23.25	0.46	178.52	58.34	17.03	25.16	170.38	121.56	87.04	24.85	0.49	170.38	55.49	16.59	26.83	141.23	116.74	101.31	23.18	0.28	141.23
51	65.63	25	14.29	28.13	37.5	16.67	50	3.57	17.86	73	15.83	13.738	13.278	5.926	0.358	0.123	0.188	0.206	0.316	0.526	0.174	0.127	78.045	29.633	0.842	174.54	125.59	85.34	27.08	0.51	174.54	56.97	16.08	29.73	163.49	116.2	76.68	27.32	0.53	163.49	53.19	15.79	29.48	133.21	107.39	86.4	26.91		133.21
46	56.25	25	46.43	28.13	28.13	41.67	39.29	39.29	53.57	76	13.992	10.923	10.375	5.092	1.151	0.114	0.18	0.191	0.288	0.582	0.145	0.095	61.048	36.407	0.871	174.47	123.14	89.39	23.8	0.49	174.47	56.41	17.65	26.79	175.79	125.38	88.8	25.23	0.49	175.79	57.11	16.97	28.04	130.77	104.96	88.69	23.2	0.32	130.77
24	50	56.25	64.29	46.88	46.88	37.5	57.14	42.86	17.86	76	3.201	2.678	2.699	2.116	0.03	0.186				0.433	0.371	0.162	27.712	9.409	0.95	168.61	120.54	88.82	23.85	0.47	168.61	55.05	16.51	25.22	174.18	122.99	86.48	24.98	0.5	174.18	56.29	17.4	28.26	126.94	104.31	88.92	24.29	0.3	126.94
53	65.63	28.13	17.86	9.38	50	41.67	10.71	28.57	0	71	15.107	13.489	12.843	9.419		0.165	0.234	0.25	0.323	0.543	0.214	0.169	86.165	58.352	0.866	180.54	130.84	95.71	24.84	0.47	180.54	59.12	16.59	26.91	174.19	127.77	92.38	25.96	0.47	174.19	57.57	15.28	26.6	141.07	115.62	98.1	24.46	0.3	141.07
46	90.63	3.13	0	12.5	3.13	16.67	3.57	7.14	21.43	65	15.788	14.537	14.665	8.933	-0.024	0.147	0.216	0.239	0.357	0.599	0.228	0.182	96.543	56.31	0.956	169.53	117.03	87.75	21.48	0.48	169.53	54.28	18.71	24.86	166.28	113.7	81.31	22.87	0.51	166.28	52.96	18.65	26.72	132.73	104.36	89.19	20.9	0.33	132.73
40	56.25	46.88	35.71	31.25	46.88	41.67	35.71	50	57.14	83	9.255	8.818	8.596	4.641	-0.443	0.147	0.177	0.198	0.327	0.405	0.176	0.129	46.889	17.658	0.732	171.36	127.42	95.91	25.05	0.44	171.36	57.21	14.55	24.1	157.89	116.77	85.62	25.86	0.46	157.89	52.79	13.71	23.82	138.53	115.12	98.17	25.2	0.29	138.53
44	87.5	18.75	10.71	18.75	28.13	50	14.29	25	10.71	72	5.342	5.342	6.403	5.102	-0.099	0.139	0.139	0.225	0.304	0.526	0.41	0.336	34.256	36.161	0.83	180.61	130.62	96.87	24.18	0.46	180.61	59.09	16.81	26.24	177.94	128.13	92.33	25.09	0.48	177.94	58.09	16.68	27.4	140.47	115.38	98.77	23.9	0.3	140.47
51	90.63	21.88	7.14	12.5	21.88	12.5	0	0	7.14	80	6.481	6.368	6.574	3.672	-0.644	0.133	0.173	0.208	0.352	0.42	0.224	0.181	40.052	17.835	0.772	182.2	130.23	92.24	25.34	0.49	182.2	59.11	17.36	28.86	171.06	121.47	87.08	24.57	0.49	171.06	55.55	16.93	26.9	141.99	115.56	95.59	25.82	0.33	141.99
43	56.25	46.88	21.43	37.5	40.63	45.83	14.29	14.29	7.14	144	12.985	10.097	9.665	3.73	1.139	0.13	0.153	0.158	0.238	0.089	0.128	0.072	44.063	10.524		171.15	122	88.02	24.53	0.49	171.15	55.71	16.75	26.57	167.44	118.56	84.02	24.84	0.5	167.44	54.35	16.73	26.97	130.49	106.62	90.36	24.32	0.31	130.49
57	65.63	40.63	17.86	37.5	31.25	45.83	46.43	21.43	39.29	112	24.087	16.122	14.929	5.614	0.843	0.097	0.165	0.175	0.267	0.276	0.107	0.075	87.325	22.237	0.543	173.7	123.25	92.16	22.88	0.47	173.7	56.38	17.47	25.2	157.65	109.94	80.15	23.06	0.49	157.65	50.95	16.9	24.56	136.47	110.8	94.74	23.09	0.31	136.47
50	56.25	40.63	28.57	50	43.75	37.5	35.71	21.43	35.71	97	18.213	13.198	12.279	6.22	0.609	0.105	0.171	0.182	0.276	0.359	0.128	0.091	75.922	32.336	0.635				18.81	0.48			18.54	21.29	147.09	99.53	76.47	19.59	0.48	147.09	46.96	17.76	21.27				19.07	0.32
42	28.13	65.63	57.14	56.25	28.13	58.33	35.71	75	28.57	91	24.395	18.948	17.777	8.625	1.198	0.111	0.171	0.187	0.31	0.386	0.152	0.095	115.521	48.676	0.696	168.77	119.4	85.92	24.25	0.49	168.77	54.75	16.98	26.46	157.53	110.76	78.79	24.36	0.5	157.53	51.12	16.3	25.55	131.15	105.43	88.4	23.9	0.33	131.15
69	22	7	9	5	6	7	4	5	4	57	17.352	16.078	16.351	10.967	0.177	0.113	0.191	0.228	0.319	0.674	0.247	0.209	95.82	63.9	0.993				24.58	0.47			14.28	22.82				25.74	0.46			10.39	17.98		99.32	82.7	25.01	0.33
44	68.75	15.63	21.43	6.25	18.75	29.17	25	17.86	0	60	12.284	12.284	14.164	9.254	-0.875	0.143	0.143	0.22	0.343	0.628	0.352	0.251	91.164	67.601	0.972	173.21	132.04	95.71	28.13	0.45	173.21	58.58	12.85	26.03	165.18	124.73	89.38	27.98	0.46	165.18	55.72	12.84	25.66	136.66	114.64	95.62	27.82	0.3	136.66
55	62.5	46.88	42.86	43.75	46.88	41.67	28.57	21.43	25	64	9.69	7.656	7.835	4.305	0.155	0.159			0.489	0.46	0.186	0.102	64.655	-5.166	0.949	180.1	130.34	96.13	24.45	0.47	180.1	58.95	16.69	26.45	185.39	137	99.09	26.36	0.47	185.39	61.25	15.62	27.91	139.53	114.26	96.45	24.81	0.31	139.53
31	71.88	31.25	42.86	15.63	6.25	20.83	3.57	0	28.57	83	16.109	12.404	12.304	8.325	-0.49	0.1	0.179	0.205	0.293	0.43	0.179	0.082	75.949	36.085	0.723	180.17	131.06	96.47	24.79	0.46	180.17	59.14	16.37	26.51	179.07	129.05	90.59	26.08	0.49	179.07	58.43	16.54	28.82	139.95	115.36	98.42	24.48	0.3	139.95
44	53.13	31.25	42.86	25	6.25	41.67	46.43	21.43	3.57	58	19.375	16.102	16.739	9.326	0.669	0.122	0.203	0.243	0.366	0.624	0.235	0.168	120.768	73.146	0.99	177.78	126.58	83.92	27.27	0.53	177.78	57.58	16.85	31.36	160.92	113.42	74.65	26.96	0.54	160.92	52.15	16.05	29.24	138.29	111.95	89.35	27.7		138.29
64	19	10	7	7	8	8	6	9	13	57	25.071	24.138	23.88	12.008	1.022	0.137	0.177	0.191	0.347	0.804	0.196	0.148	138.639	71.986	1.151	179.8	128.78	89.9	25.95	0.5	179.8	58.44	16.94	29.23	177.28	127.85	89.51	26.21	0.5	177.28	57.91	16.34	28.7	137.69	111.57	91.11	26.36	0.34	137.69
56	68.75	34.38	25	59.38	43.75	50	39.29	28.57	64.29	63	18.529	18.233	18.126	12.125	-1.222	0.179	0.214	0.226	0.346	0.594	0.276	0.185	112.719	63.359	0.94	176.58	124.84	91.95	23.32	0.48	176.58	57.12	17.82	26.33	172.59	125.75	91.29	25.44	0.47	172.59	56.86	15.6	26.26	136.93	109.17	92.34	22.65	0.33	136.93
49	75	21.88	25	21.88	9.38	16.67	10.71	7.14	25	46	22.775	20.999	23.152	14.312	0.606	0.113	0.165	0.275	0.385		0.331	0.26	175.96		1.324	161.74	113.38	82.22	23.51	0.49	161.74	52.34	16.95	25.28	155.03	111.81	81.55	24.71	0.47	155.03	51.12	14.85	23.91	125.75	100.31	83.91	23.51	0.33	125.75
51	65.63	0	7.14	0	6.25	4.17	17.86	3.57	3.57	55	19.242	18.981	19.181	10.968	-0.15	0.147	0.17	0.202	0.362	0.719	0.243	0.208	129.702	86.145	1.081	179.21	128.09	89.24	25.91	0.5	179.21	58.19	17.01	29.26	173.91	124.17	85.25	26.34	0.51	173.91	56.54	16.57	29.23	137.41	111.81	91.88	26.27	0.33	137.41
31	71.88	34.38	32.14	34.38	25	41.67	35.71	25	25	99	3.26	2.841	4.557	0.691		0.113	0.138		0.301	0.761	0.008	0	9.734	6.11	1.062	185.03	134.56	99.05	24.78	0.46	185.03	60.6	16.75	27.1	175.66	127.25	92.32	25.15	0.47	175.66	57.61	16.18	26.73	145.91	120.23	102.35	24.62	0.3	145.91
35	62.5	37.5	50	15.63	6.25	16.67	28.57	10.71	42.86	69	12.019	8.723	8.515	4.894	0.688	0.112	0.182	0.187	0.34	0.588	0.128	0.084	59.774	34.355	0.928	174.92	134.91	99.08	28.34	0.43	174.92	59.55	12.32	25.46	161.89	121.31	86.21	27.83	0.47	161.89	54.42	13.02	25.69	141.94	123.1	104.23	30.03	0.27	141.94
42	65.63	15.63	35.71	46.88	31.25	45.83	42.86	75	17.86	80	10.72	8.029	7.501	4.84	-0.088	0.121	0.195	0.231	0.353	0.453	0.163	0.094	57.858	20.009	0.806	176.79	131.12	92.14	27.63	0.48	176.79	58.7	14.59	28.24	155.46	115.72	80.38	28.24	0.48	155.46	52.16	12.83	25.9	140.81	117.4	97.72	27.4	0.31	140.81
50	46.88	46.88	71.43	34.38	53.13	66.67	42.86	75	35.71	97	7.54	4.979	5.954	4.797	1.158	0.101	0.132	0.221	0.172	0.681	0	0	1.647		0.853	165.74	128.19	92.91	29.06	0.44	165.74	56.73	11.51	25				26.74	0.46			9.98	18.46	141.33	120.9	100.76	29.78	0.29	141.33
54	81.25	28.13	25	15.63	28.13	41.67	35.71	10.71	25	71	9.371	7.954	7.592	4.178	0.132	0.124	0.183	0.196	0.321	0.524	0.163	0.117	46.969	26.302	0.845	171.42	126.53	94.03	25.2	0.45	171.42	56.96	14.9	24.83	173.45	127.49	91.95	26.17	0.47	173.45	57.41	15.08	26.61	128.78	108.72	94.35	25.04	0.27	128.78
44	34.38	59.38	57.14	28.13	21.88	45.83	50	53.57	21.43	77	4.666	3.542	3.542	1.58	-0.469	0.124	0.196	0.196	0.296	0.317	0	0	1.046	-37.552	0.613	181.2	128.53	93.61	23.92	0.48	181.2	58.6	17.93	27.43	176.77	125.88	90.33	24.68	0.49	176.77	57.37	17.23	27.56	141.26	114.54	96.39	24.26	0.32	141.26
60	21	7	10	9	7	7	7	4	4	71	10.963	10.115	10.111	4.419	0.12	0.128	0.188	0.213	0.38	0.484	0.211	0.173	65.557	25.016	0.864	172.11	129.47	90.32	28.72	0.48	172.11	57.73	13.34	27.88	149.55	111.68	76.52	28.89	0.49	149.55	50.37	12.16	25.65	135.85	114.14	94.37	28.6	0.31	135.85
56	59.38	40.63	35.71	28.13	28.13	12.5	21.43	35.71	14.29	65	15.255	13.137	12.438	7.395	0.347	0.119	0.176	0.197	0.305	0.625	0.176	0.122	74.709	49.707	0.93	180.39	125.46	88.85	24	0.51	180.39	57.68	18.88	28.87	175.17	122.37	85.52	24.66	0.51	175.17	56.25	18.09	28.76	139.34	110.75	91.53	24.12	0.34	139.34
69	23	5	10	10	8	8	8	5	7	68	11.952	11.238	11.262	5.946	-0.066	0.111	0.163	0.176	0.348	0.565	0.207	0.177	63.894	28.462	0.913	174.19	121.74	84.52	24.9	0.51	174.19	55.96	17.94	28.92	178.12	124.93	85.08	25.7	0.52	178.12	57.23	17.95	30.31	126.91	100.47		24.33		126.91
46	62.5	25	39.29	25	25	29.17	28.57	28.57	10.71	75	15.034	13.587	13.122	6.69	0.439	0.123	0.177	0.193	0.316	0.429	0.191	0.154	81.074	40.789	0.745	171.79	122.78	90.04	24.03	0.48	171.79	56.01	16.75	25.85	160.9	115.62	82.28	25.45	0.49	160.9	52.8	15.38	25.81	137.33	111.53	93.91	24.34	0.32	137.33
64	18	9	7	9	6	7	6	8	4	92	22.608	18.538	17.935	5.255	-0.211	0.126	0.183	0.19	0.346	0.31	0.138	0.092	99.301	14.632	0.657				20.45	0.48			17.17	21.55	143.86	98.01	72.76	21.31	0.49	143.86	46.11	16.91	22.24				20.07	0.32
29	59.38	34.38	14.29	31.25	25	41.67	39.29	39.29	32.14	69	7.171	7.059	8.028	2.637	0.029	0.121	0.144	0.219		0.4	0.322	0.235	69.278	10.762	0.968	174.12	126.59	91.22	25.6	0.48	174.12	57.25	15.79	26.83	168.94	120.53	83.48	26.01	0.51	168.94	55.02	16.27	28.16	135.99	112.03	93.85	25.88	0.31	135.99
40	78.13	21.88	35.71	43.75	31.25	54.17	17.86	17.86	10.71	75	13.708	10.988	10.648	6.416	0.188	0.117	0.187	0.204	0.325	0.468	0.186	0.124	73.109	38.891	0.793	188.94	134.44	100.38	23.08	0.47	188.94	61.05	18.54	27.05	190.32	137.24	101.56	24.12	0.47	190.32	61.91	17.73	27.54	149.86	122.13	104.18	23.57	0.3	149.86
51	53.13	53.13	46.43	31.25	40.63	16.67	25	25	0	80	18.984	14.627	13.716	7.563	0.707	0.136	0.197	0.221	0.302	0.446	0.142	0.079	78.318	40.621	0.748	171.28	119.14	83.95	24.18	0.51	171.28	54.96	18.05	27.89	174.27	120.99	84.13	24.53	0.52	174.27	55.78	18.34	28.91	129.44	103.03	85.02	24.33	0.34	129.44
45	56.25	31.25	57.14	0	12.5	0	10.71	10.71	17.86	66	7.815	7.636	8.1	2.788	0.218	0.126	0.156	0.238	0.492	0.419	0.202	0.084	51.589	-7.389	0.912	174.64	120.22	88.33	22.18	0.49	174.64	55.69	19.2	26.49	173.32	119.71	85.33	23.45	0.51	173.32	55.37	18.7	27.7	133.08	106.01	89.27	22.92	0.33	133.08
39	59.38	31.25	14.29	15.63	34.38	33.33	28.57	42.86	28.57	82	12.062	10.704	10.287	5.877	0.979	0.128	0.178	0.196	0.289	0.473	0.157	0.11	54.723	32.228	0.762	174.29	121.67	90.79	22.19	0.48	174.29	56.04	18.46	25.55	168.79	118.39	84.58	24.09	0.5	168.79	54.48	17.43	26.87	138.77	110.96	93.85	22.85	0.32	138.77
44	56.25	43.75	64.29	28.13	25	41.67	35.71	0	21.43	54	3.625	3.309	3.055	1.145		0.206	0.215	0.224	0.245	0.13			18.937	17.629	0.375	176.55	135.03	94.78	29.53	0.46	176.55	59.7	12.61	28.05	147.91	111.39	76.85	29.16	0.48	147.91	50.11	11.63	25.08	143.87	122.48	100.52		0.3	143.87
35	56.25	46.88	14.29	46.88	25	45.83	25	32.14	17.86	76	11.566	8.629	8.769	7.005	0.297	0.12	0.205	0.232	0.324	0.576	0.222	0.109	63.176	44.006	0.9	182.67	129.71	91.52	25.14	0.5	182.67	59.03	17.78	29.17	180.4	128.2	87.82	26.17	0.51	180.4	58.34	17.37	30.26	141.2	114.39	94.64	25.44	0.33	141.2
36	65.63	21.88	3.57	21.88	25	37.5	39.29	21.43	28.57	74	10.45	9.207	9.618	5.015	0.013	0.126	0.197	0.236	0.438	0.352	0.215	0.086	69.142	10.948	0.79	178.96	133.42	97.88	26.3	0.45	178.96	59.61	14.71	26.3	171.96	127.5	91.41	26.89	0.47	171.96	57.23	14.4	26.65	142.29	119.54	101.33	26.68	0.29	142.29
36	62.5	43.75	17.86	37.5	31.25	29.17	32.14	21.43	17.86	62	13.488	13.47	13.849	9.321	-1.288	0.137	0.144	0.193	0.322	0.593	0.278	0.219	86.758	60.049	0.915	184.24	135.21	101.33	24.52	0.45	184.24	60.71	16.25	25.96	172.12	128.29	93.14	26.7	0.46	172.12	57.47	14.18	26	149.34	124.75	107.17	25.02	0.28	149.34
40	53.13	37.5	28.57	3.13	37.5	58.33	17.86	0	10.71	60	8.113	5.825	8.349	5.268	0.848	0.084	0.142	0.23	0.3	0.706	0.23	0.065	44.422	39.186	1.006	181.26	130.05	92.45	25.41	0.49	181.26	58.96	17.06	28.53	180.77	129.45	88.62	26.58	0.51	180.77	58.7	16.91	30.28	140.72	115	95.9	25.57	0.32	140.72
55	40.63	25	3.57	25	34.38	25	17.86	25	7.14	52	11.304	11.168	11.739	2.969		0.123	0.143	0.268	0.486		0	0	16.009			183.43	137.88	98.29	27.9	0.46	183.43	61.24	14.27	28.28	181.91	135.92	94.01	28.6	0.48	181.91	60.52	14.35	29.65	146.56	122.7	101.66	28.12	0.31	146.56
62	22	5	13	6	7	5	4	5	4	67	7.138	7.138	7.743	1.921	0.039		0.264	0.312		0.467	0.28	0.233	67.737	19.291	1.05	179.06	130.18	89.27	27.34	0.5	179.06	58.69	15.84	29.86	166.73	120.67	80.87	27.81	0.51	166.73	54.75	15.06	29.2	138.69	112.84	92.35	26.52	0.33	138.69
65	19	7	6	7	9	6	4	9	8	61	14.646	12.64	12.551	6.826	0.731	0.117	0.184	0.196	0.319	0.698	0.195	0.135	75.934	45.047	1.017	163.83	114.68		25.33	0.52	163.83	52.87	16.9	27.94	143.79	102.15	70.7	25.82	0.51	143.79	47.13	14.44	24.71	126.52	99.82		24.69		126.52
49	59.38	25	42.86	15.63	15.63	4.17	17.86	10.71	10.71	101	12.166	9.347	8.517	4.784	0.193	0.09	0.142	0.167	0.252	0.344	0.112	0.066	44.421	15.737	0.596				22.44	0.52			16.06	22.44				22.25				15.91	21.93				22.65	0.34
54	56.25	56.25	57.14	12.5	15.63	29.17	14.29	7.14	7.14	76	16.759	15.019	14.191	7.359	-0.015	0.143	0.197	0.212	0.322	0.464	0.17	0.136	86.825	42.032	0.787	170.3	118.56	86.35	23.02	0.49	170.3	54.73	18.11	26.24	160.4	112.62	81.73	23.56	0.49	160.4	51.98	16.74	25.06	132.6	104.81	87.43	23.09	0.34	132.6
39	46.88	50	64.29	21.88	46.88	12.5	35.71	42.86	17.86	64	6.823	6.748	7.341	5.886	0.604	0.111	0.125	0.222	0.286	0.711	0.109	0	28.009	9.084	0.997	170.53	125.97	89.86	26.86	0.47	170.53	56.66	14.5	26.74	161.68	119.62	84.03	27.5	0.48	161.68	53.94	13.68	26.28	132.53	109.26	91.29	26.15	0.31	132.53
50	75	12.5	14.29	12.5	25	33.33	10.71	28.57	35.71	79	19.081	16.3	15.967	7.177	0.106	0.103	0.166	0.173	0.385	0.412	0.174	0.113	108.954	26.281	0.798	178.75	126.49	89.35	24.93	0.5	178.75	57.74	17.67	28.63	163.64	114.56	78.24	25.52	0.52	163.64	52.81	16.84	28.15	138.06	112.74	94.24	25.33	0.32	138.06
51	84.38	21.88	35.71	37.5	50	58.33	17.86	14.29	21.43	86	14.069	12.31	11.978	7.502	-0.082	0.11	0.169	0.18	0.276	0.414	0.167	0.126	65.442	33.352	0.69				21.71	0.48			16.22	21.86	138.36		69.44	22.33	0.5	138.36	44.62	15.87	22.1				21.61	0.32
54	65.63	50	50	53.13	28.13	37.5	32.14	39.29	57.14	72	3.815	3.815	4.176	1.768	0.227	0.147	0.147	0.196	0.405	0.441	0.154	0.097	22.992	5.845	0.846	181.43	132.25	95.26	25.76	0.47	181.43	59.57	16.18	27.76	182.57	137.26	95.65	28.72	0.48	182.57	60.95	14.04	29.32	136.2	112.19	94.78	25.22	0.3	136.2
60	17	8	11	7	12	13	7	8	10	76	23.188	19.77	18.821	11.528	-0.365	0.108	0.176	0.2	0.303	0.469	0.188	0.131	118.03	58.446	0.773	180.5	128.72	93.42	24.32	0.48	180.5	58.56	17.52	27.46	179.16	128.15	91.43	25.11	0.49	179.16	58.23	17.12	28.1	138.05	111.97	94.45	24.11	0.32	138.05
52	65.63	53.13	53.57	46.88	43.75	45.83	17.86	10.71	7.14	70	18.294	15.877	15.448	9.401	0.233	0.116	0.181	0.193	0.295	0.528	0.18	0.134	91.002	62.048	0.823	180.57	125.33	90.33	23.27	0.5	180.57	57.69	19.13	28.08	181.47	130.87	96.67	24.2	0.47	181.47	59.25	17.03	26.58	139.78	110.25	92.02	22.91	0.34	139.78
23	62.5	34.38	28.57	18.75	40.63	58.33	35.71	21.43	14.29	97	20.944	14.148	12.537	6.007	1.709	0.106	0.173	0.189	0.267	0.349	0.116	0.084	81.004	40.457	0.616	173.41	125.63	95.68	23.12	0.45	173.41	56.99	16.35	24.01	162.55	117.02	87.21	23.74	0.46	162.55	53.43	15.7	23.87	139.39	115.71	99.73	24.18	0.28	139.39
35	78.13	21.88	10.71	12.5	3.13	20.83	25	17.86	46.43	77	21.287	16.843	16.079	10.131	0.364	0.098	0.164	0.205	0.309	0.53	0.184	0.093	106.982	66.452	0.839			85.27	21.04	0.44			15.64	20.38	152.53	108.25	81.28	22.71	0.47	152.53	49.91	15.7	22.45			86.34	21.56	0.28
34	25	68.75	82.14	43.75	53.13	66.67	64.29	96.43	39.29	90	4.698	3.709	3.522	1.703	0.264	0.121	0.19	0.203	0.319	0.352	0.15	0.109	22.245	7.481	0.671	182.9	134.74	95.7	26.86	0.48	182.9	60.36	15.51	28.56	178.08	130.39	90.22	27.44	0.49	178.08	58.65	15.38	29.26	142.81	118.67	98.38	27.4	0.31	142.81
45	87.5	9.38	0	15.63	18.75	25	14.29	10.71	7.14	56	23.444	20.147	21.768	12.138	0.817	0.105	0.169	0.231	0.33	0.704	0.221	0.195	134.854	77.945	1.035	175.51	126.54	88.95	26.06	0.49	175.51	57.37	16.24	28.28	179.49	128.37	86.23	27.11	0.52	179.49	58.25	16.78	30.99	133.45	108.02	88.66	25.94	0.34	133.45
44	78.13	28.13	32.14	18.75	18.75	29.17	17.86	7.14	0	86	18.82	17.247	17.155	7.285		0.132	0.183	0.185	0.289	0.379	0.17	0.131	89.311	23.005	0.668	184.43	132.51	96.75	24.47	0.48	184.43	60	17.41	27.57	186.85	136.54	97.68	26.15	0.48	186.85	61.29	16.36	28.76	140.7	114.95	96.89	24.73	0.31	140.7
31	56.25	28.13	21.43	28.13	50	50	35.71	28.57	42.86	61	25.833	21.684	21.214	12.531	0.288	0.14	0.208	0.218	0.377	0.615	0.221	0.141	159.152	93.97	0.991	173.14	123.94	92.07	23.58	0.47	173.14	56.48	16.86	25.36	170.07	121.26	85.26	25.47	0.5	170.07	55.36	16.49	27.63	137.38	112.73	97.26	23.13	0.29	137.38
49	71.88	0	17.86	6.25	6.25	12.5	21.43	0	10.71	69	8.199	8.061	8.18	2.293	1.172		0.247	0.27		0.263			106.738	37.157	0.861	186.43	135.88	94.62	26.97	0.49	186.43	61.03	16.32	30.1	180.72	131.5	90.67	27.21	0.5	180.72	59.23	15.94	29.83	144.85	120.08	98.62	27.85	0.32	144.85
47	40.63	65.63	67.86	56.25	62.5	62.5	71.43	60.71	10.71	70	15.57	13.663	13.271	7.267	0.461	0.118	0.177	0.2	0.331	0.553	0.198	0.156	85.738	48.184	0.884	178.75	126.36	91.8	23.85	0.49	178.75	57.75	17.92	27.28	171.59	121.88	85.8	25.23	0.5	171.59	55.7	16.84	27.81	138.09	111.8	94.06	24.18	0.32	138.09
42	75	9.38	10.71	25	21.88	25	35.71	14.29	0	76	14.359	14.054	13.861	6.639	0.864	0.178	0.21	0.224	0.339	0.458	0.196	0.161	78.508	35.389	0.797	185.61	139.83	100.36	27.78	0.46	185.61	62	14.31	28.17	190.15	144.99	102.04	29.24	0.46	190.15	63.82	13.64	29.69	141.59	118.82	98.96	27.95	0.3	141.59
42	78.13	28.13	3.57	21.88	18.75	29.17	10.71	0	0	79	15.326	9.17	9.689	5.421	1.631	0.123	0.223	0.247	0.304	0.447	0.123	0.074	64.992	29.908	0.751	183.4	127.65	94.75	22.27	0.48	183.4	58.66	19.4	26.94	184.39	131	93.16	24.88	0.49	184.39	59.57	17.94	29	140.26	112.28	95.96	22.11	0.32	140.26
34	59.38	21.88	35.71	3.13	12.5	16.67	42.86	17.86	28.57	62	16.029	12.033	11.433	7.436	0.436	0.126	0.204	0.225	0.356	0.629	0.191	0.103	90.774	56.804	0.985	176.68	134.98	93.61		0.47	176.68	59.69	12.6	28.68	156.22	117.35	80.62	29.15	0.48	156.22	52.67	12.29	26.43	140.21	119.56	97.71		0.3	140.21
32	50	28.13	17.86	25	59.38	54.17	25	53.57	7.14	70	20.601	16.494	16.723	10.648	-0.359	0.102	0.181	0.212	0.311	0.617	0.202	0.108	107.602	69.537	0.927	181.16	124.78	91.02	22.47	0.5	181.16	57.64	19.72	27.65	173.9	118.55	81.23	24.16	0.53	173.9	55.1	19.3	29.66	139.98	110.56	93.32	22.17	0.33	139.98
51	68.75	31.25	17.86	40.63	37.5	37.5	17.86	21.43	21.43	87	15.388	11.915	11.659	4.498	0.278	0.142	0.212	0.232	0.374	0.367	0.105	0.055	64.94	-6.941	0.741	184.33	132.1	97.34	23.97	0.47	184.33	59.89	17.63	27.11	184.63	132.79	96.27	24.8	0.48	184.63	60.08	17.31	27.95	142.14	115.69	97.52	24.43	0.31	142.14
72	22	6	7	7	11	9	5	7	8	90	9.464	9.407	9.846	3.215	0.333	0.136	0.152	0.18	0.341	0.371	0.19	0.146	53.827	14.829	0.713	182.34	130.07	96.38	23.52	0.47	182.34	59.15	17.79	26.63	180.62	129.9	94.52	24.65	0.48	180.62	58.88	17.03	27.26	142.47	115.83	99.34	22.93	0.3	142.47
42	81.25	15.63	0	0	18.75	20.83	7.14	10.71	3.57	74	7.354	7.862	8.415	6.167	0.307	0.129	0.179	0.245	0.321	0.457		0.355	52.735	47.492	0.778	177.88	127.84	93.13	24.57	0.48	177.88	58.03	16.86	26.87	173.19	123.82	87.57	25.4	0.49	173.19	56.4	16.61	27.75	138.46	113.77	96.57	24.64	0.3	138.46
49	75	31.25	32.14	31.25	31.25	37.5	21.43	3.57	10.71	82	5.426	4.606	4.333	1.112	1.831	0.114	0.15	0.162	0.236	0.452	0	0	6.882	-15.237	0.688	179.77	130.44	96.76	24.35	0.46	179.77	58.94	16.55	26.09	180.41	130.26	93.67	25.31	0.48	180.41	58.93	16.68	27.79	142.75	117.75	99.35	25.43	0.3	142.75
37	87.5	9.38	14.29	25	28.13	16.67	10.71	14.29	0	72	14.217	10.263	9.879	6.267	0.755	0.107	0.178	0.195	0.308	0.528	0.151	0.082	67.191	44.37	0.836	183.76	133.14	101.51	23.07	0.45	183.76	60.14	17.16	25.12	184.22	135.07	101.15	24.5	0.45	184.22	60.67	16.3	26.01	145.88	120.05	104.01	22.98	0.29	145.88
57	71.88	28.13	32.14	18.75	12.5	29.17	17.86	17.86	10.71	62	21.468	17.744	17.367	11.031	0.427	0.119	0.188	0.205	0.333	0.633	0.193	0.116	116.299	72.854	0.966	176.08	126.29	92.41	24.3	0.48	176.08	57.42	16.87	26.45	182.47	131.01	92.4	25.72	0.49	182.47	59.34	17.07	29.07	136.37	109.96	92.37	23.98	0.32	136.37
[truncated: 253 more rows]
[truncated: 239 more columns]
